# Supplementary material for: Optimal CD8+ T cell effector function requires costimulation-induced RNA-binding proteins that reprogram the transcript isoform landscape
Source: Nat Commun. 2022 Jun 20;13:3540. doi: 10.1038/s41467-022-31228-0 (PMC9209503; doi:10.1038/s41467-022-31228-0)
Supplement: Supplementary file 3 — Supplementary Data 1 [file 41467_2022_31228_MOESM3_ESM.xlsx]

## Sheet: SupTable1
	SYMBOL	Replaced.x	ENSEMBL.x	baseMean.x	Dataset 1 (Fig 1) log2FoldChange Ag+Costim vs Ag	lfcSE.x	stat.x	pvalue.x	padj.x	MS Peak: Ag+Costim - Ag	Replaced.y	ENSEMBL.y	baseMean.y	Dataset 2 (Sup Fig1) log2FoldChange Ag+Costim vs Ag	lfcSE.y	stat.y	pvalue.y	padj.y	MS Peak: Ag+Costim-Ag
1	Abce1	ENSMUSG00000058355	ENSMUSG00000058355	6758.16	1.34054	0.136784	9.80042	1.12122e-22	2.22905e-21	11	ENSMUSG00000058355	ENSMUSG00000058355	2914.67	0.776336	0.195239	3.97633	6.99856e-05	0.00509349	2
2	Abcf1	ENSMUSG00000038762	ENSMUSG00000038762	6898.74	0.672699	0.0718116	9.36755	7.42347e-21	1.30447e-19	5	ENSMUSG00000038762	ENSMUSG00000038762	1906.44	0.322263	0.114961	2.80324	0.00505927	0.0377099	2
3	Abcf2	ENSMUSG00000028953	ENSMUSG00000028953	6667.87	1.03684	0.127538	8.12963	4.3062e-16	5.15403e-15	3	ENSMUSG00000028953	ENSMUSG00000028953	2006.88	0.760335	0.239291	3.17744	0.00148579	0.0200969	1
6	Actn4	ENSMUSG00000054808	ENSMUSG00000054808	20134.5	1.59689	0.112726	14.1661	1.48429e-45	1.25251e-43	58	ENSMUSG00000054808	ENSMUSG00000054808	6500.28	0.729083	0.218062	3.34347	0.000827373	0.0152334	17
7	Actr2	ENSMUSG00000020152	ENSMUSG00000020152	9859.17	1.93073	0.0741864	26.0253	2.5599e-149	1.00088e-145	10	ENSMUSG00000020152	ENSMUSG00000020152	4107.13	0.536317	0.195197	2.74756	0.00600404	0.041253	8
9	Api5	ENSMUSG00000027193	ENSMUSG00000027193	10131.6	1.34425	0.130547	10.297	7.26605e-25	1.6823e-23	10	ENSMUSG00000027193	ENSMUSG00000027193	3755.88	0.706342	0.207832	3.39862	0.000677278	0.0139108	6
12	Atic	ENSMUSG00000026192	ENSMUSG00000026192	1748.61	1.8369	0.136853	13.4224	4.46977e-41	2.9454e-39	28	ENSMUSG00000026192	ENSMUSG00000026192	831.025	0.498345	0.187874	2.65255	0.00798855	0.0478074	17
13	Bag6	ENSMUSG00000024392	ENSMUSG00000024392	2832.56	2.18136	0.129728	16.8149	1.89913e-63	3.53586e-61	9	ENSMUSG00000024392	ENSMUSG00000024392	879.524	0.673546	0.179221	3.75818	0.000171156	0.00755398	1
18	Cad	ENSMUSG00000013629	ENSMUSG00000013629	3197.77	3.77488	0.245273	15.3905	1.89547e-53	2.40356e-51	23	ENSMUSG00000013629	ENSMUSG00000013629	1411.89	1.12703	0.333442	3.37999	0.000724877	0.0142785	3
20	Canx	ENSMUSG00000020368	ENSMUSG00000020368	14431	2.1091	0.109507	19.2599	1.16506e-82	4.48051e-80	28	ENSMUSG00000020368	ENSMUSG00000020368	6959.3	0.800035	0.28237	2.83328	0.00460725	0.0360156	6
21	Cap1	ENSMUSG00000028656	ENSMUSG00000028656	2930.37	2.69906	0.120733	22.3555	1.06775e-110	1.19278e-107	43	ENSMUSG00000028656	ENSMUSG00000028656	2545.74	0.677002	0.208522	3.24667	0.00116766	0.0178928	6
22	Caprin1	ENSMUSG00000027184	ENSMUSG00000027184	11296.6	1.35349	0.127048	10.6534	1.68108e-26	4.36244e-25	10	ENSMUSG00000027184	ENSMUSG00000027184	5535.34	0.640508	0.222144	2.88331	0.00393526	0.0331004	2
24	Ccar1	ENSMUSG00000020074	ENSMUSG00000020074	7859.25	0.324797	0.101174	3.21029	0.00132602	0.0038729	2	ENSMUSG00000020074	ENSMUSG00000020074	2424.38	0.457133	0.0814318	5.6137	1.98048e-08	2.96195e-05	1
28	Cdv3	ENSMUSG00000032803	ENSMUSG00000032803	3653.6	2.657	0.138909	19.1276	1.48731e-81	5.53823e-79	7	ENSMUSG00000032803	ENSMUSG00000032803	1094.63	1.1361	0.154802	7.33907	2.15084e-13	2.1028e-09	3
29	Celf2	ENSMUSG00000002107	ENSMUSG00000002107	9842.77	0.275899	0.0668673	4.12606	3.6903e-05	0.000141179	4	ENSMUSG00000002107	ENSMUSG00000002107	3870.64	0.296276	0.0842184	3.51795	0.000434902	0.0114276	3
31	Ckap5	ENSMUSG00000040549	ENSMUSG00000040549	4628.49	2.16255	0.149371	14.4777	1.67568e-47	1.63111e-45	4	ENSMUSG00000040549	ENSMUSG00000040549	2213.6	0.953025	0.327879	2.90664	0.00365337	0.0317679	3
32	Coro1c	ENSMUSG00000004530	ENSMUSG00000004530	7911.58	1.24567	0.101812	12.235	2.02182e-34	8.88201e-33	6	ENSMUSG00000004530	ENSMUSG00000004530	2816.94	0.67615	0.22025	3.06992	0.00214116	0.0243885	15
35	Cse1l	ENSMUSG00000002718	ENSMUSG00000002718	6739.7	2.01808	0.129827	15.5444	1.73575e-54	2.31133e-52	24	ENSMUSG00000002718	ENSMUSG00000002718	3173.14	0.926388	0.315247	2.93861	0.0032969	0.0298635	2
36	Csrp1	ENSMUSG00000026421	ENSMUSG00000026421	4473.4	1.97091	0.211339	9.32583	1.10115e-20	1.90221e-19	4	ENSMUSG00000026421	ENSMUSG00000026421	1601.68	0.696756	0.245474	2.83842	0.00453382	0.0357177	1
37	Cstf2	ENSMUSG00000031256	ENSMUSG00000031256	3886.01	1.24041	0.13256	9.35731	8.17936e-21	1.4298e-19	3	ENSMUSG00000031256	ENSMUSG00000031256	1584.43	0.677597	0.237079	2.85811	0.00426174	0.034617	1
38	Dazap1	ENSMUSG00000069565	ENSMUSG00000069565	3330.21	2.15138	0.110085	19.5429	4.73865e-85	1.91662e-82	3	ENSMUSG00000069565	ENSMUSG00000069565	1127.04	0.862514	0.216986	3.97498	7.03853e-05	0.0051084	2
40	Ddb1	ENSMUSG00000024740	ENSMUSG00000024740	10587.1	2.77466	0.0780881	35.5324	1.55545e-276	3.64893e-272	21	ENSMUSG00000024740	ENSMUSG00000024740	4011.92	0.653534	0.197575	3.30778	0.000940373	0.0161956	4
42	Ddx21	ENSMUSG00000020075	ENSMUSG00000020075	3165.67	0.893308	0.104963	8.51067	1.72928e-17	2.3168e-16	24	ENSMUSG00000020075	ENSMUSG00000020075	1317.63	0.602913	0.136104	4.42978	9.43299e-06	0.0019622	18
43	Ddx39b	ENSMUSG00000019432	ENSMUSG00000019432	10300.9	0.910621	0.0758287	12.0089	3.18972e-33	1.30818e-31	28	ENSMUSG00000019432	ENSMUSG00000019432	3681.68	0.481609	0.180017	2.67536	0.007465	0.0461922	23
44	Ddx3x	ENSMUSG00000000787	ENSMUSG00000000787	3917.93	1.12657	0.0995435	11.3174	1.07671e-29	3.44121e-28	25	ENSMUSG00000000787	ENSMUSG00000000787	2646.09	0.442492	0.122392	3.61537	0.000299919	0.00967727	14
47	Dkc1	ENSMUSG00000031403	ENSMUSG00000031403	7007.62	0.618805	0.0970631	6.37528	1.82632e-10	1.31664e-09	1	ENSMUSG00000031403	ENSMUSG00000031403	2377.27	0.594495	0.202954	2.92921	0.00339827	0.0304393	13
48	Dld	ENSMUSG00000020664	ENSMUSG00000020664	5781.9	0.526844	0.128793	4.09062	4.30222e-05	0.000162836	6	ENSMUSG00000020664	ENSMUSG00000020664	2171.53	0.572858	0.197963	2.89376	0.00380654	0.0324593	4
49	Dnmt1	ENSMUSG00000004099	ENSMUSG00000004099	11412.4	3.01607	0.132607	22.7445	1.62804e-114	2.01011e-111	11	ENSMUSG00000004099	ENSMUSG00000004099	4605.56	0.958389	0.362434	2.64431	0.0081857	0.0485219	11
50	Eftud2	ENSMUSG00000020929	ENSMUSG00000020929	9834.99	1.49272	0.115108	12.968	1.85716e-38	1.04228e-36	17	ENSMUSG00000020929	ENSMUSG00000020929	3584.11	0.69112	0.247432	2.79317	0.00521937	0.038319	4
53	Eif3a	ENSMUSG00000024991	ENSMUSG00000024991	9394.01	0.964735	0.0808365	11.9344	7.83296e-33	3.14109e-31	32	ENSMUSG00000024991	ENSMUSG00000024991	3873.36	0.516347	0.0872772	5.91617	3.29517e-09	7.43441e-06	2
54	Eif3b	ENSMUSG00000056076	ENSMUSG00000056076	16852.6	1.35851	0.145385	9.34423	9.25621e-21	1.61084e-19	21	ENSMUSG00000056076	ENSMUSG00000056076	5293.8	0.755019	0.260104	2.90276	0.00369889	0.0319779	4
55	Eif3c	ENSMUSG00000030738	ENSMUSG00000030738	10934.7	0.959852	0.0901829	10.6434	1.8719e-26	4.8469e-25	21	ENSMUSG00000030738	ENSMUSG00000030738	4067.58	0.404391	0.145088	2.78721	0.00531632	0.0387032	4
56	Eif3j1	ENSMUSG00000027236	ENSMUSG00000027236	3349.21	0.440485	0.084831	5.1925	2.07493e-07	1.07004e-06	7	ENSMUSG00000027236	ENSMUSG00000027236	1031.16	0.481808	0.160819	2.99596	0.00273579	0.0272279	1
57	Eif4a1	ENSMUSG00000059796	ENSMUSG00000059796	23096.1	1.23775	0.118427	10.4516	1.44104e-25	3.49621e-24	35	ENSMUSG00000059796	ENSMUSG00000059796	6073.61	0.641519	0.240699	2.66523	0.00769356	0.0468644	12
58	Eif4h	ENSMUSG00000040731	ENSMUSG00000040731	17322.1	0.85633	0.0875387	9.7823	1.34123e-22	2.65967e-21	10	ENSMUSG00000040731	ENSMUSG00000040731	6048.29	0.575031	0.211983	2.71263	0.00667516	0.043643	3
60	Ewsr1	ENSMUSG00000009079	ENSMUSG00000009079	24984.5	0.805799	0.147312	5.47001	4.50002e-08	2.51288e-07	3	ENSMUSG00000009079	ENSMUSG00000009079	7043.38	0.540529	0.164189	3.29211	0.000994393	0.0165904	1
61	Ezr	ENSMUSG00000052397	ENSMUSG00000052397	22729.5	0.586968	0.106896	5.491	3.99668e-08	2.24355e-07	33	ENSMUSG00000052397	ENSMUSG00000052397	8385.6	0.391253	0.1207	3.24154	0.00118884	0.0180436	8
62	Fasn	ENSMUSG00000025153	ENSMUSG00000025153	4424.81	3.56861	0.240357	14.8471	7.26493e-50	7.74673e-48	52	ENSMUSG00000025153	ENSMUSG00000025153	1627.38	1.04145	0.234762	4.43622	9.15536e-06	0.00196005	2
66	G3bp1	ENSMUSG00000018583	ENSMUSG00000018583	24837	0.888564	0.109479	8.11632	4.80529e-16	5.73384e-15	20	ENSMUSG00000018583	ENSMUSG00000018583	6502.67	0.607018	0.225238	2.69501	0.00703865	0.044878	7
69	Gnl3	ENSMUSG00000042354	ENSMUSG00000042354	3084.88	0.466995	0.141069	3.31041	0.000931598	0.00280784	1	ENSMUSG00000042354	ENSMUSG00000042354	957.323	0.640692	0.234815	2.72849	0.00636243	0.0426537	1
72	Hnrnpa2b1	ENSMUSG00000004980	ENSMUSG00000004980	57299.8	0.951324	0.0806921	11.7896	4.41871e-32	1.66119e-30	44	ENSMUSG00000004980	ENSMUSG00000004980	21542.5	0.738502	0.21933	3.36708	0.000759682	0.0146431	38
74	Hnrnpf	ENSMUSG00000042079	ENSMUSG00000042079	31411.3	0.376472	0.12473	3.0183	0.002542	0.00703549	27	ENSMUSG00000042079	ENSMUSG00000042079	7231.01	0.411827	0.143584	2.86819	0.00412822	0.0339654	7
75	Hnrnph1	ENSMUSG00000007850	ENSMUSG00000007850	5424.42	0.420039	0.113618	3.69694	0.000218211	0.00073985	21	ENSMUSG00000007850	ENSMUSG00000007850	2385.13	0.388229	0.147814	2.62647	0.00862754	0.0498411	7
76	Hnrnpl	ENSMUSG00000015165	ENSMUSG00000015165	7772.46	2.06682	0.0806973	25.6121	1.11971e-144	3.28341e-141	18	ENSMUSG00000015165	ENSMUSG00000015165	3805.97	0.739404	0.190287	3.88574	0.00010202	0.00602061	14
77	Hnrnpm	ENSMUSG00000059208	ENSMUSG00000059208	23207.1	0.526688	0.101891	5.16911	2.3521e-07	1.20476e-06	16	ENSMUSG00000059208	ENSMUSG00000059208	6288.36	0.615287	0.151245	4.06816	4.73866e-05	0.00419632	10
78	Hnrnpr	ENSMUSG00000066037	ENSMUSG00000066037	5479.02	1.08376	0.105728	10.2505	1.17781e-24	2.69039e-23	9	ENSMUSG00000066037	ENSMUSG00000066037	1997.86	0.482847	0.104815	4.60666	4.09182e-06	0.00121892	9
79	Hnrnpu	ENSMUSG00000039630	ENSMUSG00000039630	42359	1.12025	0.135984	8.23812	1.74937e-16	2.1829e-15	15	ENSMUSG00000039630	ENSMUSG00000039630	14106.5	0.556678	0.2069	2.69057	0.00713302	0.0450915	20
81	Hsp90b1	ENSMUSG00000020048	ENSMUSG00000020048	33117	1.8463	0.0979974	18.8403	3.52966e-79	1.20003e-76	50	ENSMUSG00000020048	ENSMUSG00000020048	12584.2	0.933379	0.310545	3.00561	0.00265045	0.0268609	17
84	Hspa9	ENSMUSG00000024359	ENSMUSG00000024359	10598.2	1.41258	0.166644	8.47665	2.31777e-17	3.07886e-16	38	ENSMUSG00000024359	ENSMUSG00000024359	4283.35	0.875193	0.290802	3.00958	0.0026161	0.0267344	8
86	Hsph1	ENSMUSG00000029657	ENSMUSG00000029657	6537.93	1.80839	0.177196	10.2056	1.87153e-24	4.19734e-23	28	ENSMUSG00000029657	ENSMUSG00000029657	2064.9	0.762796	0.267927	2.84703	0.00441294	0.0352933	6
87	Ikzf1	ENSMUSG00000018654	ENSMUSG00000018654	6619.06	1.19386	0.0926619	12.884	5.53745e-38	2.97943e-36	8	ENSMUSG00000018654	ENSMUSG00000018654	3303.03	0.555294	0.178182	3.11645	0.00183045	0.0224915	3
89	Ilf3	ENSMUSG00000032178	ENSMUSG00000032178	2792.03	1.6091	0.0852619	18.8724	1.92461e-79	6.73872e-77	3	ENSMUSG00000032178	ENSMUSG00000032178	986.342	0.441217	0.109779	4.01913	5.84136e-05	0.00471303	7
93	Iqgap1	ENSMUSG00000030536	ENSMUSG00000030536	15139.2	1.30433	0.0956969	13.6299	2.66123e-42	1.88609e-40	33	ENSMUSG00000030536	ENSMUSG00000030536	7957.35	0.347169	0.123912	2.80174	0.00508279	0.0378083	6
94	Kars	ENSMUSG00000031948	ENSMUSG00000031948	6227.5	0.858667	0.127227	6.74909	1.48777e-11	1.19363e-10	19	ENSMUSG00000031948	ENSMUSG00000031948	2087.85	0.651386	0.222858	2.92288	0.00346815	0.0308619	7
95	Khdrbs1	ENSMUSG00000028790	ENSMUSG00000028790	5541	0.419909	0.0929693	4.51665	6.28268e-06	2.67973e-05	6	ENSMUSG00000028790	ENSMUSG00000028790	2458.81	0.382039	0.141726	2.69561	0.00702589	0.0448478	4
96	Kpnb1	ENSMUSG00000001440	ENSMUSG00000001440	4060.41	1.57771	0.133054	11.8577	1.96241e-32	7.55929e-31	30	ENSMUSG00000001440	ENSMUSG00000001440	1777.32	0.680626	0.183385	3.71146	0.000206065	0.00828658	9
98	Lcp1	ENSMUSG00000021998	ENSMUSG00000021998	106156	1.19212	0.127793	9.3285	1.07379e-20	1.85767e-19	128	ENSMUSG00000021998	ENSMUSG00000021998	38462.9	0.650145	0.213734	3.04183	0.00235142	0.0254152	38
99	Lmnb1	ENSMUSG00000024590	ENSMUSG00000024590	6184.12	4.8561	0.196836	24.6707	2.20469e-134	5.17198e-131	21	ENSMUSG00000024590	ENSMUSG00000024590	2238.67	1.92766	0.592297	3.25456	0.00113569	0.017689	14
103	Mat2a	ENSMUSG00000053907	ENSMUSG00000053907	11638.9	0.60094	0.137149	4.38166	1.1778e-05	4.81109e-05	9	ENSMUSG00000053907	ENSMUSG00000053907	4397.06	0.550968	0.148984	3.69817	0.000217158	0.00846924	1
107	Metap2	ENSMUSG00000036112	ENSMUSG00000036112	9735.41	0.481434	0.0957324	5.02896	4.93154e-07	2.42128e-06	5	ENSMUSG00000036112	ENSMUSG00000036112	3037.82	0.633846	0.240566	2.63481	0.00841833	0.049146	3
108	Mta2	ENSMUSG00000071646	ENSMUSG00000071646	16865.6	1.10689	0.155518	7.11744	1.0995e-12	9.74065e-12	7	ENSMUSG00000071646	ENSMUSG00000071646	5839.86	0.406743	0.137283	2.9628	0.00304857	0.0287145	14
112	Mybbp1a	ENSMUSG00000040463	ENSMUSG00000040463	6693.73	2.3423	0.176874	13.2428	4.96752e-40	3.07475e-38	12	ENSMUSG00000040463	ENSMUSG00000040463	2620.15	0.7614	0.199849	3.80988	0.000139032	0.00678097	3
113	Myo1g	ENSMUSG00000020437	ENSMUSG00000020437	16342.4	0.839322	0.0929277	9.03199	1.68577e-19	2.68658e-18	11	ENSMUSG00000020437	ENSMUSG00000020437	5599.48	0.439853	0.148321	2.96556	0.00302136	0.0285942	4
114	Nap1l4	ENSMUSG00000059119	ENSMUSG00000059119	13138	0.386944	0.121199	3.19263	0.00140984	0.00409782	10	ENSMUSG00000059119	ENSMUSG00000059119	3774.77	0.429138	0.13172	3.25796	0.00112215	0.0176018	4
117	Ncl	ENSMUSG00000026234	ENSMUSG00000026234	26459.8	1.29828	0.151018	8.59685	8.19306e-18	1.12662e-16	56	ENSMUSG00000026234	ENSMUSG00000026234	10107.4	0.861639	0.216876	3.97295	7.09869e-05	0.0051084	25
118	Ndufs1	ENSMUSG00000025968	ENSMUSG00000025968	7162.53	0.478539	0.121486	3.93904	8.18078e-05	0.000297079	8	ENSMUSG00000025968	ENSMUSG00000025968	2519.93	0.593389	0.18248	3.2518	0.00114677	0.0177236	1
120	Nolc1	ENSMUSG00000015176	ENSMUSG00000015176	5263.83	1.5053	0.156963	9.59015	8.7955e-22	1.6573e-20	5	ENSMUSG00000015176	ENSMUSG00000015176	1654.26	0.763546	0.255394	2.98968	0.00279272	0.0275052	5
122	Nop2	ENSMUSG00000038279	ENSMUSG00000038279	3640.11	1.15433	0.134492	8.58289	9.25172e-18	1.26699e-16	4	ENSMUSG00000038279	ENSMUSG00000038279	1030.66	0.701911	0.207081	3.38955	0.000700082	0.0140946	5
124	Nop58	ENSMUSG00000026020	ENSMUSG00000026020	5234.18	1.91769	0.12248	15.6572	2.96546e-55	3.99809e-53	2	ENSMUSG00000026020	ENSMUSG00000026020	2258.74	1.18402	0.184551	6.41567	1.40205e-10	5.87457e-07	8
125	Npm1	ENSMUSG00000057113	ENSMUSG00000057113	17866.9	0.404757	0.148423	2.72705	0.0063903	0.0162539	26	ENSMUSG00000057113	ENSMUSG00000057113	6742.23	0.537849	0.197957	2.71699	0.00658777	0.0433287	14
126	Npm3	ENSMUSG00000056209	ENSMUSG00000056209	895.098	4.13219	0.276348	14.9529	1.49164e-50	1.68233e-48	5	ENSMUSG00000056209	ENSMUSG00000056209	346.185	1.77124	0.264762	6.68994	2.23259e-11	1.09136e-07	1
127	Nsun2	ENSMUSG00000021595	ENSMUSG00000021595	10015.3	1.16604	0.139228	8.37505	5.52024e-17	7.13307e-16	10	ENSMUSG00000021595	ENSMUSG00000021595	3382.03	0.736482	0.239976	3.06899	0.00214784	0.0244112	1
131	Pa2g4	ENSMUSG00000025364	ENSMUSG00000025364	3649.49	2.24542	0.147587	15.2142	2.84555e-52	3.42326e-50	26	ENSMUSG00000025364	ENSMUSG00000025364	1782.49	0.869121	0.321266	2.7053	0.00682421	0.0441576	18
132	Parp1	ENSMUSG00000026496	ENSMUSG00000026496	6382.17	1.67863	0.135747	12.3658	4.00093e-35	1.83675e-33	3	ENSMUSG00000026496	ENSMUSG00000026496	2169.2	0.641552	0.241122	2.66069	0.00779801	0.0472651	10
133	Pdap1	ENSMUSG00000029623	ENSMUSG00000029623	1798.14	1.83036	0.121436	15.0727	2.44955e-51	2.8589e-49	7	ENSMUSG00000029623	ENSMUSG00000029623	724.268	0.817966	0.213815	3.82558	0.000130467	0.00663046	2
134	Pdcd6ip	ENSMUSG00000032504	ENSMUSG00000032504	10080.6	1.0253	0.134722	7.61049	2.7305e-14	2.81313e-13	15	ENSMUSG00000032504	ENSMUSG00000032504	4132.87	0.425994	0.109828	3.87875	0.000104995	0.00609803	1
136	Pfas	ENSMUSG00000020899	ENSMUSG00000020899	573.973	2.85777	0.246071	11.6136	3.51363e-31	1.25842e-29	8	ENSMUSG00000020899	ENSMUSG00000020899	284.405	1.00115	0.296848	3.37259	0.000744657	0.0145024	1
138	Pgd	ENSMUSG00000028961	ENSMUSG00000028961	4051.34	1.49556	0.0835981	17.8898	1.41501e-71	3.81548e-69	15	ENSMUSG00000028961	ENSMUSG00000028961	1526.06	0.527733	0.135259	3.90166	9.55371e-05	0.00590432	2
141	Ppid	ENSMUSG00000027804	ENSMUSG00000027804	5684.68	0.681375	0.145024	4.69837	2.62248e-06	1.17653e-05	22	ENSMUSG00000027804	ENSMUSG00000027804	1829.95	0.82171	0.269865	3.04489	0.00232762	0.0252848	3
143	Ppp1cb	ENSMUSG00000014956	ENSMUSG00000014956	6400.51	1.52347	0.0664024	22.943	1.73041e-116	2.2552e-113	12	ENSMUSG00000014956	ENSMUSG00000014956	3112.08	0.470872	0.149504	3.14957	0.00163512	0.0211064	6
144	Prmt1	ENSMUSG00000109324	ENSMUSG00000109324	5773.61	3.37064	0.176326	19.116	1.85844e-81	6.81206e-79	11	ENSMUSG00000109324	ENSMUSG00000109324	2054.37	0.668394	0.23803	2.80802	0.00498464	0.0374486	2
145	Prpf19	ENSMUSG00000024735	ENSMUSG00000024735	4345.5	3.58822	0.112865	31.792	8.33808e-222	6.5201e-218	15	ENSMUSG00000024735	ENSMUSG00000024735	1579.27	1.10803	0.237647	4.6625	3.12394e-06	0.00100687	3
146	Prpf3	ENSMUSG00000015748	ENSMUSG00000015748	2520.68	0.79541	0.107662	7.38806	1.48985e-13	1.42771e-12	3	ENSMUSG00000015748	ENSMUSG00000015748	795.314	0.53668	0.201284	2.66628	0.00766957	0.0468057	1
150	Psmd2	ENSMUSG00000006998	ENSMUSG00000006998	20213.9	1.00613	0.129848	7.74854	9.29524e-15	9.8937e-14	21	ENSMUSG00000006998	ENSMUSG00000006998	5564.82	0.627593	0.234555	2.67568	0.00745775	0.0461922	2
151	Psme3	ENSMUSG00000078652	ENSMUSG00000078652	10397.8	1.17004	0.0985424	11.8734	1.62676e-32	6.32873e-31	8	ENSMUSG00000078652	ENSMUSG00000078652	3842.87	0.840366	0.193736	4.33769	1.43986e-05	0.0024553	2
152	Pspc1	ENSMUSG00000021938	ENSMUSG00000021938	1782.54	1.31028	0.10332	12.6818	7.45667e-37	3.76185e-35	2	ENSMUSG00000021938	ENSMUSG00000021938	686.617	0.815147	0.19201	4.24533	2.1827e-05	0.00285797	7
156	Rad23b	ENSMUSG00000028426	ENSMUSG00000028426	1340.88	2.40763	0.120361	20.0034	5.14011e-89	2.7405e-86	8	ENSMUSG00000028426	ENSMUSG00000028426	690.78	1.01307	0.164923	6.14265	8.11578e-10	2.38036e-06	2
157	Raly	ENSMUSG00000027593	ENSMUSG00000027593	4258.82	1.38637	0.126984	10.9177	9.48989e-28	2.69194e-26	6	ENSMUSG00000027593	ENSMUSG00000027593	1473.75	1.06416	0.19494	5.45891	4.79079e-08	6.10929e-05	13
160	Rasgrp2	ENSMUSG00000032946	ENSMUSG00000032946	13464.4	1.29443	0.0915385	14.1409	2.12651e-45	1.78164e-43	11	ENSMUSG00000032946	ENSMUSG00000032946	4450.94	0.533168	0.125565	4.24617	2.17458e-05	0.00285797	1
164	Rsl1d1	ENSMUSG00000005846	ENSMUSG00000005846	9254.09	0.402727	0.115826	3.47701	0.000507039	0.00160716	6	ENSMUSG00000005846	ENSMUSG00000005846	3092.61	0.585432	0.207936	2.81544	0.00487109	0.0370787	5
167	Sdha	ENSMUSG00000021577	ENSMUSG00000021577	22877.1	0.52987	0.128687	4.11749	3.8302e-05	0.000146054	20	ENSMUSG00000021577	ENSMUSG00000021577	7235.06	0.476104	0.148055	3.21571	0.00130121	0.0187836	1
168	Sec23b	ENSMUSG00000027429	ENSMUSG00000027429	6344.89	0.480543	0.12816	3.74955	0.000177153	0.000609003	6	ENSMUSG00000027429	ENSMUSG00000027429	2001.02	0.436781	0.155618	2.80676	0.0050043	0.0375578	1
171	Sf1	ENSMUSG00000024949	ENSMUSG00000024949	8589.61	1.55169	0.0908799	17.074	2.31626e-65	4.60483e-63	10	ENSMUSG00000024949	ENSMUSG00000024949	3749.01	0.617909	0.157427	3.92505	8.67107e-05	0.0056642	6
172	Sf3a1	ENSMUSG00000002129	ENSMUSG00000002129	4926.24	1.22202	0.09897	12.3473	5.03568e-35	2.28495e-33	15	ENSMUSG00000002129	ENSMUSG00000002129	1896.64	0.595239	0.156242	3.80972	0.000139126	0.00678097	9
173	Sf3a3	ENSMUSG00000028902	ENSMUSG00000028902	6844.36	1.29108	0.127557	10.1216	4.43198e-24	9.76242e-23	9	ENSMUSG00000028902	ENSMUSG00000028902	2424.82	0.583304	0.208061	2.80353	0.00505472	0.0377099	2
174	Sf3b2	ENSMUSG00000024853	ENSMUSG00000024853	14655.5	0.656187	0.0811957	8.08155	6.39503e-16	7.56917e-15	8	ENSMUSG00000024853	ENSMUSG00000024853	4885.57	0.371266	0.082991	4.47357	7.69253e-06	0.00170883	4
175	Sf3b3	ENSMUSG00000033732	ENSMUSG00000033732	12878.9	1.48062	0.0959103	15.4375	9.15844e-54	1.18048e-51	13	ENSMUSG00000033732	ENSMUSG00000033732	4885.28	0.620413	0.157577	3.9372	8.2438e-05	0.00552033	8
179	Smarcc1	ENSMUSG00000032481	ENSMUSG00000032481	4771.11	1.96957	0.113767	17.3123	3.79836e-67	8.10052e-65	6	ENSMUSG00000032481	ENSMUSG00000032481	2262.91	0.735022	0.230996	3.18197	0.00146275	0.0199413	14
180	Snd1	ENSMUSG00000001424	ENSMUSG00000001424	7576.63	1.07342	0.130937	8.19795	2.44522e-16	3.0017e-15	22	ENSMUSG00000001424	ENSMUSG00000001424	2583.99	0.432102	0.155252	2.78323	0.00538203	0.0389416	3
182	Snrnp70	ENSMUSG00000063511	ENSMUSG00000063511	4982.85	1.66617	0.0786237	21.1917	1.13873e-99	8.09497e-97	15	ENSMUSG00000063511	ENSMUSG00000063511	2085.12	0.600271	0.159284	3.76855	0.000164196	0.00742047	2
184	Srrt	ENSMUSG00000037364	ENSMUSG00000037364	5607.27	1.19927	0.12102	9.90962	3.78067e-23	7.79356e-22	10	ENSMUSG00000037364	ENSMUSG00000037364	1903.71	0.568895	0.186204	3.05523	0.00224886	0.0248839	3
185	Srsf1	ENSMUSG00000018379	ENSMUSG00000018379	9309.34	1.6977	0.1534	11.0672	1.81022e-28	5.38226e-27	20	ENSMUSG00000018379	ENSMUSG00000018379	4406.47	0.725374	0.213866	3.39172	0.000694553	0.0140783	9
186	Srsf10	ENSMUSG00000028676	ENSMUSG00000028676	6554.1	0.753213	0.102781	7.32834	2.33028e-13	2.18489e-12	1	ENSMUSG00000028676	ENSMUSG00000028676	2121.11	0.595412	0.208405	2.85699	0.00427676	0.0346609	3
187	Srsf6	ENSMUSG00000016921	ENSMUSG00000016921	11187.3	0.461955	0.100457	4.59853	4.25477e-06	1.85422e-05	9	ENSMUSG00000016921	ENSMUSG00000016921	3831.99	0.599455	0.222022	2.69999	0.00693425	0.0445945	2
191	Syncrip	ENSMUSG00000032423	ENSMUSG00000032423	4908.22	0.996404	0.110146	9.04618	1.48063e-19	2.37254e-18	20	ENSMUSG00000032423	ENSMUSG00000032423	2244.1	0.66642	0.222218	2.99895	0.00270911	0.0271532	15
192	Tardbp	ENSMUSG00000041459	ENSMUSG00000041459	5181.49	0.767862	0.109016	7.0436	1.87337e-12	1.62227e-11	9	ENSMUSG00000041459	ENSMUSG00000041459	2015.98	0.381574	0.136589	2.7936	0.00521246	0.0382778	6
193	Tcerg1	ENSMUSG00000024498	ENSMUSG00000024498	4513.97	1.29423	0.08817	14.6788	8.81541e-49	8.91383e-47	5	ENSMUSG00000024498	ENSMUSG00000024498	1791.31	0.718689	0.178634	4.02325	5.74008e-05	0.0046896	16
194	Tcof1	ENSMUSG00000024613	ENSMUSG00000024613	8325.04	1.92471	0.114691	16.7816	3.32537e-63	6.1425e-61	12	ENSMUSG00000024613	ENSMUSG00000024613	2680.06	0.638363	0.137663	4.63715	3.53245e-06	0.0011022	6
196	Thrap3	ENSMUSG00000043962	ENSMUSG00000043962	4882.21	1.84491	0.0955824	19.3017	5.19443e-83	2.03094e-80	14	ENSMUSG00000043962	ENSMUSG00000043962	2190.61	0.643331	0.120837	5.32394	1.01542e-07	0.000114548	2
197	Tmx1	ENSMUSG00000021072	ENSMUSG00000021072	5421.72	0.397465	0.171439	2.3184	0.0204275	0.0459905	2	ENSMUSG00000021072	ENSMUSG00000021072	2151.12	0.529704	0.167322	3.16578	0.00154667	0.0205155	1
199	Top1	ENSMUSG00000070544	ENSMUSG00000070544	4862.85	0.223921	0.0803845	2.78563	0.00534239	0.0138391	4	ENSMUSG00000070544	ENSMUSG00000070544	1608.48	0.359747	0.133763	2.68942	0.00715756	0.0451619	12
202	Tra2b	ENSMUSG00000022858	ENSMUSG00000022858	10025.6	1.51924	0.0935143	16.2461	2.38204e-59	3.93523e-57	9	ENSMUSG00000022858	ENSMUSG00000022858	2948.56	0.944668	0.157018	6.01632	1.78425e-09	4.36101e-06	7
205	U2af2	ENSMUSG00000030435	ENSMUSG00000030435	1953.6	2.19058	0.164026	13.3551	1.10679e-40	7.11348e-39	10	ENSMUSG00000030435	ENSMUSG00000030435	857.315	0.61469	0.23229	2.64622	0.00813975	0.0483669	5
207	Ubap2l	ENSMUSG00000042520	ENSMUSG00000042520	10209	0.974508	0.119076	8.18395	2.74693e-16	3.34233e-15	7	ENSMUSG00000042520	ENSMUSG00000042520	4005.43	0.263555	0.0893216	2.95063	0.00317129	0.0292588	2
211	Vcp	ENSMUSG00000028452	ENSMUSG00000028452	22482.6	0.96177	0.124443	7.72862	1.08722e-14	1.15095e-13	53	ENSMUSG00000028452	ENSMUSG00000028452	5741.6	0.589405	0.169563	3.47602	0.000508909	0.0121451	20
212	Vdac1	ENSMUSG00000020402	ENSMUSG00000020402	3429.33	2.90627	0.0839746	34.609	1.85228e-262	2.17263e-258	17	ENSMUSG00000020402	ENSMUSG00000020402	1938.11	1.04687	0.269708	3.8815	0.000103815	0.00607763	4
213	Wbp11	ENSMUSG00000030216	ENSMUSG00000030216	5265.3	0.857196	0.113458	7.55515	4.18369e-14	4.22857e-13	4	ENSMUSG00000030216	ENSMUSG00000030216	1738.02	0.547868	0.154623	3.54325	0.00039522	0.0109634	2
217	Zc3h18	ENSMUSG00000017478	ENSMUSG00000017478	1706.2	1.75311	0.152105	11.5257	9.79535e-31	3.38922e-29	3	ENSMUSG00000017478	ENSMUSG00000017478	761.478	0.439967	0.150895	2.91572	0.00354873	0.0312471	1
p-value and FDR is calculated by DESeq2 using a Negative Binomial Distribution fit and Wald test with subsequence Benjamini-Hochberg adjustment.
