# Supplementary material for: Optimal CD8+ T cell effector function requires costimulation-induced RNA-binding proteins that reprogram the transcript isoform landscape
Source: Nat Commun. 2022 Jun 20;13:3540. doi: 10.1038/s41467-022-31228-0 (PMC9209503; doi:10.1038/s41467-022-31228-0)
Supplement: Supplementary file 4 — Supplementary Data 2 [file 41467_2022_31228_MOESM4_ESM.xlsx]

## Sheet: SupTable1_Pub
Coord	Gene.x	Node.x	Strand.x	Type.x	Psi_Ag(A)	Psi_Ag+Co(B)	DeltaPsi	Probability	Complexity.x	Entropy.x	Gene.y	Node.y	Strand.y	Type.y	Psi	CI_Width	CI_Lo.Hi	Total_Reads	Complexity.y	Entropy.y	Inc_Paths	Exc_Paths	Edges	A2	A3	A4	A5	B1	B2	B3	B4	B5
chr1:10039880-10039887	Cspp1	5	+	AD	0.041493	0.10405	-0.062554	0.927	K2	1.394	Cspp1	5	+	AD	0.0483	0.0398	0.0327,0.0725	323	K2	0.8996	3-4-5-6:0.04826	2-6:0.7923,3-4-6:0.1595	2-6:205.0,3-4:2.0,4-5:18.0,4-6:81.0,5-6:19.0	0.019	0	0.019	0.0842	0.1	0.0505	0.107	0.146	0.0965
chr1:105663883-105663912	2310035C23Rik	1	+	TS	0.011556	0.3154	-0.30384	0.918	K2	0.997	2310035C23Rik	1	+	TS	0.03	0.024	0.0206,0.0446	565	K2	0.5482	00:03:00	NA	NA	0.0064	0	0	0	0.1634	0.7523	0.1255	0.5323	0
chr1:118332750-118332941	Nifk	8	+	TE	0.11493	0.0039664	0.11097	0.984	K1	0.7487	Nifk	8	+	TE	0	0.0007	1.14e-5,0.000664	4510	K1	0	00:08:00	NA	NA	0.1634	0.1959	0	0.2138	0.0192	0	0	0	0
chr1:118332942-118333822	Nifk	9	+	TE	0.88521	0.99602	-0.11082	0.986	K1	0.7487	Nifk	9	+	TE	1	0.001	0.999,1.0	4510	K1	0	8-9:1.0	NA	NA	0.8366	0.8041	1	0.7862	0.9808	1	1	1	1
chr1:118607583-118607739	Clasp1	59	+	TE	0.0072882	0.069702	-0.062414	0.972	K4	1.5963	Clasp1	59	+	TE	0	0.0024	4.12e-5,0.00241	1240	K4	0.5532	55-56-57-58-59:0.0	NA	NA	0	0	0.0315	0	0.0755	0.1171	0	0.1128	0.0406
chr1:128162769-128162858	R3hdm1	5	+	CE	0.064146	0.11494	-0.050795	0.922	K3	1.127	R3hdm1	5	+	CE	0.0788	0.044	0.06,0.104	411	K2	0.4454	3-5-6:0.01168,3-4-5-6:0.06707	3-6:0.9213	3-4:38.0,3-5:5.0,3-6:361.0,4-5:17.0,5-6:28.0	0.0509	0.0411	0.0693	0.0613	0.0721	0.152	0.127	0.107	0.107
chr1:130690278-130690772	Pfkfb2	26	-	TE	0.0080583	0.28393	-0.27588	0.996	K3	1.4825	Pfkfb2	26	-	TE	0	0.0173	0.000303,0.0176	168	K3	0.9279	24-25-26:0.0	NA	NA	NA	0	0	NA	0.5374	0.09	0.1685	0.3426	0.2235
chr1:130697017-130697085	Pfkfb2	22	-	CE	0.88441	0.58399	0.30041	0.903	K2	1.246	Pfkfb2	22	-	CE	0.93	0.236	0.74,0.976	16	K2	1.246	19-20-21-22-23:0.5916,19-20-21-22-24:0.3382	19-24:0.07018	19-20:27.0,19-24:1.0,20-21:11.0,21-22:4.0,22-23:7.0,22-24:4.0	NA	NA	NA	NA	0.75	0	0.3	0	0.767
chr1:13152379-13152456	Ncoa2	19	-	CE	0.9888	0.93734	0.051457	0.962	K2	0.4342	Ncoa2	19	-	CE	1	0.017	0.983,1.0	175	K0	0	18-19-20:1.0	NA	18-19:95.0,19-20:80.0	1	1	0.989	1	0.915	0.956	0.972	0.911	0.954
chr1:132417555-132417603	Dstyk	1	+	TS	0.35664	0.86136	-0.50471	0.988	K1	0.9088	Dstyk	1	+	TS	0.3241	0.455	0.144,0.599	9	K1	0.9088	00:02:00.300000	NA	NA	NA	NA	0.3241	NA	NA	1	NA	NA	NA
chr1:132417604-132417870	Dstyk	2	+	TS	0.64352	0.14541	0.49811	0.994	K1	0.9088	Dstyk	2	+	TS	0.6759	0.455	0.401,0.856	9	K1	0.9088	1-2:0.6759	NA	NA	NA	NA	0.6759	NA	NA	0	NA	NA	NA
chr1:133298920-133299043	Plekha6	30	+	CE	0.12715	0.87772	-0.75057	1	K0	0	Plekha6	30	+	CE	0	0.3407	0.0073,0.348	6	K0	0	NA	29-31:1.0	29-31:6.0	NA	NA	NA	NA	1	1	NA	NA	NA
chr1:134467651-134467868	Klhl12	6	+	CE	0.90482	0.95639	-0.051561	0.969	K3	0.6395	Klhl12	6	+	CE	0.934	0.044	0.908,0.952	354	K2	0.4371	4-5-6-7-8:0.9341	4-7-8:0.03784,4-5-7-8:0.02153,4-5-8:0.00651	4-5:197.0,4-7:8.0,5-6:154.0,5-7:4.0,5-8:1.0,6-7:187.0,7-8:146.0	0.897	0.908	0.92	0.88	0.968	0.944	0.962	0.94	0.974
chr1:136268123-136269159	Camsap2	23	-	TE	0.43269	0.66369	-0.231	0.919	K2	1.5512	Camsap2	23	-	TE	0.475	0.096	0.427,0.523	288	K2	1.2484	21-22-23:0.475	NA	NA	0.4267	0.2931	0.6227	0.3384	0.6515	0.7793	0.4413	0.6847	0.772
chr1:136434506-136434634	Ddx59	7	+	CE	0.95401	0.89267	0.061345	0.961	K1	0.5555	Ddx59	7	+	CE	0.951	0.041	0.926,0.967	317	K1	0.2831	6-7-8:0.9508	6-8:0.04923	6-7:125.0,6-8:8.0,7-8:184.0	1	0.942	0.964	0.93	0.885	0.871	0.897	0.92	0.9
chr1:136503310-136503439	Kif14	23	+	CE	0.8797	0.98176	-0.10206	0.918	K1	0.696	Kif14	23	+	CE	1	0.514	0.473,0.987	3	K0	0	23-24:1.0	NA	23-24:3.0	1	1	NA	0.813	1	1	1	1	1
chr1:136513734-136513822	Kif14	25	+	CE	0.8525	0.97727	-0.12477	0.922	K1	0.696	Kif14	25	+	CE	1	0.341	0.652,0.993	6	K0	0	24-25-26:1.0	NA	24-25:3.0,25-26:3.0	NA	1	NA	0.813	1	1	1	1	1
chr1:136515854-136516078	Kif14	26	+	CE	0.85162	0.97982	-0.12821	0.97	K1	0.696	Kif14	26	+	CE	1	0.514	0.473,0.987	3	K0	0	25-26:1.0	NA	25-26:3.0	1	1	NA	0.813	1	1	1	1	1
chr1:136516260-136516441	Kif14	27	+	CE	0.85195	0.9786	-0.12665	0.974	K1	0.696	Kif14	27	+	CE	NA	NA	NA	NA	NA	NA	NA	NA	NA	1	1	NA	0.813	1	1	1	1	1
chr1:136519629-136519784	Kif14	28	+	CE	0.86726	0.97804	-0.11078	0.924	K1	0.696	Kif14	28	+	CE	NA	NA	NA	NA	NA	NA	NA	NA	NA	1	1	NA	0.813	1	1	1	1	1
chr1:136521190-136521309	Kif14	29	+	CE	0.86281	0.97463	-0.11181	0.916	K1	0.696	Kif14	29	+	CE	1	0.441	0.549,0.99	4	K0	0	29-30:1.0	NA	29-30:4.0	1	1	NA	0.813	1	1	1	1	1
chr1:136525782-136525856	Kif14	30	+	CE	0.84923	0.97444	-0.12521	0.947	K1	0.696	Kif14	30	+	CE	1	0.254	0.741,0.995	9	K0	0	29-30-31:1.0	NA	29-30:4.0,30-31:5.0	1	1	NA	0.813	1	1	1	1	1
chr1:140084708-140085854	Cfh	28	-	TE	0.9794	0.55792	0.42148	0.903	K2	1.0679	Cfh	28	-	TE	1	0.041	0.958,0.999	69	K2	0	25-26-27-28:1.0	NA	NA	NA	1	1	NA	0	1	0	1	0.6241
chr1:143777272-143777280	Uchl5	1	+	TS	0.25587	0.0012144	0.25465	0.993	K1	1	Uchl5	1	+	TS	0.497	0.132	0.431,0.563	153	K1	1	00:02:00.500000	NA	NA	0.0001	0.4859	0.1257	0.1635	0	0	0	0	0
chr1:143777281-143777476	Uchl5	2	+	TS	0.74404	0.99876	-0.25472	0.994	K1	1	Uchl5	2	+	TS	0.503	0.132	0.437,0.569	153	K1	1	1-2:0.503	NA	NA	0.9999	0.5141	0.8743	0.8365	1	1	1	1	1
chr1:150458149-150458292	Prg4	6	-	CE	0.86882	0.14412	0.7247	0.999	K0	0	Prg4	6	-	CE	1	0.341	0.652,0.993	6	K0	0	5-6-7:1.0	NA	5-6:3.0,6-7:3.0	NA	NA	NA	NA	0	NA	NA	0	0
chr1:153692947-153692985	Rgs8	13	+	TE	0.029087	0.34638	-0.3173	0.933	K3	1.1802	Rgs8	13	+	TE	0	0.0582	0.00105,0.0593	48	K3	0	12-13:0.0	NA	NA	NA	0	0	NA	NA	NA	0.597	0	NA
chr1:153692986-153695578	Rgs8	14	+	TE	0.030374	0.63574	-0.60536	0.991	K3	1.1802	Rgs8	14	+	TE	0	0.0582	0.00105,0.0593	48	K3	0	12-13-14:0.0	NA	NA	NA	0	0	NA	NA	NA	0.3566	1	NA
chr1:153697668-153700323	Rgs8	16	+	TE	0.97093	0.09153	0.8794	1	K3	1.1802	Rgs8	16	+	TE	1	0.058	0.941,0.999	48	K3	0	12-13-14-15-16:1.0	NA	NA	NA	1	1	NA	NA	NA	0.0464	0	NA
chr1:154398393-154398935	Cacna1e	51	-	TE	0.011127	0.092343	-0.081215	0.901	K2	0.976	Cacna1e	51	-	TE	0	0.0154	0.000271,0.0157	188	K2	0	00:51:00	NA	NA	NA	0	0	NA	NA	0	NA	NA	0
chr1:155275701-155278981	Xpr1	19	-	TE	0.95184	0.65372	0.29812	0.978	K1	0.9803	Xpr1	19	-	TE	1	0.003	0.997,1.0	1080	K1	0	18-19:1.0	NA	NA	1	1	0.7692	1	0.6679	0.6345	0.7616	0.5824	0.6261
chr1:155278982-155281070	Xpr1	18	-	TE	0.047909	0.34596	-0.29805	0.974	K1	0.9803	Xpr1	18	-	TE	0	0.0027	4.72e-5,0.00275	1080	K1	0	00:18:00	NA	NA	0	0	0.2308	0	0.3321	0.3655	0.2384	0.4176	0.3739
chr1:156035758-156036427	Tor1aip1	2	-	TS	0.58989	0.26985	0.32004	0.981	K1	0.9925	Tor1aip1	2	-	TS	0.5906	0.067	0.557,0.624	579	K1	0.9762	1-2:0.5906	NA	NA	0.6562	0.5791	0.6765	0.4491	0.1233	0.1614	0.2935	0.3334	0.4329
chr1:156036428-156036480	Tor1aip1	1	-	TS	0.40973	0.73	-0.32027	0.982	K1	0.9925	Tor1aip1	1	-	TS	0.4094	0.067	0.376,0.443	579	K1	0.9762	00:02:00.400000	NA	NA	0.3438	0.4209	0.3235	0.5509	0.8767	0.8386	0.7065	0.6666	0.5671
chr1:156804166-156806759	Ralgps2	37	-	TE	0.31735	0.13471	0.18264	0.907	K3	0.9977	Ralgps2	37	-	TE	0.3754	0.056	0.348,0.404	802	K3	0.9553	33-34-35-36-37:0.3754	NA	NA	0.1176	0.5306	0.3239	0.2347	0.194	0.1339	0.1114	0.0948	0.1291
chr1:156808122-156809193	Ralgps2	33	-	TE	0.68234	0.86511	-0.18277	0.902	K3	0.9977	Ralgps2	33	-	TE	0.6246	0.056	0.596,0.652	802	K3	0.9553	00:33:00.600000	NA	NA	0.8824	0.4694	0.676	0.7652	0.8059	0.8661	0.8885	0.9051	0.8709
chr1:156838942-156839237	Angptl1	2	+	TS	0.94224	0.70511	0.23713	0.902	K1	0.9849	Angptl1	2	+	TS	1	0.069	0.93,0.999	40	K1	0	1-2:1.0	NA	NA	NA	1	1	1	NA	0.1272	0.5723	NA	1
chr1:157135182-157140533	Rasal2	21	-	TE	0.81675	0.2005	0.61625	0.993	K1	0.974	Rasal2	21	-	TE	0.5947	0.217	0.481,0.698	53	K1	0.974	20-21:0.5947	NA	NA	NA	0.7849	1	1	0.232	1	0.1071	NA	NA
chr1:157140534-157140875	Rasal2	20	-	TE	0.18287	0.80118	-0.61831	0.995	K1	0.974	Rasal2	20	-	TE	0.4053	0.217	0.302,0.519	53	K1	0.974	00:20:00.400000	NA	NA	NA	0.2151	0	0	0.768	0	0.8929	NA	NA
chr1:161017756-161019258	Zbtb37	10	-	TE	0.033519	0.09699	-0.063471	0.917	K2	1.6487	Zbtb37	10	-	TE	0.0768	0.0334	0.062,0.0954	690	K2	1.5438	8-9-10:0.07681	NA	NA	0.0556	0.0081	0.0116	0	0.1191	0.0274	0.1059	0.1154	0.1036
chr1:161019259-161019422	Zbtb37	9	-	TE	0.089265	0.46381	-0.37455	0.98	K2	1.6487	Zbtb37	9	-	TE	0.2096	0.051	0.185,0.236	690	K2	1.5438	8-9:0.2096	NA	NA	0.2021	0	0.0222	0	0.5553	0.6368	0.2684	0.4323	0.4257
chr1:161019423-161020406	Zbtb37	8	-	TE	0.71421	0.38545	0.32876	0.969	K2	1.6487	Zbtb37	8	-	TE	0.6048	0.061	0.574,0.635	690	K2	1.5438	00:08:00.600000	NA	NA	0.6419	0.595	0.8577	0.8814	0.2443	0.2752	0.5836	0.4178	0.4054
chr1:161845560-161845580	Suco	12	-	CE	0.23218	0.50035	-0.26818	0.921	K1	0.987	Suco	12	-	CE	0.208	0.173	0.137,0.31	58	K1	0.7382	11-12-13:0.2083	11-13:0.7917	11-12:10.0,11-13:38.0,12-13:10.0	1	0.348	0.242	0.0588	0.627	0.433	0.429	0.314	0.689
chr1:162670725-162670726	Prrc2c	43	-	TE	0.24689	0.57579	-0.3289	0.937	K2	1.384	Prrc2c	43	-	TE	0.2484	0.024	0.237,0.261	3470	K2	0.8087	40-41-42-43:0.2484	NA	NA	0.2377	0.2488	0.2489	0.2485	0.6264	0.5034	0.8315	0.6698	0.2489
chr1:162670727-162672888	Prrc2c	42	-	TE	0.74481	0.35075	0.39406	0.929	K2	1.384	Prrc2c	42	-	TE	0.7516	0.024	0.739,0.763	3470	K2	0.8087	40-41-42:0.7516	NA	NA	0.7212	0.7512	0.7511	0.7515	0.3499	0.4092	0.1685	0.0737	0.7511
chr1:162688116-162688217	Prrc2c	28	-	CE	0.97791	0.91938	0.058522	0.911	K2	0.6428	Prrc2c	28	-	CE	1	0.023	0.977,1.0	125	K0	0	27-28-29:1.0	NA	27-28:35.0,28-29:90.0	1	1	1	1	0.926	0.987	0.908	0.881	0.923
chr1:163953382-163954702	Scyl3	17	+	TE	0.0010095	0.11253	-0.11152	1	K2	1.4289	Scyl3	17	+	TE	0	0.002	3.51e-5,0.00205	1460	K2	0.7342	00:17:00	NA	NA	0	0	0	0	0.0888	0.0828	0.0887	0.1075	0.1928
chr1:16486020-16486150	Stau2	15	-	CE	0.87806	0.37459	0.50347	0.978	K2	1.3402	Stau2	15	-	CE	1	0.384	0.607,0.991	5	K0	0	15-16:1.0	NA	15-16:5.0	1	1	NA	0	0.182	0.714	0.385	0.0909	0.404
chr1:170174750-170174946	Uap1	2	-	TS	0.91313	0.1708	0.74233	1	K1	0.8801	Uap1	2	-	TS	0	0.4408	0.0102,0.451	4	K1	0	1-2:0.0	NA	NA	1	NA	1	1	0	0.1745	0	0.299	0
chr1:170174947-170174957	Uap1	1	-	TS	0.083888	0.82886	-0.74497	1	K1	0.8801	Uap1	1	-	TS	1	0.441	0.549,0.99	4	K1	0	00:02:01	NA	NA	0	NA	0	0	1	0.8255	1	0.701	1
chr1:171286971-171287100	Usp21	4	-	AA	0.064795	0.011344	0.053451	0.903	K1	0.5511	Usp21	4	-	AA	0.048	0.0435	0.0314,0.0749	271	K1	0.2778	4-5:0.04797	3-5:0.952	3-5:258.0,4-5:13.0	0.0489	0.128	0.0661	0	0.0135	0.0126	0	0.00797	0.0041
chr1:173333258-173335986	Cadm3	12	-	TE	0.95701	0.37426	0.58276	1	K1	0.9997	Cadm3	12	-	TE	0.9483	0.121	0.857,0.978	43	K1	0.2935	11-12:0.9483	NA	NA	NA	1	NA	1	0	0.1836	NA	0.4896	1
chr1:173335987-173337139	Cadm3	11	-	TE	0.042692	0.62248	-0.57978	1	K1	0.9997	Cadm3	11	-	TE	0.0517	0.1215	0.0215,0.143	43	K1	0.2935	00:11:00.100000	NA	NA	NA	0	NA	0	1	0.8164	NA	0.5104	0
chr1:173596956-173597007	Pydc4	4	-	CE	0.18438	0.35071	-0.16633	0.997	K3	1.9143	Pydc4	4	-	CE	0.152	0.029	0.138,0.167	1770	K1	0.6146	3-4-5:0.1519	3-5:0.8481	3-4:370.0,3-5:1300.5,4-5:96.0	0.188	0.231	0.128	0.215	0.381	0.406	0.306	0.35	0.305
chr1:175682237-175686355	Chml	8	-	TE	0.9081	0.61818	0.28992	0.923	K2	1.5515	Chml	8	-	TE	0.8054	0.088	0.757,0.845	216	K2	0.711	6-7-8:0.8054	NA	NA	1	0.7782	1	1	0.3009	0.8217	0.5216	0.7938	0.6582
chr1:175686356-175686487	Chml	7	-	TE	0.053541	0.32987	-0.27633	0.962	K2	1.5515	Chml	7	-	TE	0	0.0135	0.000236,0.0137	216	K2	0.711	6-7:0.0	NA	NA	0	0.2218	0	0	0.4343	0.1783	0.4784	0.2062	0.3418
chr1:176761351-176761500	Cep170	14	-	CE	0.70665	0.48095	0.2257	0.914	K2	1.956	Cep170	14	-	CE	0.796	0.176	0.692,0.868	56	K2	1.5163	12-14-15:0.3463,12-13-14-15:0.4496	12-15:0.2041	12-13:21.0,12-14:12.0,12-15:7.0,13-14:10.0,14-15:27.0	0.659	0.87	0.523	0.736	0.549	0.411	0.368	0.537	0.53
chr1:178932080-178932855	Kif26b	16	+	TE	0.023975	0.5245	-0.50053	1	K1	0.9979	Kif26b	16	+	TE	0	0.0744	0.00135,0.0758	37	K1	0	00:16:00	NA	NA	NA	0	NA	NA	NA	NA	0.5271	NA	NA
chr1:178932856-178939200	Kif26b	17	+	TE	0.97593	0.47031	0.50561	1	K1	0.9979	Kif26b	17	+	TE	1	0.075	0.924,0.999	37	K1	0	16-17:1.0	NA	NA	NA	1	NA	NA	NA	NA	0.4729	NA	NA
chr1:187215422-187215446	Spata17	2	-	TS	0.11349	0.86202	-0.74853	0.998	K2	0.0066	Spata17	2	-	TS	NA	NA	NA	NA	NA	NA	NA	NA	NA	0	NA	0	NA	NA	NA	0.9995	NA	NA
chr1:188210895-188214386	Esrrg	11	+	TE	0.028687	0.82568	-0.79699	1	K2	0.9361	Esrrg	11	+	TE	0	0.1149	0.00213,0.117	23	K2	0.9356	00:11:00	NA	NA	NA	0	1	NA	NA	NA	0.8403	NA	NA
chr1:188214387-188214884	Esrrg	12	+	TE	0.64085	0.11344	0.52741	1	K2	0.9361	Esrrg	12	+	TE	0.6483	0.31	0.475,0.785	23	K2	0.9356	11-12:0.6483	NA	NA	NA	0.6477	0	NA	NA	NA	0.0949	NA	NA
chr1:188214885-188214885	Esrrg	13	+	TE	0.36024	0.084783	0.27546	1	K2	0.9361	Esrrg	13	+	TE	0.3517	0.31	0.215,0.525	23	K2	0.9356	11-12-13:0.3517	NA	NA	NA	0.3523	0	NA	NA	NA	0.0648	NA	NA
chr1:190928718-190928758	Angel2	4	+	AD	0.67385	0.98751	-0.31367	0.952	K2	1.4719	Angel2	4	+	AD	0.471	0.103	0.42,0.523	249	K2	1.2555	3-4-5-6:0.4116,3-4-6:0.05954	3-5-6:0.5289	3-4:91.0,3-5:21.0,3-6:9.0,4-5:101.0,4-6:36.0,5-6:713.0	1	0.407	1	0.501	1	1	1	0.951	1
chr1:193173771-193173780	A130010J15Rik	6	+	AD	0.088002	0.61185	-0.52385	0.993	K1	0.9986	A130010J15Rik	6	+	AD	0.333	0.6534	0.0976,0.751	3	K1	0.9183	6-7:0.3333	5-7:0.6667	5-7:2.0,6-7:1.0	0	1	NA	NA	0.8	1	0.478	1	1
chr1:195068127-195068168	Cd46	8	-	CE	0.44249	0.93253	-0.49004	0.999	K1	0.9774	Cd46	8	-	CE	0.412	0.544	0.172,0.716	6	K1	0.9774	6-7-8:0.4118	6-9:0.5882	6-7:6.0,6-9:5.0,7-8:1.0	NA	NA	0	NA	1	1	NA	NA	1
chr1:195075510-195075557	Cd46	7	-	CE	0.45188	0.84322	-0.39134	0.957	K1	0.9968	Cd46	7	-	CE	0.412	0.421	0.22,0.641	12	K1	0.9774	6-7-8:0.4118	6-9:0.5882	6-7:6.0,6-9:5.0,7-8:1.0	NA	NA	0.467	NA	0.68	1	1	NA	1
chr1:195165749-195165851	Cr2	11	-	CE	0.61471	0.9004	-0.28569	0.904	K3	1.8502	Cr2	11	-	CE	0.435	0.241	0.319,0.56	43	K2	1.4202	4-5-6-7-8-9-10-11-13-14:0.2362,4-5-6-7-8-9-10-11-14:0.1986	4-14:0.5652	4-5:2.0,4-14:14.0,5-6:4.0,6-7:8.0,7-8:13.0,8-9:11.0,9-10:22.0,10-11:13.0,11-13:10.0,11-14:6.0,13-14:3.0	NA	0.901	0.56	NA	1	1	0	NA	1
chr1:24011591-24011680	Fam135a	28	-	TE	0.39721	0.11139	0.28581	0.945	K2	0.9594	Fam135a	28	-	TE	0	0.5143	0.0127,0.527	3	K2	0	27-28:0.0	NA	NA	NA	0.3754	NA	NA	NA	NA	NA	0	0
chr1:24011681-24012497	Fam135a	27	-	TE	0.087054	0.58997	-0.50292	0.993	K2	0.9594	Fam135a	27	-	TE	1	0.514	0.473,0.987	3	K2	0	00:27:01	NA	NA	NA	0	NA	NA	NA	NA	NA	0.618	0.618
chr1:34161004-34161158	Dst	23	+	CE	0.25277	0.87786	-0.62509	0.999	K1	0.6501	Dst	23	+	CE	1	0.615	0.368,0.983	2	K0	0	23-24:1.0	NA	23-24:2.0	NA	0.167	1	NA	NA	NA	1	NA	NA
chr1:34199292-34199558	Dst	55	+	CE	0.13863	0.85735	-0.71872	1	K0	0	Dst	55	+	CE	1	0.441	0.549,0.99	4	K0	0	54-55-56:1.0	NA	54-55:1.0,55-56:3.0	NA	0	1	NA	NA	NA	1	NA	NA
chr1:34200870-34201415	Dst	56	+	CE	0.14324	0.88952	-0.74628	1	K0	0	Dst	56	+	CE	1	0.514	0.473,0.987	3	K0	0	55-56:1.0	NA	55-56:3.0	NA	0	1	NA	NA	NA	1	NA	NA
chr1:34217810-34217872	Dst	64	+	CE	0.14221	0.8552	-0.71299	1	K0	0	Dst	64	+	CE	NA	NA	NA	NA	NA	NA	NA	NA	NA	NA	0	NA	NA	NA	NA	1	NA	NA
chr1:34225509-34226004	Dst	68	+	CE	0.14367	0.91747	-0.7738	1	K0	0	Dst	68	+	CE	NA	NA	NA	NA	NA	NA	NA	NA	NA	NA	0	1	NA	NA	NA	1	NA	NA
chr1:37035637-37035707	Vwa3b	4	+	AA	0.36587	0.79311	-0.42724	0.913	K1	0.9494	Vwa3b	4	+	AA	0.643	0.386	0.423,0.809	14	K1	0.9402	4-5:0.6429	3-5:0.3571	3-5:5.0,4-5:9.0	0	0	0	0.368	1	0	0.733	1	NA
chr1:43985416-43985454	Tpp2	25	+	CE	0.22385	0.15726	0.066591	0.955	K4	0.81	Tpp2	25	+	CE	0.214	0.063	0.185,0.248	459	K1	0.7496	24-25-26:0.2143	24-26:0.7857	24-25:79.0,24-26:297.0,25-26:83.0	0.231	0.249	0.216	0.202	0.168	0.141	0.19	0.122	0.162
chr1:44010532-44010649	Mettl21c	4	-	CE	0.06553	0.89757	-0.83204	1	K0	0	Mettl21c	4	-	CE	NA	NA	NA	NA	NA	NA	NA	NA	NA	NA	NA	NA	0	1	1	1	1	1
chr1:4844963-4845174	Lypla1	15	+	TE	0.14855	0.27777	-0.12923	0.937	K2	0.9322	Lypla1	15	+	TE	0.1532	0.015	0.146,0.161	5700	K2	0.6178	00:15:00.200000	NA	NA	0.2066	0.2031	0.0658	0.1132	0.2344	0.3384	0.3479	0.2637	0.2047
chr1:4845353-4846739	Lypla1	17	+	TE	0.85149	0.72213	0.12935	0.947	K2	0.9322	Lypla1	17	+	TE	0.8468	0.015	0.839,0.854	5700	K2	0.6178	15-16-17:0.8468	NA	NA	0.7934	0.7969	0.9342	0.8868	0.7656	0.6616	0.6521	0.7363	0.7953
chr1:52142901-52142960	Gm28177	23	+	CE	0.90713	0.68277	0.22437	0.93	K1	0.9233	Gm28177	23	+	CE	1	0.135	0.862,0.997	19.1	K0	0	23-24:1.0	NA	23-24:19.1	0.998	1	1	0.994	NA	NA	0.998	0.999	0.662
chr1:52142901-52142960	Gm28177	23	+	CE	0.90713	0.68277	0.22437	0.93	K1	0.9233	Stat1	21	+	CE	1	0	1.0,1.0	7260	K0	0	20-21-22:1.0	NA	20-21:3590.7,21-22:3670.9	NA	0	1	0	0.999	0.998	0.741	NA	0.996
chr1:52920263-52920981	Hibch	15	+	TE	0.99831	0.936	0.062314	0.921	K1	0.7036	Hibch	15	+	TE	1	0.004	0.996,1.0	839	K1	0	00:15:01	NA	NA	1	1	1	1	1	0.809	1	1	0.8758
chr1:52920982-52920986	Hibch	16	+	TE	0.0016811	0.063993	-0.062312	0.915	K1	0.7036	Hibch	16	+	TE	0	0.0035	6.11e-5,0.00356	839	K1	0	15-16:2.0e-6	NA	NA	0	0	0	0	0	0.191	0	0	0.1242
chr1:53321496-53321567	Osgepl1	7	+	CE	0.76966	0.91473	-0.14507	0.99	K2	0.8694	Osgepl1	7	+	CE	0.759	0.097	0.707,0.804	212	K1	0.7962	6-7-8:0.7593	6-8:0.2407	6-7:86.0,6-8:29.0,7-8:97.0	0.71	0.806	0.71	0.88	0.923	0.907	0.902	0.905	0.946
chr1:53344617-53344644	Asnsd1	8	-	TE	0.10193	0.18794	-0.086006	0.964	K1	0.7453	Asnsd1	8	-	TE	0.0697	0.026	0.058,0.084	1050	K1	0.3648	7-8:0.06968	NA	NA	0.0743	0.0654	0.1524	0.1434	0.212	0.1925	0.1894	0.1742	0.1709
chr1:53344645-53344979	Asnsd1	7	-	TE	0.89807	0.81184	0.086235	0.967	K1	0.7453	Asnsd1	7	-	TE	0.9303	0.026	0.916,0.942	1050	K1	0.3648	00:07:00.900000	NA	NA	0.9257	0.9346	0.8476	0.8566	0.788	0.8075	0.8106	0.8258	0.8291
chr1:55355648-55355739	Boll	5	-	CE	0.12069	0.76206	-0.64137	0.981	K1	0.998	Boll	5	-	CE	1	0.514	0.473,0.987	3	K0	0	4-5:1.0	NA	4-5:3.0	0	NA	1	0	1	1	0.474	0	1
chr1:58522806-58527020	Fam126b	17	-	TE	0.53895	0.29393	0.24502	0.96	K2	1.5488	Fam126b	17	-	TE	0.5515	0.057	0.523,0.58	822	K2	0.9923	15-16-17:0.5515	NA	NA	0.7514	0.5367	0.3693	0.4868	0.3479	0.3135	0.3337	0.2846	0.1859
chr1:62703285-62703701	Nrp2	1	+	TS	0.59108	0.88864	-0.29756	0.95	K1	0.9997	Nrp2	1	+	TS	0.4906	0.476	0.255,0.731	9	K1	0.9997	00:02:00.500000	NA	NA	NA	0.7087	NA	NA	NA	0	1	NA	NA
chr1:62703702-62704277	Nrp2	2	+	TS	0.40904	0.10847	0.30056	0.934	K1	0.9997	Nrp2	2	+	TS	0.5094	0.476	0.269,0.745	9	K1	0.9997	1-2:0.5094	NA	NA	NA	0.2913	NA	NA	NA	1	0	NA	NA
chr1:63156958-63157245	Ino80dos	8	+	TE	0.077815	0.34861	-0.2708	0.904	K1	0.9964	Ino80dos	8	+	TE	0	0.0442	0.000789,0.045	64	K1	0	00:08:00	NA	NA	0	0.0824	0.2438	0	0.2136	0.5351	0.3992	0	0.5692
chr1:71597673-71597747	Fn1	44	-	AA	0.44618	0.87226	-0.42608	0.971	K1	0.9852	Fn1	44	-	AA	0.429	0.579	0.168,0.747	5	K1	0.9852	43-44-45:0.4286	43-45:0.5714	43-44:1.0,43-45:2.0,44-45:2.0	NA	NA	1	NA	NA	1	1	1	NA
chr1:74383438-74383527	Slc11a1	11	+	CE	0.78803	0.97479	-0.18676	0.911	K1	0.9829	Slc11a1	11	+	CE	0.729	0.201	0.615,0.816	51	K1	0.8432	10-11-12:0.7288	10-12:0.2712	10-11:24.0,10-12:8.0,11-12:19.0	NA	1	1	0.577	1	1	0.949	1	1
chr1:74595299-74595301	Rnf25	9	-	AA	0.70632	0.62484	0.081474	0.941	K2	1.3352	Rnf25	9	-	AA	0.687	0.075	0.648,0.723	404	K1	0.8968	8-9-10:0.6868	8-10:0.3132	8-9:162.0,8-10:75.0,9-10:167.0	0.724	0.714	0.718	0.7	0.569	0.64	0.591	0.651	0.676
chr1:74697441-74697977	Ttll4	20	+	TE	0.44561	0.69425	-0.24864	0.977	K1	0.9961	Ttll4	20	+	TE	0.3408	0.048	0.317,0.365	1060	K1	0.9256	00:20:00.300000	NA	NA	0.617	0.5368	0.3304	0.4037	0.7718	0.6486	0.7556	0.6438	0.6532
chr1:74697978-74703730	Ttll4	21	+	TE	0.55406	0.30582	0.24824	0.961	K1	0.9961	Ttll4	21	+	TE	0.6592	0.048	0.635,0.683	1060	K1	0.9256	20-21:0.6592	NA	NA	0.383	0.4632	0.6696	0.5963	0.2282	0.3514	0.2444	0.3562	0.3468
chr1:78664326-78667584	Utp14b	5	+	TE	0.59255	0.96799	-0.37544	0.928	K1	0.9857	Utp14b	5	+	TE	0.4297	0.185	0.34,0.525	74	K1	0.9857	00:05:00.400000	NA	NA	NA	0.2491	0.706	1	1	0.9933	0.9619	0.9846	1
chr1:78667585-78671512	Utp14b	6	+	TE	0.40495	0.031953	0.373	0.952	K1	0.9857	Utp14b	6	+	TE	0.5703	0.185	0.475,0.66	74	K1	0.9857	5-6:0.5703	NA	NA	NA	0.7509	0.294	0	0	0.0067	0.0381	0.0154	0
chr1:86029579-86029921	Spata3	16	+	TE	0.049212	0.87401	-0.8248	1	K1	0	Spata3	16	+	TE	0	0.1198	0.00223,0.122	22	K1	0	00:16:00	NA	NA	NA	0	0	NA	NA	NA	1	1	NA
chr1:86029922-86029958	Spata3	17	+	TE	0.95184	0.12808	0.82376	1	K1	0	Spata3	17	+	TE	1	0.12	0.878,0.998	22	K1	0	16-17:1.0	NA	NA	NA	1	1	NA	NA	NA	0	0	NA
chr1:86386303-86386324	Nmur1	7	-	TE	0.097383	0.93057	-0.83319	1	K1	0	Nmur1	7	-	TE	NA	NA	NA	NA	NA	NA	NA	NA	NA	NA	0	NA	NA	1	NA	NA	NA	NA
chr1:86386325-86386713	Nmur1	6	-	TE	0.89595	0.069776	0.82618	1	K1	0	Nmur1	6	-	TE	NA	NA	NA	NA	NA	NA	NA	NA	NA	NA	1	NA	NA	0	NA	NA	NA	NA
chr1:87185894-87186036	Prss56	7	+	CE	0.95753	0.83689	0.12064	0.905	K1	0.799	Prss56	7	+	CE	NA	NA	NA	NA	NA	NA	NA	NA	NA	1	1	NA	NA	0.917	1	0.79	0.758	0.9
chr1:88004247-88004314	Usp40	4	-	CE	0.98457	0.91821	0.066363	0.942	K1	0.5634	Usp40	4	-	CE	1	0.026	0.974,1.0	113	K0	0	3-4-5:1.0	NA	3-4:55.0,4-5:58.0	1	1	0.987	NA	0.931	0.868	0.947	0.903	0.982
chr1:91555118-91556088	Asb1	10	+	TE	0.16812	0.36629	-0.19818	0.932	K2	1.5844	Asb1	10	+	TE	0.1625	0.046	0.141,0.187	722	K2	0.6403	9-10:0.1625	NA	NA	0.3489	0.1223	0	0.2016	0.3026	0.3857	0.3716	0.3428	0.4279
chr1:92983144-92985044	Gpr35	5	+	TE	0.062073	0.62204	-0.55997	1	K2	1.493	Gpr35	5	+	TE	0	0.0456	0.000814,0.0464	62	K2	0	00:05:00	NA	NA	NA	0.1575	0	0	0.8644	0.5961	0.6839	0.539	0.4625
chr1:97822936-97822989	Pam	28	-	CE	0.91245	0.42574	0.48671	0.997	K1	0.9852	Pam	28	-	CE	1	0.254	0.741,0.995	9	K0	0	28-29:1.0	NA	28-29:9.0	NA	NA	NA	NA	NA	1	NA	NA	0.429
chr10:118166625-118166684	Mdm1	14	+	CE	0.75016	0.49399	0.25617	0.921	K1	1	Mdm1	14	+	CE	1	0.04	0.959,0.999	70	K0	0	13-14-15:1.0	NA	13-14:30.0,14-15:40.0	0.701	0.8	0.587	0.688	0.337	0.54	0.504	0.57	0.522
chr10:121745331-121745497	BC048403	3	+	AA	0.96078	0.82337	0.13741	0.927	K1	0.8583	BC048403	3	+	AA	1	0.087	0.911,0.998	31	K0	0	2-3-4:1.0	NA	2-3:12.0,3-4:19.0	1	1	1	1	0.939	0.812	0.837	0.848	0.718
chr10:123163593-123163654	Usp15	6	-	CE	0.91745	0.9862	-0.068747	0.962	K2	1.5382	Usp15	6	-	CE	0.913	0.03	0.896,0.926	953	K2	1.3565	5-6-7-8:0.6043,5-6-8:0.3083	5-7-8:0.04868,5-8:0.03875	5-6:516.0,5-7:25.0,5-8:19.0,6-7:265.0,6-8:128.0,7-8:305.0	0.897	0.968	0.852	0.962	0.966	1	0.968	1	1
chr10:127283940-127283942	Mbd6	12	-	AA	0.7085	0.16641	0.54209	0.918	K1	0.8367	Mbd6	12	-	AA	0.267	0.317	0.142,0.459	19	K1	0.8367	11-12-13:0.2667	11-13:0.7333	11-12:4.0,11-13:11.0,12-13:4.0	1	NA	NA	1	NA	0	0.222	0	0
chr10:127293712-127293759	Ddit3	2	+	CE	0.9512	0.865	0.0862	0.918	K1	0.7147	Ddit3	2	+	CE	0.944	0.033	0.925,0.958	524	K1	0.31	1-2-3:0.9443	1-3:0.05566	1-2:185.0,1-3:15.0,2-3:324.0	0.945	1	0.89	1	0.931	0.849	0.91	0.804	0.849
chr10:127666376-127666632	Nab2	2	-	TS	0.13377	0.33348	-0.19971	0.963	K1	0.9785	Nab2	2	-	TS	0.1055	0.0914	0.0696,0.161	125	K1	0.4862	1-2:0.1055	NA	NA	0.1743	0	0.1243	0.1854	0.4138	0.1966	0.3965	0.3546	0.2872
chr10:127666633-127666710	Nab2	1	-	TS	0.86586	0.66571	0.20015	0.964	K1	0.9785	Nab2	1	-	TS	0.8945	0.091	0.839,0.93	125	K1	0.4862	00:02:00.900000	NA	NA	0.8257	1	0.8757	0.8146	0.5862	0.8034	0.6035	0.6454	0.7128
chr10:128548974-128549087	Rpl41	5	-	RI	0.60339	0.66156	-0.058173	0.953	K2	1.1176	Rpl41	5	-	RI	0.606	0.043	0.584,0.627	1400	K2	1.1047	4-5-6-7:0.6059	4-6-7:0.3683,4-7:0.02575	4-5:497.0,4-6:310.4,4-7:23.6,5-6:568.0,6-7:961.2	0.653	0.582	0.588	0.588	0.649	0.651	0.637	0.694	0.678
chr10:128577204-128577294	Erbb3	14	-	CE	0.94668	0.78612	0.16056	0.962	K1	0.8892	Erbb3	14	-	CE	0.905	0.109	0.835,0.944	80	K1	0.4537	13-14-15:0.9048	13-15:0.09524	13-14:54.0,13-15:4.0,14-15:22.0	1	0.949	0.95	1	0.879	0.79	0.863	0.732	0.693
chr10:128643875-128643968	Ikzf4	4	-	CE	0.8819	0.28544	0.59646	0.994	K1	0.7219	Ikzf4	4	-	CE	NA	NA	NA	NA	NA	NA	NA	NA	NA	NA	1	1	NA	NA	NA	NA	0.2	NA
chr10:12922366-12922458	B230208H11Rik	2	-	CE	0.028291	0.18738	-0.15909	0.986	K1	0.7995	B230208H11Rik	2	-	CE	0	0.4408	0.0102,0.451	4	K0	0	NA	1-3:1.0	1-3:4.0	0	0	0	0	0.234	0.161	0.243	0.157	0.0866
chr10:18216784-18218392	Ccdc28a	8	-	AL	0.3804	0.1543	0.22611	0.999	K2	1.077	Ccdc28a	8	-	AL	0.448	0.072	0.412,0.484	515	K2	1.077	6-7-8:0.4481	6-9:0.01225,6-7-9:0.5396	6-7:783.0,6-9:8.0,7-8:230.0,7-9:277.0	0.437	0.324	0.422	0.261	0.145	0.143	0.159	0.202	0.103
chr10:18531268-18531973	Nhsl1	10	+	TE	0.1079	0.58538	-0.47748	0.964	K2	1.2955	Nhsl1	10	+	TE	0	0.0287	0.000508,0.0292	100	K2	0.5769	00:10:00	NA	NA	NA	0	0.298	NA	0.6139	NA	0	NA	NA
chr10:18531974-18533889	Nhsl1	11	+	TE	0.77039	0.37617	0.39422	0.956	K2	1.2955	Nhsl1	11	+	TE	0.8628	0.113	0.795,0.908	100	K2	0.5769	10-11:0.8628	NA	NA	NA	0.8627	0.6012	NA	0.3301	NA	0.8627	NA	NA
chr10:21992223-21992407	Sgk1	5	+	AF	0.65453	0.2773	0.37723	0.906	K2	1.4958	Sgk1	5	+	AF	0.893	0.198	0.754,0.952	28	K1	0.4911	5-8:0.8929	4-8:0.1071	4-8:3.0,5-8:25.0,6-8:8.0,7-8:622.0	0.378	NA	0.731	0	NA	0.412	0.262	0.00169	0.347
chr10:26912607-26912731	Arhgap18	13	+	CE	0.97546	0.91604	0.05942	0.93	K1	0.5691	Arhgap18	13	+	CE	1	0.01	0.99,1.0	303	K0	0	12-13-14:1.0	NA	12-13:189.0,12-14:1.0,13-14:114.0	1	0.97	0.963	0.971	0.947	0.955	0.866	0.937	0.887
chr10:29344178-29346170	Rnf146	10	-	TE	0.14999	0.23105	-0.08106	0.914	K2	1.4031	Rnf146	10	-	TE	0.0939	0.0122	0.0878,0.1	5700	K2	1.3324	7-8-9-10:0.09389	NA	NA	0.1921	0.1918	0.0801	0.191	0.2223	0.2325	0.2047	0.2494	0.2454
chr10:30647967-30648040	Ncoa7	16	-	CE	0.95416	0.81375	0.14041	0.976	K1	0.8618	Ncoa7	16	-	CE	0.935	0.042	0.91,0.952	386	K1	0.3477	15-16-17:0.9348	15-17:0.06516	15-16:177.0,15-17:13.0,16-17:196.0	1	0.969	0.953	0.943	0.852	0.715	0.764	0.83	0.921
chr10:39118868-39119034	Fam229b	16	-	TE	0.3621	0.033735	0.32837	0.901	K3	1.5541	Fam229b	16	-	TE	0.4001	0.394	0.222,0.616	14	K3	0.971	00:16:00.400000	NA	NA	0	0.9091	0.091	0.3599	0	0	0	0	0
chr10:39369798-39369802	Fyn	2	+	TS	0.70796	0.83529	-0.12733	0.919	K2	0.9577	Fyn	2	+	TS	0.6913	0.04	0.671,0.711	1470	K2	0.8917	2-3:0.6913	NA	NA	0.8033	0.6278	0.6205	0.798	0.7742	0.7895	0.8727	0.8739	0.8683
chr10:39369803-39370190	Fyn	3	+	TS	0.29207	0.1647	0.12737	0.922	K2	0.9577	Fyn	3	+	TS	0.3087	0.04	0.289,0.329	1470	K2	0.8917	1-2-3:0.3087	NA	NA	0.1967	0.3722	0.3795	0.202	0.2258	0.2105	0.1273	0.1261	0.1317
chr10:39455066-39455135	Fyn	7	+	CE	0.98564	0.82208	0.16356	0.917	K6	2.4758	Fyn	7	+	CE	0.992	0.006	0.988,0.994	2230	K2	0.1782	3-7-8:0.01475,3-4-7-8:0.9772	3-4-8:0.00804	3-4:733.0,3-7:5.0,4-7:576.0,4-8:10.0,7-8:1635.0	0.984	0.99	0.978	0.987	0.978	0.598	0.679	0.914	0.943
chr10:39863738-39863928	Rev3l	32	+	CE	0.92135	0.99264	-0.071292	0.91	K1	0.6868	Rev3l	32	+	CE	1	0.023	0.977,1.0	128	K0	0	31-32-33:1.0	NA	31-32:45.0,32-33:83.0	1	0.92	0.927	0.817	1	1	1	1	1
chr10:40348508-40349091	Cdk19os	7	-	TE	0.55962	0.88783	-0.32822	0.952	K1	0.9805	Cdk19os	7	-	TE	0.5821	0.545	0.28,0.825	6	K1	0.9805	6-7:0.5821	NA	NA	NA	0.5821	NA	NA	0.2329	1	1	NA	1
chr10:40349092-40349310	Cdk19os	6	-	TE	0.44181	0.11563	0.32619	0.944	K1	0.9805	Cdk19os	6	-	TE	0.4179	0.545	0.175,0.72	6	K1	0.9805	00:06:00.400000	NA	NA	NA	0.4179	NA	NA	0.7671	0	0	NA	0
chr10:41718840-41718840	Cep57l1	22	-	TE	0.059701	0.0079753	0.051726	0.909	K2	1.3275	Cep57l1	22	-	TE	0.0287	0.0173	0.0215,0.0388	1030	K2	0.7635	19-20-21-22:0.02869	NA	NA	0.0332	0.1472	0.0833	0.0001	0.0001	0.0001	0.0001	0.0359	0.0001
chr10:41718841-41718845	Cep57l1	21	-	TE	0.29216	0.037066	0.2551	0.901	K2	1.3275	Cep57l1	21	-	TE	0.1392	0.035	0.123,0.158	1030	K2	0.7635	19-20-21:0.1392	NA	NA	0.163	0.7292	0.4282	0.0003	0.0003	0.0003	0.0003	0.1802	0.0003
chr10:41914990-41914999	Armc2	23	-	TE	0.98248	0.044709	0.93777	1	K1	0.0086	Armc2	23	-	TE	1	0.048	0.951,0.999	59	K1	0	22-23:1.0	NA	NA	NA	1	1	NA	0.0007	0.0007	0.0007	0.0007	0.0007
chr10:41915000-41917219	Armc2	22	-	TE	0.017705	0.95526	-0.93755	1	K1	0.0086	Armc2	22	-	TE	0	0.0478	0.000855,0.0487	59	K1	0	00:22:00	NA	NA	NA	0	0	NA	0.9993	0.9993	0.9993	0.9993	0.9993
chr10:58231064-58231612	Duxf3	3	-	RI	0.9896	0.2675	0.7221	1	K1	0.7219	Duxf3	3	-	RI	1	0.04	0.959,0.999	70.8	K0	0	2-3-4:1.0	NA	2-3:51.7,3-4:19.0	NA	1	1	NA	NA	0.2	1	NA	1
chr10:59371004-59371956	P4ha1	18	+	TE	0.91777	0.97183	-0.05406	0.984	K2	0.6869	P4ha1	18	+	TE	0.9172	0.023	0.905,0.928	1590	K2	0.4915	00:18:00.900000	NA	NA	0.9522	0.869	0.9176	0.9375	0.9772	0.9668	0.9761	0.9807	0.9617
chr10:60305186-60305187	Cdh23	73	-	AA	0.93264	0.11806	0.81459	1	K0	0	Cdh23	73	-	AA	1	0.202	0.794,0.996	12	K0	0	71-73-74:1.0	NA	71-73:6.0,73-74:6.0	NA	0	NA	NA	NA	NA	0.5	0	0
chr10:60723764-60723990	Slc29a3	4	-	CE	0.94596	0.85058	0.095381	0.906	K3	1.4117	Slc29a3	4	-	CE	0.938	0.052	0.906,0.958	248	K2	0.6078	2-3-4-5-6:0.8972,2-3-4-6:0.04031	2-6:0.05581,2-3-5-6:0.006691	2-3:60.0,2-6:6.0,3-4:80.0,3-5:1.0,4-5:154.0,4-6:7.0,5-6:99.0	1	1	0.857	0.99	0.883	0.896	0.81	0.853	0.832
chr10:61715311-61715322	Aifm2	2	+	TS	0.50552	0.066944	0.43857	0.995	K2	1	Aifm2	2	+	TS	NA	NA	NA	NA	NA	NA	NA	NA	NA	NA	NA	NA	0.5	0	0.5	0	0.5	NA
chr10:61715323-61715352	Aifm2	3	+	TS	0.49736	0.93396	-0.43661	0.992	K2	1	Aifm2	3	+	TS	NA	NA	NA	NA	NA	NA	NA	NA	NA	NA	NA	NA	0.5	1	0.5	1	0.5	NA
chr10:62932719-62932782	Slc25a16	4	+	CE	0.86955	0.95698	-0.087426	0.938	K1	0.7569	Slc25a16	4	+	CE	0.84	0.066	0.804,0.87	334	K1	0.6338	3-4-5:0.8402	3-5:0.1598	3-4:166.0,3-5:29.0,4-5:139.0	0.934	0.782	0.887	0.921	0.983	0.943	0.948	0.966	0.953
chr10:63002946-63004439	Rufy2	15	+	TE	0.016401	0.75698	-0.74058	0.919	K1	0	Rufy2	15	+	TE	0	0.0253	0.000446,0.0257	114	K1	0	00:15:00	NA	NA	0	0	0	NA	1	1	0	1	1
chr10:63004440-63004466	Rufy2	16	+	TE	0.98328	0.24359	0.73969	0.926	K1	0	Rufy2	16	+	TE	1	0.026	0.974,1.0	114	K1	0	15-16:1.0	NA	NA	1	1	1	NA	0	0	1	0	0
chr10:67979598-67979714	Rtkn2	2	+	TS	0.90233	0.081038	0.8213	1	K2	0.4538	Rtkn2	2	+	TS	NA	NA	NA	NA	NA	NA	NA	NA	NA	1	NA	NA	0.9047	0	0	1	0	1
chr10:67979715-67979812	Rtkn2	3	+	TS	0.096023	0.9193	-0.82328	1	K2	0.4538	Rtkn2	3	+	TS	NA	NA	NA	NA	NA	NA	NA	NA	NA	0	NA	NA	0.0953	1	1	0	1	0
chr10:69904448-69904510	Ank3	31	+	CE	0.92058	0.083498	0.83709	1	K0	0	Ank3	31	+	CE	NA	NA	NA	NA	NA	NA	NA	NA	NA	NA	1	NA	NA	0	NA	0	NA	NA
chr10:70023996-70024626	Ank3	74	+	TE	0.035141	0.8032	-0.76806	1	K3	0.6166	Ank3	74	+	TE	0	0.0314	0.000557,0.032	91	K3	0	71-72-73-74:0.0	NA	NA	NA	0.0002	0	NA	0.8473	NA	1	0.0032	1
chr10:70922832-70925101	Bicc1	25	-	TE	0.73852	0.32827	0.41024	0.908	K1	0.9735	Bicc1	25	-	TE	1	0.341	0.652,0.993	6	K1	0	24-25:1.0	NA	NA	NA	0.4044	1	NA	0.3053	NA	NA	NA	NA
chr10:74646169-74646314	Pcdh15	56	+	TE	0.036124	0.47815	-0.44203	0.902	K3	1.0913	Pcdh15	56	+	TE	0	0.0619	0.00111,0.063	45	K3	1.0913	54-55-56:0.0	NA	NA	NA	0	0	NA	0	NA	0.4404	0	1
chr10:75585881-75586182	Ggt1	16	+	TE	0.58153	0.40277	0.17876	0.92	K1	0.9978	Ggt1	16	+	TE	0.6423	0.112	0.584,0.696	196	K1	0.9408	00:16:00.600000	NA	NA	0.6482	0.4586	0.5844	0.5765	0.4221	0.5275	0.3735	0.2466	0.4418
chr10:75586183-75586200	Ggt1	17	+	TE	0.41901	0.59732	-0.17831	0.931	K1	0.9978	Ggt1	17	+	TE	0.3577	0.112	0.304,0.416	196	K1	0.9408	16-17:0.3577	NA	NA	0.3518	0.5414	0.4156	0.4235	0.5779	0.4725	0.6265	0.7534	0.5582
chr10:75589340-75589380	Ggt5	1	+	TS	0.79481	0.069179	0.72563	0.996	K1	0.9953	Ggt5	1	+	TS	0.5405	0.209	0.434,0.643	59	K1	0.9953	00:02:00.500000	NA	NA	NA	1	1	1	NA	0	1	NA	0
chr10:75589381-75589882	Ggt5	2	+	TS	0.2077	0.93571	-0.72801	0.998	K1	0.9953	Ggt5	2	+	TS	0.4595	0.209	0.357,0.566	59	K1	0.9953	1-2:0.4595	NA	NA	NA	0	0	0	NA	1	0	NA	1
chr10:76345107-76345260	Dip2a	2	-	TS	0.33958	0.90106	-0.56148	0.962	K1	0.9812	Dip2a	2	-	TS	0.5806	0.517	0.296,0.813	7	K1	0.9812	1-2:0.5806	NA	NA	NA	0.0138	1	NA	NA	1	1	1	NA
chr10:76345261-76345291	Dip2a	1	-	TS	0.66451	0.10193	0.56257	0.969	K1	0.9812	Dip2a	1	-	TS	0.4194	0.517	0.187,0.704	7	K1	0.9812	00:02:00.400000	NA	NA	NA	0.9862	0	NA	NA	0	0	0	NA
chr10:77052181-77053015	Col18a1	46	-	TE	0.24366	0.86838	-0.62472	0.999	K2	0.8226	Col18a1	46	-	TE	0.2369	0.391	0.102,0.493	11	K2	0.8226	45-46:0.2369	NA	NA	NA	0.1623	NA	NA	NA	NA	0.985	NA	0.985
chr10:77053016-77053407	Col18a1	45	-	TE	0.75522	0.12443	0.63079	1	K2	0.8226	Col18a1	45	-	TE	0.7595	0.393	0.503,0.896	11	K2	0.8226	00:45:00.800000	NA	NA	NA	0.8351	NA	NA	NA	NA	0	NA	0
chr10:77606571-77606968	Sumo3	4	+	AF	0.3021	0.22108	0.081025	0.945	K3	0.9611	Sumo3	4	+	AF	0.34	0.052	0.315,0.367	885	K2	0.9556	4-5:0.3401	2-5:0.6565,2-3-5:0.00339	2-3:3.0,2-5:581.0,3-5:3.0,4-5:301.0	0.304	0.285	0.346	0.232	0.176	0.204	0.218	0.245	0.261
chr10:7780185-7780267	B430219N15Rik	1	+	TS	0.13587	0.97016	-0.83429	1	K1	0	B430219N15Rik	1	+	TS	0	0.3845	0.00851,0.393	5	K1	0	00:02:00	NA	NA	NA	0	0	NA	NA	NA	1	NA	NA
chr10:7780268-7780905	B430219N15Rik	2	+	TS	0.86783	0.028891	0.83894	1	K1	0	B430219N15Rik	2	+	TS	1	0.384	0.607,0.991	5	K1	0	1-2:1.0	NA	NA	NA	1	1	NA	NA	NA	0	NA	NA
chr10:78071738-78072091	Icosl	3	+	CE	0.96007	0.78009	0.17998	0.939	K2	0.9743	Icosl	3	+	CE	0.933	0.092	0.871,0.963	86	K1	0.3562	2-3-4:0.9326	2-4:0.06742	2-3:26.0,2-4:3.0,3-4:57.0	1	1	1	1	0.744	0.6	0.92	0.869	0.818
chr10:79787358-79787511	Prss57	4	-	CE	0.67228	0.94264	-0.27036	0.966	K1	0.9902	Prss57	4	-	CE	NA	NA	NA	NA	NA	NA	NA	NA	NA	0.798	0.442	1	0.782	0.915	0.979	1	0.938	0.947
chr10:80136705-80136743	Cbarp	5	-	CE	0.91188	0.62446	0.28742	0.925	K1	0.994	Cbarp	5	-	CE	1	0.202	0.794,0.996	12	K0	0	4-5:1.0	NA	4-5:12.0	1	NA	1	NA	0.857	0.454	0.667	0.5	0
chr10:80142315-80142369	Atp5d	3	+	TS	0.37972	0.28872	0.091006	0.963	K1	0.988	Atp5d	3	+	TS	0.4356	0.027	0.422,0.449	3500	K1	0.988	00:04:00.400000	NA	NA	0.3871	0.3838	0.3919	0.3005	0.2577	0.3293	0.3146	0.2636	0.2778
chr10:80142370-80142606	Atp5d	4	+	TS	0.62019	0.71129	-0.091105	0.955	K1	0.988	Atp5d	4	+	TS	0.5644	0.027	0.551,0.578	3500	K1	0.988	3-4:0.5644	NA	NA	0.6129	0.6162	0.6081	0.6995	0.7423	0.6707	0.6854	0.7364	0.7222
chr10:80614604-80614963	Scamp4	8	+	TE	0.01338	0.068047	-0.054667	0.919	K1	0.5256	Scamp4	8	+	TE	0	0.0004	6.81e-6,0.000398	7530	K1	0	00:08:00	NA	NA	0.007	0	0.0172	0.0418	0.0302	0.1187	0.0013	0.113	0.0768
chr10:80614964-80615783	Scamp4	9	+	TE	0.98659	0.93187	0.054721	0.917	K1	0.5256	Scamp4	9	+	TE	1	0	1.0,1.0	7530	K1	0	8-9:1.0	NA	NA	0.993	1	0.9828	0.9582	0.9698	0.8813	0.9987	0.887	0.9232
chr10:80656130-80656494	Btbd2	2	-	TS	0.60985	0.16221	0.44764	0.929	K1	0.9594	Btbd2	2	-	TS	0.6592	0.297	0.493,0.79	25	K1	0.9256	1-2:0.6592	NA	NA	1	0.618	0.2473	NA	0.0618	NA	0.0484	0.2061	0
chr10:80656495-80657071	Btbd2	1	-	TS	0.39131	0.83875	-0.44744	0.932	K1	0.9594	Btbd2	1	-	TS	0.3408	0.297	0.21,0.507	25	K1	0.9256	00:02:00.300000	NA	NA	0	0.382	0.7527	NA	0.9382	NA	0.9516	0.7939	1
chr10:81393784-81393895	Smim24	3	+	CE	0.96679	0.9004	0.066393	0.925	K2	1.3441	Smim24	3	+	CE	1	0.008	0.992,1.0	368	K0	0	1-3-4,2-3-4:1.0	NA	1-3:48.0,1-4:3.0,2-3:119.0,3-4:201.0	0.923	0.954	0.969	1	0.908	0.928	0.868	0.935	0.872
chr10:81595376-81595405	Tle6	12	-	AA	0.93096	0.72905	0.2019	0.94	K1	0.9183	Tle6	12	-	AA	1	0.254	0.741,0.995	9	K0	0	11-12-13:1.0	NA	11-12:4.0,12-13:5.0	1	NA	NA	1	NA	0.667	0.822	1	0.667
chr10:84695555-84695713	Polr3b	21	+	CE	0.97294	0.9181	0.054841	0.93	K3	0.7103	Polr3b	21	+	CE	0.978	0.023	0.963,0.986	445	K2	0.2912	20-21-22-23:0.9584,20-21-23:0.01956	20-22-23:0.02207	20-21:187.0,20-22:5.0,21-22:248.0,21-23:5.0,22-23:216.0	0.929	1	0.973	1	0.944	0.909	0.927	0.917	0.903
chr10:86744426-86744604	Ttc41	11	+	CE	0.85003	0.41279	0.43723	0.955	K1	0.971	Ttc41	11	+	CE	1	0.441	0.549,0.99	4	K0	0	11-12:1.0	NA	11-12:4.0	1	NA	0.846	NA	0.2	NA	0.6	NA	0.25
chr10:87860030-87860605	Igf1	6	+	TS	0.043941	0.5512	-0.50725	0.931	K1	0.9795	Igf1	6	+	TS	0	0.1364	0.00256,0.139	19	K1	0	00:07:00	NA	NA	NA	0	NA	0	NA	NA	1	0.584	0
chr10:87860606-87861295	Igf1	7	+	TS	0.95539	0.45034	0.50505	0.918	K1	0.9795	Igf1	7	+	TS	1	0.136	0.861,0.997	19	K1	0	6-7:1.0	NA	NA	NA	1	NA	1	NA	NA	0	0.416	1
chr10:89574020-89576010	Slc17a8	14	-	TE	0.40348	0.12385	0.27964	0.913	K1	1	Slc17a8	14	-	TE	0.4983	0.426	0.286,0.712	12	K1	1	13-14:0.4983	NA	NA	NA	0.2492	NA	NA	0.2492	NA	NA	0	NA
chr10:89576011-89576657	Slc17a8	13	-	TE	0.59341	0.87685	-0.28344	0.938	K1	1	Slc17a8	13	-	TE	0.5017	0.426	0.288,0.714	12	K1	1	00:13:00.500000	NA	NA	NA	0.7508	NA	NA	0.7508	NA	NA	1	NA
chr10:89638721-89639951	Scyl2	21	-	TE	0.52316	0.3211	0.20207	0.917	K1	1	Scyl2	21	-	TE	0.6107	0.064	0.578,0.642	620	K1	0.9643	20-21:0.6107	NA	NA	0.4443	0.7417	0.3205	0.4998	0.3338	0.2878	0.3613	0.2814	0.3389
chr10:89639952-89641116	Scyl2	20	-	TE	0.47722	0.67895	-0.20173	0.918	K1	1	Scyl2	20	-	TE	0.3893	0.064	0.358,0.422	620	K1	0.9643	00:20:00.400000	NA	NA	0.5557	0.2583	0.6795	0.5002	0.6662	0.7122	0.6387	0.7186	0.6611
chr10:94586728-94588117	Tmcc3	7	+	TE	0.056813	0.37278	-0.31597	0.922	K2	1.4562	Tmcc3	7	+	TE	0.104	0.0906	0.0684,0.159	125	K2	1.2698	00:07:00.100000	NA	NA	0	0	0	0	0.5062	0.6661	0.4971	0	0.1774
chr10:95412616-95413110	Socs2	6	-	TE	0.34467	0.75199	-0.40732	0.903	K1	0.9906	Socs2	6	-	TE	0.443	0.229	0.332,0.561	48	K1	0.9906	00:06:00.400000	NA	NA	0.7392	0.1369	0	0.3738	0.7843	0.5732	0.8206	0.8014	0.8274
chr11:101165051-101165059	Plekhh3	11	-	AD	0.91425	0.1671	0.74715	1	K1	0.7025	Plekhh3	11	-	AD	NA	NA	NA	NA	NA	NA	NA	NA	NA	0	NA	NA	1	0	0.125	0	0	0.19
chr11:101572462-101572572	Nbr1	25	+	CE	0.73567	0.64458	0.091092	0.939	K1	0.9585	Nbr1	25	+	CE	0.785	0.054	0.756,0.81	613	K1	0.7517	24-25-26:0.7846	24-26:0.2154	24-25:257.0,24-26:74.0,25-26:282.0	0.71	0.712	0.773	0.704	0.684	0.65	0.649	0.624	0.619
chr11:102310926-102311036	Ubtf	16	-	CE	0.47205	0.56043	-0.088376	0.936	K2	1.0661	Ubtf	16	-	CE	0.426	0.038	0.407,0.445	1790	K1	0.9842	15-16-17:0.4261	15-17:0.5739	15-16:552.0,15-17:722.0,16-17:520.0	0.526	0.484	0.414	0.511	0.509	0.565	0.54	0.617	0.572
chr11:102883853-102884523	Ccdc103	7	+	TE	0.44995	0.85592	-0.40597	0.952	K1	0.9547	Ccdc103	7	+	TE	NA	NA	NA	NA	NA	NA	NA	NA	NA	NA	0.6247	0.2499	NA	NA	NA	1	NA	NA
chr11:102884524-102885216	Ccdc103	8	+	TE	0.55476	0.13568	0.41907	0.957	K1	0.9547	Ccdc103	8	+	TE	NA	NA	NA	NA	NA	NA	NA	NA	NA	NA	0.3753	0.7501	NA	NA	NA	0	NA	NA
chr11:106151009-106151140	Map3k3	13	+	CE	0.98891	0.93859	0.050322	0.965	K1	0.4314	Map3k3	13	+	CE	1	0.005	0.995,1.0	574	K0	0	12-13-14:1.0	NA	12-13:318.0,12-14:4.0,13-14:256.0	1	1	0.961	1	0.942	0.935	0.954	0.962	0.912
chr11:106671742-106671798	Pecam1	19	-	CE	0.49014	0.33695	0.15318	0.981	K3	1.9114	Pecam1	19	-	CE	0.524	0.048	0.5,0.548	1160	K3	1.8077	18-19-20-21:0.01323,18-19-20-22:0.169,18-19-22:0.3416	18-20-21:0.000263,18-20-22:0.05622,18-22:0.4196	18-19:430.0,18-20:44.0,18-22:319.0,19-20:131.0,19-22:239.0,20-21:10.0,20-22:167.0	0.469	0.388	0.534	0.534	0.28	0.314	0.386	0.37	0.33
chr11:106681032-106681085	Pecam1	17	-	CE	0.89886	0.81144	0.087416	0.955	K1	0.8183	Pecam1	17	-	CE	0.868	0.025	0.855,0.88	1920	K1	0.5629	16-17-18:0.868	16-18:0.132	16-17:902.0,16-18:136.0,17-18:886.0	0.906	0.96	0.873	0.897	0.802	0.848	0.85	0.746	0.816
chr11:106822025-106822612	Smurf2	24	-	TE	0.0024547	0.060076	-0.057621	0.928	K2	0.6954	Smurf2	24	-	TE	0	0.0035	6.19e-5,0.00361	827	K2	0.4049	23-24:0.0	NA	NA	0	0	0	0	0.1871	0	0.0038	0.0444	0.0529
chr11:107933387-107938176	Prkca	19	-	TE	0.11088	0.053922	0.056955	0.997	K1	0.5779	Prkca	19	-	TE	0.1376	0.019	0.128,0.147	3570	K1	0.5779	18-19:0.1376	NA	NA	0.0908	0.1061	0.1211	0.0964	0.0463	0.0472	0.0704	0.0468	0.0573
chr11:107938177-107939680	Prkca	18	-	TE	0.88891	0.9459	-0.056986	0.997	K1	0.5779	Prkca	18	-	TE	0.8624	0.019	0.853,0.872	3570	K1	0.5779	00:18:00.900000	NA	NA	0.9092	0.8939	0.8789	0.9036	0.9537	0.9528	0.9296	0.9532	0.9427
chr11:109932190-109934272	Abca8b	41	-	TE	0.92063	0.13513	0.78549	1	K1	0.3282	Abca8b	41	-	TE	1	0.306	0.688,0.994	7	K1	0	40-41:1.0	NA	NA	NA	0.9927	1	NA	NA	0.0602	NA	NA	NA
chr11:109934273-109934611	Abca8b	40	-	TE	0.07942	0.86707	-0.78765	1	K1	0.3282	Abca8b	40	-	TE	0	0.3056	0.00639,0.312	7	K1	0	00:40:00	NA	NA	NA	0.0073	0	NA	NA	0.9398	NA	NA	NA
chr11:115896099-115896135	Recql5	10	-	CE	0.9255	0.9955	-0.069999	0.96	K1	0.6051	Recql5	10	-	CE	0.947	0.046	0.919,0.965	258	K1	0.2983	9-10-11:0.9472	9-11:0.05283	9-10:127.0,9-11:7.0,10-11:124.0	0.852	1	0.87	1	1	1	1	1	1
chr11:115899966-115900177	Smim5	1	+	TS	0.14218	0.87607	-0.73389	1	K2	0.833	Smim5	1	+	TS	0	0.3845	0.00851,0.393	5	K2	0.833	00:03:00	NA	NA	NA	NA	NA	NA	NA	0.9956	NA	NA	NA
chr11:115900178-115900201	Smim5	2	+	TS	0.66898	0.12375	0.54523	0.994	K2	0.833	Smim5	2	+	TS	0.7358	0.543	0.368,0.911	5	K2	0.833	2-3:0.7358	NA	NA	NA	NA	NA	NA	NA	0	NA	NA	NA
chr11:116107004-116107006	Trim47	6	-	AA	0.59143	0.17296	0.41846	0.995	K1	0.998	Trim47	6	-	AA	0	0.7507	0.0253,0.776	1	K0	0	NA	5-7:1.0	5-7:1.0	0.667	0	0	0.526	0.2	0.16	0.28	0.138	0
chr11:116533369-116533969	Sphk1	8	+	RI	0.78593	0.14701	0.63891	0.973	K1	0.9988	Sphk1	8	+	RI	1	0.12	0.878,0.998	22	K0	0	7-8-9:1.0	NA	7-8:14.0,8-9:8.0	NA	1	0.52	NA	NA	0	0	NA	NA
chr11:117115172-117115237	Sec14l1	1	+	TS	0.68549	0.13425	0.55123	0.965	K1	0.9963	Sec14l1	1	+	TS	0.8928	0.184	0.765,0.949	32	K1	0.4914	00:02:00.900000	NA	NA	0.7024	NA	0.5357	0.6666	0	0.5357	0	0	0
chr11:117115238-117115351	Sec14l1	2	+	TS	0.31406	0.86518	-0.55112	0.955	K1	0.9963	Sec14l1	2	+	TS	0.1072	0.1845	0.0505,0.235	32	K1	0.4914	1-2:0.1072	NA	NA	0.2976	NA	0.4643	0.3334	1	0.4643	1	1	1
chr11:117332345-117332470	2021-09-09	7	+	AF	0.65715	0.54176	0.11539	0.903	K3	1.2939	2021-09-09	7	+	AF	0.667	0.041	0.646,0.687	1440	K2	1.0515	7-8:0.6667	5-8:0.3069,6-8:0.02644	5-8:441.0,6-8:38.0,7-8:958.0	0.742	0.53	0.69	0.657	0.564	0.507	0.601	0.512	0.523
chr11:11768881-11769798	Ikzf1	13	+	TE	0.0094041	0.084297	-0.074893	0.974	K2	1.3469	Ikzf1	13	+	TE	0	0.0002	3.62e-6,0.000212	14200	K2	0.9976	00:13:00	NA	NA	0	0.0465	0	0	0.0722	0.0891	0.0298	0.0894	0.1406
chr11:11769799-11772112	Ikzf1	14	+	TE	0.48008	0.6513	-0.17123	0.993	K2	1.3469	Ikzf1	14	+	TE	0.471	0.014	0.464,0.478	14200	K2	0.9976	13-14:0.471	NA	NA	0.501	0.5277	0.5352	0.3651	0.6922	0.6253	0.6861	0.6544	0.5985
chr11:11772113-11772926	Ikzf1	15	+	TE	0.51068	0.26449	0.24619	0.999	K2	1.3469	Ikzf1	15	+	TE	0.529	0.014	0.522,0.536	14200	K2	0.9976	13-14-15:0.529	NA	NA	0.499	0.4257	0.4648	0.6349	0.2355	0.2855	0.284	0.2562	0.2609
chr11:120460042-120460264	Ccdc137	3	+	CE	0.94144	0.99597	-0.054525	0.944	K1	0.5974	Ccdc137	3	+	CE	0.921	0.06	0.885,0.945	219	K1	0.3984	2-3-4:0.9211	2-4:0.07895	2-3:90.0,2-4:9.0,3-4:120.0	1	1	0.967	0.855	1	1	1	1	1
chr11:120629141-120629231	Mafg	8	-	TE	0.0014276	0.076079	-0.074652	0.958	K2	1.5274	Mafg	8	-	TE	0	0.0038	6.68e-5,0.00389	767	K2	0	7-8:0.0	NA	NA	0.0007	0	0	0	0	0.0658	0.2345	0.0758	0
chr11:120719040-120719132	Lrrc45	14	+	CE	0.87847	0.93805	-0.059581	0.909	K2	0.8642	Lrrc45	14	+	CE	0.934	0.044	0.908,0.952	347	K1	0.3519	12-13-14-15:0.9337	12-15:0.06627	12-13:129.0,12-14:8.0,12-15:11.0,13-14:93.0,14-15:243.0	0.862	0.821	0.903	0.887	0.937	0.937	0.931	0.947	0.95
chr11:121424926-121425077	Fn3krp	2	+	CE	0.51515	0.94017	-0.42502	0.992	K1	0.9988	Fn3krp	2	+	CE	0.52	0.458	0.286,0.744	10	K1	0.9988	1-2-3-4-5:0.52	1-5:0.48	1-2:4.0,1-5:3.0,2-3:3.0,3-4:2.0,4-5:4.0	NA	1	1	NA	1	1	1	1	1
chr11:18879817-18880427	Meis1	22	-	TE	0.75161	0.13647	0.61514	0.989	K2	0.9809	Meis1	22	-	TE	1	0.217	0.779,0.996	11	K2	0	19-20-21-22:1.0	NA	NA	NA	0.5812	0	NA	NA	0	0	1	NA
chr11:18880675-18881922	Meis1	19	-	TE	0.25209	0.85885	-0.60676	0.989	K2	0.9809	Meis1	19	-	TE	0	0.2167	0.00427,0.221	11	K2	0	00:19:00	NA	NA	NA	0.4188	1	NA	NA	1	1	0	NA
chr11:20201439-20201601	Rab1a	3	+	TS	0.0049476	0.29747	-0.29252	0.928	K2	0.9883	Rab1a	3	+	TS	0	0.0114	0.0002,0.0116	256	K2	0	2-3-4:1.0e-6	NA	NA	0.0052	0	0	0	0.0003	0.5635	0.6553	0.2585	0.0061
chr11:20201602-20201652	Rab1a	4	+	TS	0.99503	0.7024	0.29263	0.929	K2	0.9883	Rab1a	4	+	TS	1	0.012	0.988,1.0	256	K2	0	1-2-3-4:1.0	NA	NA	0.9948	1	1	1	0.9997	0.4365	0.3447	0.7415	0.9939
chr11:23731321-23731525	Pus10	21	+	TE	0.0042178	0.10022	-0.096002	0.968	K1	0.7481	Pus10	21	+	TE	0	0.0019	3.27e-5,0.00191	1570	K1	0	00:21:00	NA	NA	0.0166	0	0	0	0.2135	0.1784	0	0	0.1081
chr11:23731526-23732876	Pus10	22	+	TE	0.99579	0.89972	0.09607	0.978	K1	0.7481	Pus10	22	+	TE	1	0.002	0.998,1.0	1570	K1	0	21-22:1.0	NA	NA	0.9834	1	1	1	0.7865	0.8216	1	1	0.8919
chr11:29718563-29718882	Rtn4	8	+	AF	0.39367	0.019503	0.37417	0.932	K2	1.0623	Rtn4	8	+	AF	0.778	0.125	0.708,0.833	119	K2	1.0623	8-9:0.7777	4-9:0.1353,4-6-9:0.03287,4-6-7-9:0.05417	4-6:10.0,4-9:16.0,6-7:6.0,6-9:4.0,7-9:7.0,8-9:92.0	0.222	0	0.718	0.08	0	0	0	0	0
chr11:32210827-32210902	Rhbdf1	15	-	CE	0.94277	0.51521	0.42756	0.927	K1	0.9183	Rhbdf1	15	-	CE	NA	NA	NA	NA	NA	NA	NA	NA	NA	NA	1	1	1	1	NA	0.333	1	0.25
chr11:40733667-40733945	Nudcd2	1	+	TS	0.1788	0.0093657	0.16944	0.973	K1	0.9479	Nudcd2	1	+	TS	0.3665	0.052	0.341,0.393	931	K1	0.9479	00:02:00.400000	NA	NA	0.1119	0.1094	0.298	0.0052	0	0.0454	0	0	0
chr11:40733946-40734154	Nudcd2	2	+	TS	0.82136	0.99061	-0.16925	0.971	K1	0.9479	Nudcd2	2	+	TS	0.6335	0.052	0.607,0.659	931	K1	0.9479	1-2:0.6335	NA	NA	0.8881	0.8906	0.702	0.9948	1	0.9546	1	1	1
chr11:5069897-5070103	Ewsr1	26	-	TE	0.48234	0.40252	0.07982	0.987	K2	1.3132	Ewsr1	26	-	TE	0.4203	0.029	0.406,0.435	3100	K2	1.0537	00:26:00.400000	NA	NA	0.4702	0.5262	0.493	0.5018	0.3917	0.395	0.4148	0.393	0.4176
chr11:51262777-51262951	BC049762	2	-	AF	0.90517	0.69525	0.20993	0.923	K1	0.8113	BC049762	2	-	AF	0	0.7507	0.0253,0.776	1	K0	0	NA	1-3:1.0	1-3:1.0	NA	NA	1	1	1	NA	0.75	NA	1
chr11:52027342-52027564	Cdkl3	16	+	TE	0.12012	0.87613	-0.75602	0.998	K1	0.4603	Cdkl3	16	+	TE	0	0.5143	0.0127,0.527	3	K1	0	00:16:00	NA	NA	NA	0	0.0973	NA	NA	1	NA	NA	1
chr11:52027565-52027883	Cdkl3	17	+	TE	0.88065	0.12358	0.75708	0.997	K1	0.4603	Cdkl3	17	+	TE	1	0.514	0.473,0.987	3	K1	0	16-17:1.0	NA	NA	NA	1	0.9027	NA	NA	0	NA	NA	0
chr11:53534949-53534954	2021-09-08	8	+	AA	0.87201	0.51457	0.35744	0.931	K1	0.9612	2021-09-08	8	+	AA	NA	NA	NA	NA	NA	NA	NA	NA	NA	1	0.5	0.833	NA	0.667	0.29	0.724	0.385	0
chr11:53541210-53541474	2021-09-08	16	+	AA	0.20402	0.70168	-0.49766	0.957	K2	1.4707	2021-09-08	16	+	AA	NA	NA	NA	NA	NA	NA	NA	NA	NA	0.289	0	NA	0	1	0.556	0.444	1	0.692
chr11:53959204-53959375	Slc22a21	4	-	CE	0.92014	0.3077	0.61245	0.999	K1	0.8428	Slc22a21	4	-	CE	NA	NA	NA	NA	NA	NA	NA	NA	NA	1	NA	NA	NA	NA	NA	0.271	0	NA
chr11:54126238-54126297	P4ha2	15	+	CE	0.12476	0.87396	-0.7492	0.999	K0	0	P4ha2	15	+	CE	NA	NA	NA	NA	NA	NA	NA	NA	NA	NA	NA	0	NA	NA	NA	1	1	NA
chr11:54361502-54361535	Acsl6	36	+	TE	0.029972	0.66439	-0.63442	0.967	K3	1.0618	Acsl6	36	+	TE	0	0.1198	0.00223,0.122	22	K3	0.6116	34-35-36:0.0	NA	NA	NA	0	NA	NA	0.9534	0	0.697	1	0
chr11:54848579-54848660	Lyrm7	4	-	CE	0.90836	0.99493	-0.086569	0.968	K1	0.7063	Lyrm7	4	-	CE	0.885	0.098	0.826,0.924	115	K1	0.5142	3-4-5:0.8852	3-5:0.1148	3-4:24.0,3-5:7.0,4-5:84.0	0.962	0.808	1	0.926	1	1	1	1	1
chr11:60375905-60375906	Lrrc48	11	+	AD	0.49583	0.24468	0.25115	0.913	K1	1	Lrrc48	11	+	AD	1	0.615	0.368,0.983	2	K0	0	10-11-14:1.0	NA	10-11:1.0,11-14:1.0	NA	NA	0.5	NA	0	0	NA	0.167	NA
chr11:60377808-60377809	Lrrc48	13	+	AA	0.49459	0.82958	-0.33498	0.963	K1	1	Lrrc48	13	+	AA	0	0.7507	0.0253,0.776	1	K0	0	NA	11-14:1.0	11-14:1.0	NA	NA	0.5	NA	1	1	NA	0.833	NA
chr11:62132455-62132481	Specc1	19	+	AD	0.41914	0.11205	0.30709	0.936	K1	0.971	Specc1	19	+	AD	0.4	0.45	0.2,0.65	10	K1	0.971	18-19:0.4	18-20:0.6	18-19:4.0,18-20:6.0	NA	0	0	NA	0	0	0	0.167	NA
chr11:62820231-62820252	Trim16	1	+	TS	0.091111	0.58587	-0.49476	0.909	K2	0.9799	Trim16	1	+	TS	NA	NA	NA	NA	NA	NA	NA	NA	NA	0	NA	0	0	0.4167	0.6667	0	0.9167	0.9433
chr11:62820253-62820468	Trim16	2	+	TS	0.91074	0.40563	0.50511	0.919	K2	0.9799	Trim16	2	+	TS	NA	NA	NA	NA	NA	NA	NA	NA	NA	1	NA	1	1	0.5833	0.3333	1	0.0833	0
chr11:63158485-63158566	Pmp22	10	+	TE	0.77649	0.092228	0.68426	0.992	K2	1.2644	Pmp22	10	+	TE	0.5817	0.516	0.297,0.813	7	K2	1.2644	9-10:0.5817	NA	NA	1	0.8699	NA	NA	0	NA	0	NA	NA
chr11:69021116-69021193	Ctc1	6	+	AD	0.92906	0.99779	-0.068731	0.918	K1	0.7627	Ctc1	6	+	AD	1	0.027	0.973,1.0	107	K0	0	5-6-7:1.0	NA	5-6:41.0,6-7:66.0	0.779	1	0.955	0.942	1	1	1	1	1
chr11:69222129-69223017	Gucy2e	21	-	RI	0.79752	0.44154	0.35598	0.925	K1	0.982	Gucy2e	21	-	RI	1	0.306	0.688,0.994	7	K0	0	20-21:1.0	NA	20-21:7.0	1	0.667	NA	0.741	0.273	0.381	0.625	0.579	0.316
chr11:69684334-69684336	Tnfsfm13	14	-	AA	0.91517	0.21576	0.69941	1	K2	1.2268	Tnfsfm13	14	-	AA	NA	NA	NA	NA	NA	NA	NA	NA	NA	NA	NA	0.333	1	1	NA	0.141	0.333	0.667
chr11:69897363-69897492	2810408A11Rik	16	-	TE	0.11506	0.36108	-0.24603	0.921	K2	1.5849	2810408A11Rik	16	-	TE	NA	NA	NA	NA	NA	NA	NA	NA	NA	0	NA	0.3333	NA	NA	NA	0.3333	NA	NA
chr11:70613713-70614128	Mink1	40	+	TE	0.45636	0.67325	-0.2169	0.957	K3	1.2625	Mink1	40	+	TE	0.3899	0.103	0.34,0.443	238	K3	1.2625	39-40:0.3899	NA	NA	0.2907	0.5015	0.554	0.5414	0.657	0.7321	0.6495	0.6898	0.6468
chr11:72540415-72540551	Spns3	4	-	CE	0.92376	0.71331	0.21045	0.901	K3	1.9449	Spns3	4	-	CE	1	0.096	0.902,0.998	28	K0	0	3-4-5:1.0	NA	3-4:9.0,4-5:19.0	NA	1	0.864	1	1	NA	0.587	NA	0.9
chr11:72545888-72545953	Spns3	3	-	CE	0.94512	0.58863	0.35649	0.996	K3	1.9449	Spns3	3	-	CE	1	0.143	0.854,0.997	18	K0	0	2-3-4:1.0	NA	2-3:9.0,3-4:9.0	NA	1	1	1	NA	NA	0.598	NA	1
chr11:74925799-74925948	Srr	1	-	TS	0.11092	0.80147	-0.69055	0.999	K2	0.8234	Srr	1	-	TS	0	0.3056	0.00639,0.312	7	K2	0.8234	00:03:00	NA	NA	0	1	NA	NA	NA	0	0.92	NA	NA
chr11:76179618-76179624	Vps53	3	-	TS	0.82031	0.6647	0.15561	0.907	K2	0.9937	Vps53	3	-	TS	0.8207	0.069	0.783,0.852	333	K2	0.6785	2-3-4:0.8207	NA	NA	0.7089	0.9064	0.8549	0.8242	0.7615	0.6856	0.4534	0.694	0.7335
chr11:78032499-78032584	Dhrs13	3	+	RI	0.081523	0.021509	0.060014	0.921	K1	0.4942	Dhrs13	3	+	RI	0.0571	0.1419	0.0231,0.165	35	K1	0.3159	3-4:0.05714	2-4:0.9429	2-4:33.0,3-4:2.0	0.0588	0.108	0	0.0736	0.0373	0.00804	0.0369	0	0
chr11:79028109-79028255	Gm11201	3	+	CE	0.40783	0.88819	-0.48036	0.994	K2	1.4056	Gm11201	3	+	CE	0.294	0.342	0.156,0.498	17	K1	0.874	2-3:0.2941	2-5:0.7059	2-3:5.0,2-5:12.0	NA	NA	0.5	NA	NA	NA	1	1	NA
chr11:79030647-79030733	Gm11201	4	+	CE	0.23527	0.87688	-0.64161	0.988	K2	1.4056	Gm11201	4	+	CE	0	0.2021	0.00394,0.206	12	K0	0	NA	2-5:1.0	2-3:5.0,2-5:12.0	NA	NA	0.375	NA	NA	NA	NA	1	NA
chr11:82960900-82961906	Slfn5	7	+	TE	0.22328	0.48118	-0.25791	0.908	K1	0.9992	Slfn5	7	+	TE	0.1022	0.0619	0.0761,0.138	265	K1	0.4759	00:07:00.100000	NA	NA	NA	0.3055	0.2507	NA	0.7242	0.2369	0.5217	0.4832	0.4527
chr11:82961907-82962941	Slfn5	8	+	TE	0.77672	0.51907	0.25765	0.919	K1	0.9992	Slfn5	8	+	TE	0.8978	0.062	0.862,0.924	265	K1	0.4759	7-8:0.8978	NA	NA	NA	0.6945	0.7493	NA	0.2758	0.7631	0.4783	0.5168	0.5473
chr11:83176071-83176076	Slfn4	5	+	AA	0.87264	0.36442	0.50822	0.988	K1	0.9183	Slfn4	5	+	AA	NA	NA	NA	NA	NA	NA	NA	NA	NA	1	1	NA	NA	NA	NA	0.333	NA	1
chr11:83291720-83291741	AA465934	2	+	TS	0.10131	0.50258	-0.40127	0.983	K2	1	AA465934	2	+	TS	0	0.2773	0.00568,0.283	8	K2	0	2-3:0.0	NA	NA	NA	NA	NA	NA	NA	0.5	NA	0.5	NA
chr11:83291742-83291833	AA465934	3	+	TS	0.90053	0.4989	0.40163	0.987	K2	1	AA465934	3	+	TS	1	0.277	0.717,0.994	8	K2	0	1-2-3:1.0	NA	NA	NA	NA	NA	NA	NA	0.5	NA	0.5	NA
chr11:87389834-87389900	Rad51c	7	-	CE	0.98413	0.89563	0.088505	0.922	K2	0.8186	Rad51c	7	-	CE	1	0.037	0.962,0.999	76	K0	0	6-7-8:1.0	NA	6-7:36.0,7-8:40.0	1	1	1	1	0.962	0.889	0.92	0.976	0.745
chr11:87734156-87734540	Rnf43	13	+	TE	0.12837	0.0096386	0.11873	0.927	K2	1.4523	Rnf43	13	+	TE	0.283	0.067	0.251,0.318	479	K2	1.4523	00:13:00.300000	NA	NA	0	0	0.0876	0.2505	0	0.0357	0	0	0
chr11:88051491-88053755	Srsf1	11	+	TE	0.12647	0.075299	0.051169	0.975	K2	0.7137	Srsf1	11	+	TE	0.1643	0.013	0.158,0.171	9640	K2	0.6445	9-10-11:0.1643	NA	NA	0.0911	0.1437	0.1321	0.101	0.0844	0.0741	0.0727	0.07	0.0752
chr11:93943775-93945321	Mbtd1	25	+	TE	0.1653	0.51095	-0.34564	0.962	K1	0.9997	Mbtd1	25	+	TE	0.0284	0.0141	0.0223,0.0364	1520	K1	0.1862	00:25:00	NA	NA	0.2488	0.1616	0.3834	0	0.5724	0.5103	0.3987	0.4735	0.5997
chr11:93945322-93946985	Mbtd1	26	+	TE	0.83406	0.48931	0.34475	0.968	K1	0.9997	Mbtd1	26	+	TE	0.9716	0.014	0.964,0.978	1520	K1	0.1862	25-26:0.9716	NA	NA	0.7512	0.8384	0.6166	1	0.4276	0.4897	0.6013	0.5265	0.4003
chr11:94408406-94408635	Cacna1g	44	-	TE	0.96914	0.35894	0.6102	0.995	K2	0.9849	Cacna1g	44	-	TE	1	0.085	0.913,0.998	32	K2	0	43-44:1.0	NA	NA	NA	1	NA	NA	NA	0	NA	NA	0.5722
chr11:94408636-94409576	Cacna1g	43	-	TE	0.030677	0.65118	-0.62051	0.999	K2	0.9849	Cacna1g	43	-	TE	0	0.0853	0.00155,0.0868	32	K2	0	00:43:00	NA	NA	NA	0	NA	NA	NA	1	NA	NA	0.4278
chr11:96463571-96463615	Gm11529	2	-	CE	0.93424	0.67765	0.25659	0.942	K1	0.9799	Gm11529	2	-	CE	NA	NA	NA	NA	NA	NA	NA	NA	NA	1	NA	1	NA	0.583	1	1	1	0.857
chr11:96829823-96829955	Nfe2l1	2	-	TS	0.91985	0.62801	0.29184	0.918	K1	1	Nfe2l1	2	-	TS	NA	NA	NA	NA	NA	NA	NA	NA	NA	NA	1	1	NA	0.5	NA	0.5	1	NA
chr11:96829956-96829968	Nfe2l1	1	-	TS	0.077889	0.37466	-0.29677	0.93	K1	1	Nfe2l1	1	-	TS	NA	NA	NA	NA	NA	NA	NA	NA	NA	NA	0	0	NA	0.5	NA	0.5	0	NA
chr11:97842184-97843043	B230217C12Rik	8	+	TE	0.60741	0.93294	-0.32553	0.986	K2	1.3832	B230217C12Rik	8	+	TE	0.4542	0.145	0.383,0.528	124	K2	0.9939	00:08:00.500000	NA	NA	0.6189	0.5316	0.4987	0.9438	0.9644	0.9534	0.9124	0.9246	0.9302
chr11:97843044-97843809	B230217C12Rik	9	+	TE	0.36935	0.06727	0.30208	0.98	K2	1.3832	B230217C12Rik	9	+	TE	0.5458	0.145	0.472,0.617	124	K2	0.9939	8-9:0.5458	NA	NA	0.3811	0.3474	0.5013	0.0562	0.0356	0.0466	0.0876	0.0754	0.0698
chr12:103612808-103613066	Ppp4r4	27	+	TE	0.073626	0.33224	-0.25861	0.962	K1	0.8742	Ppp4r4	27	+	TE	0	0.2773	0.00568,0.283	8	K1	0	00:27:00	NA	NA	NA	0	NA	NA	NA	NA	0.2943	0	NA
chr12:103613067-103613831	Ppp4r4	28	+	TE	0.92954	0.67123	0.25831	0.954	K1	0.8742	Ppp4r4	28	+	TE	1	0.277	0.717,0.994	8	K1	0	27-28:1.0	NA	NA	NA	1	NA	NA	NA	NA	0.7057	1	NA
chr12:105604124-105605339	Bdkrb1	3	+	TE	0.19534	0.92681	-0.73147	0.988	K1	0.9988	Bdkrb1	3	+	TE	0.5202	0.306	0.365,0.671	26	K1	0.9988	00:03:00.500000	NA	NA	NA	0	0	NA	NA	NA	1	1	1
chr12:105605340-105605428	Bdkrb1	4	+	TE	0.80659	0.071895	0.7347	0.995	K1	0.9988	Bdkrb1	4	+	TE	0.4798	0.306	0.329,0.635	26	K1	0.9988	3-4:0.4798	NA	NA	NA	1	1	NA	NA	NA	0	0	0
chr12:109634203-109634354	Rian	17	+	TS	0.10545	0.65249	-0.54704	0.97	K2	0.9824	Rian	17	+	TS	0.0064	0.1393	0.00366,0.143	20	K2	0.0559	15-16-17:0.006406	NA	NA	1	0.0293	0.2111	NA	1	0	0.4221	0.633	NA
chr12:110279260-110280708	Dio3	2	+	TE	0.62137	0.87629	-0.25492	0.946	K1	0.9943	Dio3	2	+	TS	0.9211	0.189	0.779,0.968	25	K1	0.3982	1-2:0.9211	NA	NA	NA	0	NA	NA	NA	0	NA	NA	NA
chr12:110279260-110280708	Dio3	2	+	TE	0.62137	0.87629	-0.25492	0.946	K1	0.9943	Dio3	2	+	TE	0.5446	0.311	0.384,0.695	25	K1	0.9943	00:02:00.500000	NA	NA	NA	0.7137	NA	NA	NA	1	NA	NA	NA
chr12:110280709-110281097	Dio3	3	+	TE	0.37804	0.12683	0.25121	0.938	K1	0.9943	Dio3	3	+	TE	0.4554	0.311	0.305,0.616	25	K1	0.9943	2-3:0.4554	NA	NA	NA	0.2863	NA	NA	NA	0	NA	NA	NA
chr12:111789325-111789348	Klc1	15	+	AA	0.65668	0.565	0.091683	0.974	K1	0.9999	Klc1	15	+	AA	0.639	0.058	0.609,0.667	726	K1	0.9437	14-15-16:0.6388	14-16:0.3612	14-15:280.0,14-16:160.0,15-16:286.0	0.632	0.68	0.651	0.683	0.606	0.562	0.586	0.507	0.564
chr12:11262407-11262593	Gen1	2	-	CE	0.91594	0.82666	0.089282	0.902	K2	0.9502	Gen1	2	-	CE	0.931	0.11	0.855,0.965	62	K1	0.363	1-2-3-4:0.9308	1-4:0.06923	1-2:26.0,1-4:3.0,2-3:33.0,3-4:62.0	0.969	0.883	1	0.844	0.865	0.838	0.807	0.787	0.844
chr12:117954711-117954946	Dnah11	64	-	CE	0.64738	0.92651	-0.27913	0.984	K1	0.9293	Dnah11	64	-	CE	1	0.441	0.549,0.99	4	K0	0	63-64-65:1.0	NA	63-64:2.0,64-65:2.0	NA	NA	0.655	NA	NA	NA	NA	1	1
chr12:16670615-16672078	Greb1	39	-	TE	0.50502	0.1107	0.39432	0.91	K1	0.9973	Greb1	39	-	TE	0.4692	0.224	0.359,0.583	51	K1	0.9973	38-39:0.4692	NA	NA	0.1941	0.39	1	NA	NA	NA	NA	0.2145	0.0238
chr12:16672079-16672543	Greb1	38	-	TE	0.49566	0.90274	-0.40708	0.915	K1	0.9973	Greb1	38	-	TE	0.5308	0.224	0.417,0.641	51	K1	0.9973	00:38:00.500000	NA	NA	0.8059	0.61	0	NA	NA	NA	NA	0.7855	0.9762
chr12:21323509-21323516	Adam17	22	-	TE	0.0025108	0.07906	-0.07655	0.996	K1	0.6568	Adam17	22	-	TE	0.0022	0.0025	0.00132,0.00385	4030	K1	0.0228	21-22:0.002223	NA	NA	0.0022	0.0022	0.0022	0.0022	0.1696	0.119	0.0622	0.0022	0.0418
chr12:21323517-21325626	Adam17	21	-	TE	0.99748	0.92089	0.076584	0.99	K1	0.6568	Adam17	21	-	TE	0.9978	0.003	0.996,0.999	4030	K1	0.0228	00:21:01	NA	NA	0.9978	0.9978	0.9978	0.9978	0.8304	0.881	0.9378	0.9978	0.9582
chr12:24582885-24582961	Grhl1	6	+	CE	0.12098	0.449	-0.32802	0.932	K2	0.9995	Grhl1	6	+	CE	0	0.1433	0.0027,0.146	18	K0	0	NA	5-7:1.0	5-7:18.0	0	0	0.167	0	0.571	0.514	0.133	0.586	0.415
chr12:32174170-32175623	Pik3cg	13	-	TE	0.34323	0.28875	0.054485	0.919	K1	0.9468	Pik3cg	13	-	TE	0.355	0.03	0.34,0.37	2680	K1	0.9385	12-13:0.355	NA	NA	0.2722	0.3606	0.3651	0.3615	0.2975	0.3018	0.2918	0.2604	0.2918
chr12:32175624-32176856	Pik3cg	12	-	TE	0.65699	0.71114	-0.054152	0.925	K1	0.9468	Pik3cg	12	-	TE	0.645	0.03	0.63,0.66	2680	K1	0.9385	00:12:00.600000	NA	NA	0.7278	0.6394	0.6349	0.6385	0.7025	0.6982	0.7082	0.7396	0.7082
chr12:3247352-3247438	Rab10os	15	+	CE	0.795	0.91095	-0.11595	0.939	K2	1.5613	Rab10os	15	+	CE	0.817	0.087	0.769,0.856	213	K2	1.2522	14-15-16-17:0.7252,14-15-17:0.09173	14-16-17:0.04767,14-17:0.1354	14-15:92.0,14-16:6.0,14-17:15.0,15-16:90.0,15-17:10.0,16-17:74.0	0.8	0.834	0.804	0.748	1	0.848	0.878	0.938	0.918
chr12:3499979-3502466	Asxl2	15	+	TE	0.29457	0.55065	-0.25608	0.912	K2	1.4772	Asxl2	15	+	TE	0.3583	0.025	0.346,0.371	3770	K2	1.4772	00:15:00.400000	NA	NA	0.2392	0	0.4702	0.4037	0.4815	0.5922	0.5549	0.6445	0.4808
chr12:3506848-3506852	Asxl2	17	+	TE	0.17604	0.089855	0.086189	0.968	K2	1.4772	Asxl2	17	+	TE	0.1705	0.02	0.161,0.181	3770	K2	1.4772	15-16-17:0.1705	NA	NA	0.2041	0.2402	0.1149	0.1478	0.1094	0.0765	0.0854	0.0666	0.1097
chr12:3572434-3572452	Dtnb	3	+	TS	0.46101	0.23235	0.22866	0.911	K3	1.5673	Dtnb	3	+	TS	0.3425	0.196	0.252,0.448	61	K3	1.542	4-5-6:0.3425	NA	NA	0.4954	0	0.421	0.5801	0.0789	0.3941	0.171	0.3241	0.1518
chr12:38866250-38868203	Etv1	24	+	TE	0.69468	0.22735	0.46733	0.921	K3	1.5763	Etv1	24	+	TE	0.9992	0.084	0.914,0.998	33	K3	0.0092	19-20-21-22-23-24:0.9992	NA	NA	0.9992	0.6378	0.2792	NA	NA	NA	0.0384	NA	0.3141
chr12:4762327-4762407	Fam228b	5	-	CE	0.56967	0.86314	-0.29347	0.927	K1	0.971	Fam228b	5	-	CE	0.6	0.576	0.271,0.847	5	K1	0.971	5-6:0.6	3-6:0.4	3-6:2.0,5-6:3.0	NA	NA	NA	0.75	1	NA	1	1	0.818
chr12:4769569-4769981	Pfn4	3	+	RI	0.63571	0.94627	-0.31056	0.993	K1	0.9544	Pfn4	3	+	RI	0.625	0.402	0.399,0.801	13	K1	0.9544	2-3-4:0.625	2-4:0.375	2-3:4.0,2-4:3.0,3-4:6.0	NA	NA	0.714	NA	1	1	1	1	1
chr12:51372430-51373267	G2e3	19	+	TE	0.15958	0.00038577	0.15919	0.982	K2	1.542	G2e3	19	+	TE	0.3948	0.042	0.374,0.416	1490	K2	0.9678	00:19:00.400000	NA	NA	0	0.3165	0.0839	0	0	0	0	0	0
chr12:55177528-55177614	Srp54b	11	+	CE	0.91382	0.99968	-0.085863	0.966	K3	1.8196	Srp54b	11	+	CE	0.761	0.033	0.744,0.777	1820	K3	1.3333	5-7-8-9-10-11-12-13-14-15-16:0.02429,5-6-7-8-9-10-11-12-13-14-15-16:0.6504,5-7-8-9-10-11-27:0.000113,5-6-7-8-9-10-11-27:0.08592	5-22-23-24-25-26-27:0.2393	5-6:802.1,5-7:21.3,5-22:13.3,6-7:755.7,7-8:691.0,8-9:640.4,9-10:836.8,10-11:884.2,11-12:698.3,11-14:0.3,11-27:219.5,12-13:899.6,13-14:857.9,14-15:1163.8,15-16:1447.9,17-18:77.2,18-19:203.9,19-20:224.3,20-21:206.3,20-22:2.0,21-22:258.7,22-23:254.9,23-24:185.9,24-25:264.8,25-26:475.6,26-27:585.6	1	1	0.811	1	1	1	1	1	1
chr12:69583766-69584852	Sos2	28	-	TE	0.99539	0.89722	0.098172	0.961	K2	0.7462	Sos2	28	-	TE	1	0.005	0.995,1.0	600	K2	0	26-27-28:1.0	NA	NA	1	1	1	1	0.7875	1	1	0.8012	0.9077
chr12:69585089-69585632	Sos2	26	-	TE	0.0047622	0.10284	-0.09808	0.962	K2	0.7462	Sos2	26	-	TE	0	0.0049	8.53e-5,0.00497	600	K2	0	00:26:00	NA	NA	0	0	0	0	0.2125	0	0	0.1988	0.0923
chr12:69818499-69818501	Map4k5	28	-	AA	0.62404	0.24211	0.38193	0.938	K1	1	Map4k5	28	-	AA	0.5	0.476	0.262,0.738	9	K1	1	26-28-29:0.5	26-27-29:0.5	26-27:3.0,26-28:3.0,27-29:3.0,28-29:3.0	NA	0.769	0	NA	0	1	0.133	0.429	0
chr12:71132001-71132086	Timm9	3	-	CE	0.71627	0.60978	0.10649	0.979	K2	1.3754	Timm9	3	-	CE	0.73	0.086	0.684,0.77	286	K2	1.3754	1-3-4:0.5805,1-2-3-4:0.1494	1-4:0.2702	1-2:27.0,1-3:86.0,1-4:45.0,2-3:20.0,3-4:135.0	0.662	0.716	0.715	0.763	0.614	0.645	0.581	0.6	0.612
chr12:73099609-73103440	Six4	8	-	TE	0.98058	0.56327	0.41731	0.926	K1	0.7271	Six4	8	-	TE	1	0.036	0.963,0.999	78	K1	0	7-8:1.0	NA	NA	NA	1	1	NA	NA	NA	0.2026	NA	1
chr12:73103441-73104238	Six4	7	-	TE	0.017793	0.43971	-0.42192	0.932	K1	0.7271	Six4	7	-	TE	0	0.0366	0.000649,0.0372	78	K1	0	00:07:00	NA	NA	NA	0	0	NA	NA	NA	0.7974	NA	0
chr12:73941688-73941729	Hif1a	13	+	AA	0.60449	0.52246	0.082032	0.956	K1	0.9999	Hif1a	13	+	AA	0.636	0.043	0.614,0.657	1370	K1	0.9464	12-13-14:0.6355	12-14:0.3645	12-13:558.0,12-14:306.0,13-14:509.0	0.561	0.58	0.617	0.63	0.523	0.505	0.484	0.578	0.522
chr12:76324990-76325126	Akap5	3	+	AD	0.47761	0.13985	0.33776	0.958	K1	0.998	Akap5	3	+	AD	0.333	0.6534	0.0976,0.751	3	K1	0.9183	2-3:0.3333	2-4:0.6667	2-3:1.0,2-4:2.0	0	1	0.474	NA	NA	NA	NA	0	NA
chr12:78493950-78494057	Gphn	8	+	CE	0.94747	0.83166	0.11581	0.94	K3	1.3172	Gphn	8	+	CE	0.932	0.07	0.888,0.958	147	K2	0.4214	6-7-8-9-12:0.9321	6-9-12:0.02364,6-7-12:0.04428	6-7:43.0,6-9:2.0,7-8:83.0,7-12:3.0,8-9:59.0,9-12:26.0	0.936	0.961	0.957	1	0.852	0.729	0.816	0.83	0.944
chr12:81928242-81928374	Pcnx	7	+	CE	0.088754	0.44483	-0.35608	0.973	K1	0.994	Pcnx	7	+	CE	0	0.2539	0.00512,0.259	9	K0	0	NA	6-9:1.0	6-9:9.0	0	0.333	0	NA	0	0.4	0.429	0.454	NA
chr12:83269198-83269314	Dpf3	14	-	TE	0.92026	0.14005	0.7802	1	K1	0.2504	Dpf3	14	-	TE	NA	NA	NA	NA	NA	NA	NA	NA	NA	NA	NA	NA	0.9582	NA	0	NA	0	1
chr12:83269315-83269627	Dpf3	13	-	TE	0.079516	0.85605	-0.77653	1	K1	0.2504	Dpf3	13	-	TE	NA	NA	NA	NA	NA	NA	NA	NA	NA	NA	NA	NA	0.0418	NA	1	NA	1	0
chr12:84612325-84612450	Abcd4	6	-	CE	0.94381	0.99521	-0.0514	0.938	K3	1.0118	Abcd4	6	-	CE	0.904	0.069	0.863,0.932	200	K3	0.9859	1-4-6-7:2.0e-6,1-2-3-4-6-7:0.1015,1-4-5-6-7:0.009093,1-2-3-4-5-6-7:0.7935	1-7:0.09593	1-2:66.0,1-4:1.0,1-7:10.0,2-3:118.0,3-4:101.0,4-5:77.0,4-6:9.0,5-6:78.0,6-7:103.0	0.892	1	1	0.958	1	1	1	1	1
chr12:84783329-84784395	Ltbp2	38	-	TE	0.099419	0.31033	-0.21091	0.904	K2	1.3648	Ltbp2	38	-	TE	0	0.1678	0.0032,0.171	15	K2	0.7205	00:38:00	NA	NA	NA	0	NA	NA	0	NA	NA	0.2843	1
chr12:87102172-87102350	Ngb	3	-	TS	0.8726	0.10886	0.76374	1	K2	0	Ngb	3	-	TS	0	0.5143	0.0127,0.527	3	K2	0	1-2-3:0.0	NA	NA	NA	1	0	NA	0	NA	0	0	0
chr12:90332109-90332410	Nrxn3	27	+	TE	0.024409	0.29252	-0.26811	0.978	K3	1.4572	Nrxn3	27	+	TE	0	0.0744	0.00135,0.0758	37	K3	1.4572	00:27:00	NA	NA	0	0	0	NA	0	NA	0.3825	NA	0.2693
chr12:98628167-98628196	Spata7	2	+	TS	0.65854	0.11338	0.54516	0.904	K2	1.382	Spata7	2	+	TS	1	0.277	0.717,0.994	8	K2	0	2-3:1.0	NA	NA	NA	NA	1	0.1508	0	0.1378	0	0	NA
chr12:98920574-98920611	Ttc8	1	+	TS	0.088653	0.68381	-0.59516	0.904	K1	0.6611	Ttc8	1	+	TS	NA	NA	NA	NA	NA	NA	NA	NA	NA	NA	NA	0	0	0	1	1	NA	0.1715
chr13:100219664-100219831	Naip5	10	-	CE	0.7687	0.95711	-0.18841	0.96	K1	0.7004	Naip5	10	-	CE	1	0.514	0.473,0.987	3	K0	0	9-10:1.0	NA	9-10:3.0	NA	1	0.81	NA	1	NA	1	NA	NA
chr13:100595957-100597229	Marveld2	13	-	TE	0.99795	0.8992	0.098747	0.909	K1	0.842	Marveld2	13	-	TE	1	0.006	0.994,1.0	459	K1	0	12-13:1.0	NA	NA	1	1	1	1	1	1	1	0.7706	0.7296
chr13:100597230-100597411	Marveld2	12	-	TE	0.0020363	0.10055	-0.09851	0.911	K1	0.842	Marveld2	12	-	TE	0	0.0064	0.000112,0.00649	459	K1	0	00:12:00	NA	NA	0	0	0	0	0	0	0	0.2294	0.2704
chr13:102693558-102693564	Cd180	1	+	TS	0.56034	0.9159	-0.35557	0.943	K3	0.9887	Cd180	1	+	TS	0.2843	0.315	0.157,0.472	20	K3	0.8612	00:05:00.300000	NA	NA	NA	0.8542	0.5625	NA	NA	NA	1	NA	NA
chr13:102693565-102693572	Cd180	2	+	TS	0.44008	0.083288	0.35679	0.939	K3	0.9887	Cd180	2	+	TS	0.7157	0.315	0.528,0.843	20	K3	0.8612	4-5:0.7157	NA	NA	NA	0.1458	0.4375	NA	NA	NA	0	NA	NA
chr13:106961260-106961851	Kif2a	28	-	TE	0.26246	0.48308	-0.22063	0.985	K2	1.565	Kif2a	28	-	TE	0.2151	0.046	0.193,0.239	877	K2	1.4418	26-27-28:0.2151	NA	NA	0.1616	0.2277	0.3772	0.3267	0.5105	0.568	0.414	0.4253	0.4967
chr13:106961852-106962122	Kif2a	27	-	TE	0.37788	0.11599	0.26189	0.901	K2	1.565	Kif2a	27	-	TE	0.5503	0.055	0.523,0.578	877	K2	1.4418	26-27:0.5503	NA	NA	0.5258	0.4686	0.2569	0.0865	0	0.0441	0.0899	0.2854	0.1576
chr13:112525834-112525915	Il31ra	16	-	CE	0.72354	0.97058	-0.24705	1	K1	0.8354	Il31ra	16	-	CE	1	0.441	0.549,0.99	4	K0	0	15-16-17:1.0	NA	15-16:2.0,16-17:2.0	NA	1	NA	0.734	0.962	1	1	0.977	1
chr13:112527460-112527553	Il31ra	15	-	CE	0.84256	0.97178	-0.12923	0.912	K1	0.8354	Il31ra	15	-	CE	1	0.254	0.741,0.995	9	K0	0	14-15-16:1.0	NA	14-15:7.0,15-16:2.0	NA	1	NA	0.734	1	1	1	0.977	1
chr13:119487941-119488038	Tmem267	1	+	TS	0.14234	0.80404	-0.6617	0.996	K1	0.3837	Tmem267	1	+	TS	NA	NA	NA	NA	NA	NA	NA	NA	NA	NA	0	NA	0.9439	NA	NA	NA	0.9252	NA
chr13:119488039-119488200	Tmem267	2	+	TS	0.85774	0.19891	0.65883	0.999	K1	0.3837	Tmem267	2	+	TS	NA	NA	NA	NA	NA	NA	NA	NA	NA	NA	1	NA	0.0561	NA	NA	NA	0.0748	NA
chr13:21421275-21421277	Pgbd1	12	-	TE	0.068386	0.013363	0.055023	0.916	K2	1.009	Pgbd1	12	-	TE	0.1031	0.1507	0.0533,0.204	46	K2	0.9706	10-11-12:0.1031	NA	NA	NA	0.0192	0.0306	NA	0	0	0.0032	0.0019	0
chr13:21421278-21421851	Pgbd1	11	-	TE	0.39561	0.020423	0.37519	0.952	K2	1.009	Pgbd1	11	-	TE	0.7833	0.196	0.667,0.863	46	K2	0.9706	10-11:0.7833	NA	NA	NA	0.1334	0.259	NA	0	0	0.0266	0.0132	0
chr13:21421852-21423624	Pgbd1	10	-	TE	0.55551	0.97847	-0.42295	0.942	K2	1.009	Pgbd1	10	-	TE	0.1137	0.1565	0.0605,0.217	46	K2	0.9706	00:10:00.100000	NA	NA	NA	0.8474	0.7104	NA	1	1	0.9703	0.9849	1
chr13:21521786-21521909	Zkscan8	7	-	CE	0.82812	0.50326	0.32486	0.93	K2	1.8059	Zkscan8	7	-	CE	1	0.093	0.905,0.998	29	K0	0	5-7-8,6-7-8:1.0	NA	5-6:20.0,5-7:3.0,6-7:13.0,7-8:13.0	1	NA	0.77	0.643	0.611	0.442	0.335	0.649	0.474
chr13:27857705-27857708	Prl2c1	9	+	TE	0.66442	0.35174	0.31268	0.945	K2	0.9437	Prl2c1	9	+	TE	NA	NA	NA	NA	NA	NA	NA	NA	NA	NA	0.7691	0.6388	NA	NA	NA	NA	0.3296	NA
chr13:27857709-27857793	Prl2c1	10	+	TE	0.335	0.65473	-0.31973	0.939	K2	0.9437	Prl2c1	10	+	TE	NA	NA	NA	NA	NA	NA	NA	NA	NA	NA	0.2309	0.3612	NA	NA	NA	NA	0.6704	NA
chr13:34993221-34993230	Eci2	5	-	AA	0.40548	0.56296	-0.15749	0.906	K2	1.999	Eci2	5	-	AA	0.371	0.088	0.328,0.416	321	K2	1.8904	3-5-6:0.1136,3-4-5-6:0.2573	3-6:0.2492,3-4-6:0.3799	3-4:227.0,3-5:28.0,3-6:68.0,4-5:42.0,4-6:72.0,5-6:111.0	0.312	0.372	0.504	0.466	0.698	0.632	0.583	0.473	0.43
chr13:38032365-38032624	Cage1	5	-	CE	0.25178	0.92074	-0.66896	1	K2	0.9912	Cage1	5	-	CE	0.154	0.4964	0.0466,0.543	5	K2	0.9912	5-6:0.1538	3-6:0.07692,3-4-6:0.7692	3-4:18.0,3-6:1.0,4-6:2.0,5-6:2.0	NA	NA	1	NA	0.667	NA	1	0.6	1
chr13:49261554-49263109	Fgd3	23	-	TE	0.99353	0.64184	0.35169	1	K1	0.9995	Fgd3	23	-	TE	1	0.006	0.994,1.0	518	K1	0	22-23:1.0	NA	NA	1	1	1	1	0.7495	0.7379	0.7646	0.4864	0.4765
chr13:49263110-49264035	Fgd3	22	-	TE	0.0068332	0.35873	-0.3519	1	K1	0.9995	Fgd3	22	-	TE	0	0.0057	9.88e-5,0.00576	518	K1	0	00:22:00	NA	NA	0	0	0	0	0.2505	0.2621	0.2354	0.5136	0.5235
chr13:55020770-55020904	Hk3	3	-	AF	0.58616	0.17164	0.41452	0.939	K2	0.9892	Hk3	3	-	AF	0.412	0.364	0.244,0.608	17	K1	0.9774	3-4:0.4118	2-4:0.5882	2-4:10.0,3-4:7.0	0.583	0	NA	0.812	0	0.0625	0.439	0.0972	0
chr13:55417958-55418063	F12	16	-	TE	0.78095	0.19633	0.58462	0.98	K1	0.9849	F12	16	-	TE	1	0.077	0.922,0.999	36	K1	0	15-16:1.0	NA	NA	NA	NA	0.858	0.5722	1	1	NA	0.2453	0.0981
chr13:55418064-55418266	F12	15	-	TE	0.22006	0.79925	-0.57918	0.974	K1	0.9849	F12	15	-	TE	0	0.0764	0.00139,0.0778	36	K1	0	00:15:00	NA	NA	NA	NA	0.142	0.4278	0	0	NA	0.7547	0.9019
chr13:55420117-55420260	F12	13	-	CE	0.71568	0.90299	-0.1873	0.918	K1	0.8998	F12	13	-	CE	0.793	0.303	0.597,0.9	18	K1	0.7355	11-12-13-14:0.7931	11-14:0.2069	11-12:7.0,11-14:2.0,12-13:8.0,13-14:8.0	NA	NA	0.684	1	1	1	1	1	1
chr13:55474559-55474561	Dbn1	15	-	AA	0.87588	0.55345	0.32243	0.956	K1	0.9852	Dbn1	15	-	AA	NA	NA	NA	NA	NA	NA	NA	NA	NA	1	NA	NA	NA	NA	NA	0.571	0	0
chr13:55507367-55507487	Pdlim7	12	-	RI	0.11069	0.029697	0.080991	0.937	K2	1.0712	Pdlim7	12	-	RI	0.124	0.1093	0.0807,0.19	100	K1	0.5396	11-12-13:0.1236	11-13:0.8764	11-12:8.0,11-13:78.0,12-13:14.0	0.0586	0.13	0.108	0.083	0	0.039	0.0604	0	0
chr13:59557098-59557222	Agtpbp1	6	-	AD	0.46665	0.25284	0.21381	0.911	K3	1.4543	Agtpbp1	6	-	AD	0.589	0.169	0.502,0.671	89	K1	0.9769	5-6-8:0.5893	5-8:0.4107	5-6:35.0,5-8:23.0,6-8:31.0	0.327	0.6	0.365	0.461	0.371	0.271	0.231	0.09	0.274
chr13:65112756-65112975	Mfsd14b	2	-	TS	0.46848	0.87835	-0.40987	0.925	K1	0.9944	Mfsd14b	2	-	TS	0.5508	0.141	0.479,0.62	132	K1	0.9925	1-2:0.5508	NA	NA	0.1384	0.4559	0.8185	0.3758	1	0.8185	1	1	0.591
chr13:65112976-65112982	Mfsd14b	1	-	TS	0.53135	0.12142	0.40993	0.933	K1	0.9944	Mfsd14b	1	-	TS	0.4492	0.141	0.38,0.521	132	K1	0.9925	00:02:00.400000	NA	NA	0.8616	0.5441	0.1815	0.6242	0	0.1815	0	0	0.409
chr13:74211118-74213236	Ahrr	13	-	TE	0.66496	0.88385	-0.21889	0.931	K1	0.9692	Ahrr	13	-	TE	0.603	0.247	0.472,0.719	40	K1	0.9692	12-13:0.603	NA	NA	NA	0.742	NA	NA	NA	1	NA	NA	1
chr13:74213237-74214665	Ahrr	12	-	TE	0.33503	0.12179	0.21325	0.905	K1	0.9692	Ahrr	12	-	TE	0.397	0.247	0.281,0.528	40	K1	0.9692	00:12:00.400000	NA	NA	NA	0.258	NA	NA	NA	0	NA	NA	0
chr13:78189152-78189671	Nr2f1	9	-	TE	0.47822	0.89311	-0.41489	0.973	K2	0.992	Nr2f1	9	-	TE	0.4475	0.424	0.247,0.671	12	K2	0.992	7-8-9:0.4475	NA	NA	NA	0.6592	0.2449	NA	1	NA	NA	NA	0.3673
chr13:81182646-81182803	Adgrv1	94	-	CE	0.14052	0.85125	-0.71073	1	K0	0	Adgrv1	94	-	CE	1	0.615	0.368,0.983	2	K0	0	94-95:1.0	NA	94-95:2.0	NA	NA	0	NA	NA	1	NA	NA	1
chr13:83662307-83662379	Mef2c	25	+	AA	0.5893	0.26097	0.32833	0.921	K1	0.9973	Mef2c	25	+	AA	0.435	0.204	0.336,0.54	61	K1	0.9877	24-25-26-27:0.4348	24-27:0.5652	24-25:18.0,24-27:26.0,25-26:17.0,26-27:25.0	NA	0.47	0.578	1	1	1	0.229	0	0.5
chr13:8802968-8802994	Wdr37	21	-	TE	0.66628	0.24489	0.42139	0.927	K1	0.9886	Wdr37	21	-	TE	0.6498	0.033	0.633,0.666	2360	K1	0.9342	20-21:0.6498	NA	NA	0.3937	0.8681	0.4319	0.9895	0.1373	0.4372	0.1207	0.1822	0.3453
chr13:8802995-8805946	Wdr37	20	-	TE	0.33369	0.75532	-0.42164	0.938	K1	0.9886	Wdr37	20	-	TE	0.3502	0.033	0.334,0.367	2360	K1	0.9342	00:20:00.400000	NA	NA	0.6063	0.1319	0.5681	0.0105	0.8627	0.5628	0.8793	0.8178	0.6547
chr13:8850480-8852668	Wdr37	11	-	TE	0.79793	0.45683	0.34111	0.963	K1	0.9987	Wdr37	11	-	TE	0.6899	0.064	0.657,0.721	561	K1	0.8933	10-11:0.6899	NA	NA	0.657	1	0.9051	0.744	0.4418	0.5663	0.3777	0.3767	0.5214
chr13:8852669-8853669	Wdr37	10	-	TE	0.20194	0.5433	-0.34136	0.971	K1	0.9987	Wdr37	10	-	TE	0.3101	0.064	0.279,0.343	561	K1	0.8933	00:10:00.300000	NA	NA	0.343	0	0.0949	0.256	0.5582	0.4337	0.6223	0.6233	0.4786
chr13:9276933-9276981	Dip2c	2	+	TS	0.12658	0.86755	-0.74097	1	K2	0.0996	Dip2c	2	+	TS	NA	NA	NA	NA	NA	NA	NA	NA	NA	NA	0	NA	NA	NA	NA	0.9871	NA	0.9974
chr13:9276982-9277066	Dip2c	3	+	TS	0.8789	0.13214	0.74676	1	K2	0.0996	Dip2c	3	+	TS	NA	NA	NA	NA	NA	NA	NA	NA	NA	NA	1	NA	NA	NA	NA	0.0129	NA	0.0026
chr13:93386345-93386380	Homer1	18	+	CE	0.14946	0.46038	-0.31092	0.962	K1	0.994	Homer1	18	+	CE	0.154	0.3239	0.0611,0.385	13	K1	0.6193	18-20:0.1538	13-20:0.8462	13-14:1.0,13-15:7.0,13-20:11.0,15-16:7.0,16-17:15.0,18-20:2.0	0	NA	0	0	NA	0.454	0.5	0	0
chr13:93402271-93402306	Homer1	24	+	TE	0.10986	0.48281	-0.37295	0.968	K3	1.806	Homer1	24	+	TE	0.3481	0.12	0.291,0.411	170	K3	0.9324	23-24:0.3481	NA	NA	0	0.1735	0	0	0.6045	0.2802	0.4835	0.5917	0.4617
chr13:9875486-9877228	Chrm3	7	-	TE	0.83005	0.42304	0.40701	0.952	K1	0.978	Chrm3	7	-	TE	0.6023	0.202	0.496,0.698	61	K1	0.9696	6-7:0.6023	NA	NA	NA	0.9287	1	NA	NA	NA	0.4129	NA	NA
chr13:9877229-9878998	Chrm3	6	-	TE	0.17243	0.57158	-0.39916	0.949	K1	0.978	Chrm3	6	-	TE	0.3977	0.202	0.302,0.504	61	K1	0.9696	00:06:00.400000	NA	NA	NA	0.0713	0	NA	NA	NA	0.5871	NA	NA
chr14:101933896-101934687	Lmo7	32	+	TE	0.115	0.85651	-0.74151	1	K1	0	Lmo7	32	+	TE	0	0.3056	0.00639,0.312	7	K1	0	00:32:00	NA	NA	NA	0	NA	NA	NA	NA	1	1	NA
chr14:101934688-101934710	Lmo7	33	+	TE	0.88947	0.14592	0.74355	1	K1	0	Lmo7	33	+	TE	1	0.306	0.688,0.994	7	K1	0	32-33:1.0	NA	NA	NA	1	NA	NA	NA	NA	0	0	NA
chr14:105621015-105623028	RP23-4P23.1	20	-	TE	0.58859	0.16377	0.42482	0.92	K2	1.1251	RP23-4P23.1	20	-	TE	1	0.277	0.717,0.994	8	K2	0	17-18-19-20:1.0	NA	NA	NA	0.5704	0.2483	NA	1	NA	0.0968	NA	NA
chr14:105623029-105623108	RP23-4P23.1	19	-	TE	0.064043	0.68643	-0.62238	1	K2	1.1251	RP23-4P23.1	19	-	TE	0	0.2773	0.00568,0.283	8	K2	0	17-18-19:0.0	NA	NA	NA	0	0	NA	0	NA	0.7153	NA	NA
chr14:12237727-12238563	Ptprg	31	+	TE	0.065349	0.73875	-0.6734	1	K1	0.8058	Ptprg	31	+	TE	0	0.1247	0.00233,0.127	21	K1	0	00:31:00	NA	NA	NA	0	0	NA	NA	NA	0.7534	0.8027	NA
chr14:12238564-12242041	Ptprg	32	+	TE	0.93481	0.26309	0.67172	0.999	K1	0.8058	Ptprg	32	+	TE	1	0.125	0.873,0.998	21	K1	0	31-32:1.0	NA	NA	NA	1	1	NA	NA	NA	0.2466	0.1973	NA
chr14:20499364-20499867	Ppp3cb	21	-	TE	0.18006	0.069758	0.1103	0.925	K2	1.2172	Ppp3cb	21	-	TE	0.1504	0.023	0.139,0.162	2680	K2	1.138	19-20-21:0.1504	NA	NA	0.1368	0.3554	0.1334	0.1227	0.056	0.0729	0.0653	0.074	0.0792
chr14:20658946-20658947	Synpo2l	9	-	TE	0.075646	0.28092	-0.20528	0.905	K2	1.3818	Synpo2l	9	-	TE	0	0.0726	0.00131,0.0739	38	K2	0	7-8-9:0.0	NA	NA	NA	0.1087	0.3489	NA	0.3484	0.3035	0.3472	NA	0
chr14:21045488-21045763	Ap3m1	3	-	CE	0.97893	0.92772	0.051211	0.942	K3	0.9218	Ap3m1	3	-	CE	0.949	0.035	0.929,0.964	432	K2	0.9218	2-3-4-5-6:0.7844,2-3-6:0.1649	2-6:0.05072	2-3:213.0,2-6:14.0,3-4:151.0,3-6:54.0,4-5:140.0,5-6:399.0	1	1	1	0.96	0.896	0.944	0.949	0.924	0.932
chr14:25662940-25664719	Zmiz1	26	+	TE	0.027371	0.16121	-0.13384	0.946	K1	0.7882	Zmiz1	26	+	TE	0	0.0015	2.69e-5,0.00157	1910	K1	0	00:26:00	NA	NA	0.1197	0.0149	0	0	0.0125	0.2166	0.2359	0.1245	0.2155
chr14:25664720-25666743	Zmiz1	27	+	TE	0.97258	0.83866	0.13392	0.947	K1	0.7882	Zmiz1	27	+	TE	1	0.002	0.998,1.0	1910	K1	0	26-27:1.0	NA	NA	0.8803	0.9851	1	1	0.9875	0.7834	0.7641	0.8755	0.7845
chr14:30512984-30513097	Dcp1a	6	+	CE	0.89219	0.80678	0.085414	0.94	K1	0.7962	Dcp1a	6	+	CE	0.918	0.052	0.888,0.94	304	K1	0.4092	5-6-7:0.918	5-7:0.08202	5-6:130.0,5-7:13.0,6-7:161.0	0.881	0.888	0.919	0.876	0.759	0.81	0.77	0.831	0.876
chr14:31128633-31128838	Smim4	4	-	TS	0.082357	0.18081	-0.098449	0.917	K2	1.4455	Smim4	4	-	TS	0.1217	0.029	0.108,0.137	1430	K2	1.2261	1-2-3-4:0.1217	NA	NA	0.1228	0	0.0682	0.0931	0.2523	0.2045	0.1201	0.1203	0.2034
chr14:31316113-31316269	Dnah1	5	-	CE	0.035596	0.91901	-0.88341	1	K0	0	Dnah1	5	-	CE	NA	NA	NA	NA	NA	NA	NA	NA	NA	0	0	NA	NA	NA	0	1	NA	NA
chr14:31316587-31316761	Dnah1	4	-	CE	0.036152	0.85855	-0.82239	1	K0	0	Dnah1	4	-	CE	1	0.514	0.473,0.987	3	K0	0	3-4:1.0	NA	3-4:3.0	0	0	NA	NA	NA	0	1	NA	NA
chr14:36874936-36878840	Ccser2	19	-	TE	0.8661	0.53326	0.33284	0.966	K2	1.4268	Ccser2	19	-	TE	0.9982	0.004	0.995,0.999	1410	K2	0.0186	16-17-18-19:0.9982	NA	NA	0.655	1	0.8748	0.8092	0.4871	0.5329	0.5541	0.473	0.619
chr14:36878841-36879142	Ccser2	18	-	TE	0.12205	0.39866	-0.2766	0.926	K2	1.4268	Ccser2	18	-	TE	0	0.0021	3.62e-5,0.00211	1410	K2	0.0186	16-17-18:0.0	NA	NA	0.345	0	0.1252	0.1342	0.5129	0.1567	0.4168	0.527	0.381
chr14:44649204-44649540	Gm8257	9	-	TE	0.88038	0.12142	0.75897	1	K1	0	Gm8257	9	-	TE	NA	NA	NA	NA	NA	NA	NA	NA	NA	NA	1	NA	NA	NA	NA	0	NA	NA
chr14:44649541-44650319	Gm8257	8	-	TE	0.12812	0.87112	-0.743	1	K1	0	Gm8257	8	-	TE	NA	NA	NA	NA	NA	NA	NA	NA	NA	NA	0	NA	NA	NA	NA	1	NA	NA
chr14:47101635-47102154	Samd4	17	+	TE	0.031453	0.34775	-0.3163	0.988	K2	0.9663	Samd4	17	+	TE	0	0.0633	0.00114,0.0644	44	K2	0	16-17:0.0	NA	NA	NA	0	0	NA	0.2181	NA	NA	0.3742	0
chr14:50926070-50927214	Tmem55b	12	-	TE	0.79673	0.99976	-0.20303	0.914	K1	0.9927	Tmem55b	12	-	TE	0.5504	0.035	0.533,0.568	2190	K1	0.9927	11-12:0.5504	NA	NA	1	1	0.435	1	1	1	1	1	1
chr14:50927215-50928037	Tmem55b	11	-	TE	0.20316	0.00024613	0.20291	0.926	K1	0.9927	Tmem55b	11	-	TE	0.4496	0.035	0.432,0.467	2190	K1	0.9927	00:11:00.500000	NA	NA	0	0	0.565	0	0	0	0	0	0
chr14:51895460-51895799	Slc39a2	7	+	TE	0.27187	0.8702	-0.59833	0.974	K1	0.9714	Slc39a2	7	+	TE	0.4007	0.29	0.266,0.556	28	K1	0.9714	00:07:00.400000	NA	NA	0	0	0.6004	NA	0.9501	NA	1	NA	NA
chr14:51895800-51896745	Slc39a2	8	+	TE	0.7253	0.12893	0.59637	0.97	K1	0.9714	Slc39a2	8	+	TE	0.5993	0.29	0.444,0.734	28	K1	0.9714	7-8:0.5993	NA	NA	1	1	0.3996	NA	0.05	NA	0	NA	NA
chr14:54907886-54908103	Slc22a17	7	-	CE	0.95465	0.76887	0.18578	0.953	K1	0.684	Slc22a17	7	-	CE	1	0.615	0.368,0.983	2	K0	0	7-8:1.0	NA	7-8:2.0	NA	0	1	NA	NA	0.818	1	1	NA
chr14:55106830-55107276	Jph4	8	-	TE	0.95462	0.27463	0.67999	1	K1	0.819	Jph4	8	-	TE	1	0.15	0.847,0.997	17	K1	0	7-8:1.0	NA	NA	NA	1	1	NA	NA	NA	NA	0.2549	NA
chr14:55107277-55108395	Jph4	7	-	TE	0.045332	0.72554	-0.68021	1	K1	0.819	Jph4	7	-	TE	0	0.1502	0.00285,0.153	17	K1	0	00:07:00	NA	NA	NA	0	0	NA	NA	NA	NA	0.7451	NA
chr14:55518978-55519527	Nrl	8	-	TE	0.80201	0.075774	0.72624	1	K1	0.9164	Nrl	8	-	TE	1	0.15	0.847,0.997	17	K1	0	7-8:1.0	NA	NA	NA	0.6686	NA	NA	NA	NA	NA	NA	0
chr14:55519528-55520887	Nrl	7	-	TE	0.19865	0.92266	-0.72401	0.999	K1	0.9164	Nrl	7	-	TE	0	0.1502	0.00285,0.153	17	K1	0	00:07:00	NA	NA	NA	0.3314	NA	NA	NA	NA	NA	NA	1
chr14:55642956-55643179	Tm9sf1	7	-	RI	0.77235	0.7096	0.062749	0.95	K2	1.0639	Tm9sf1	7	-	RI	0.806	0.041	0.785,0.826	998	K2	0.8782	2-3-4-5-6-7-8:0.8064	1-8:0.1366,2-3-4-5-6-8:0.05699	1-8:48.0,2-3:92.0,3-4:198.0,4-5:361.0,5-6:199.0,6-7:339.0,6-8:44.0,7-8:567.0	0.765	0.78	0.793	0.72	0.682	0.716	0.732	0.71	0.709
chr14:55650182-55650183	Tssk4	1	+	TS	0.041705	0.91543	-0.87372	1	K1	0.0001	Tssk4	1	+	TS	1	0.441	0.549,0.99	4	K1	0.0001	00:02:01	NA	NA	0	NA	NA	0	NA	1	1	1	NA
chr14:55650184-55650573	Tssk4	2	+	TS	0.957	0.083346	0.87366	1	K1	0.0001	Tssk4	2	+	TS	0	0.4408	0.0102,0.451	4	K1	0.0001	1-2:4.0e-6	NA	NA	1	NA	NA	1	NA	0	0	0	NA
chr14:59423388-59423484	Setdb2	9	-	CE	0.94169	0.99802	-0.056335	0.973	K4	1.4237	Setdb2	9	-	CE	0.861	0.066	0.824,0.89	293	K3	1.4237	4-5-9-10:0.001065,4-5-9-11:0.1133,4-5-6-9-10:0.0505,4-5-6-9-11:0.6961	4-11:0.01905,4-5-11:0.12	4-5:170.0,4-11:3.0,5-6:102.0,5-9:12.0,5-11:17.0,6-9:94.0,9-10:10.0,9-11:157.0	0.921	0.944	1	1	1	1	1	1	1
chr14:66915759-66918815	Pnma2	4	+	TE	0.31502	0.91747	-0.60245	0.961	K1	0.8886	Pnma2	4	+	TE	0.6939	0.285	0.53,0.815	26	K1	0.8886	00:04:00.700000	NA	NA	NA	0	0.2189	NA	NA	NA	NA	1	NA
chr14:66918816-66920054	Pnma2	5	+	TE	0.68501	0.083326	0.60168	0.952	K1	0.8886	Pnma2	5	+	TE	0.3061	0.285	0.185,0.47	26	K1	0.8886	4-5:0.3061	NA	NA	NA	1	0.7811	NA	NA	NA	NA	0	NA
chr14:69739407-69739495	4930480K23Rik	3	+	CE	0.93678	0.50568	0.4311	0.98	K1	0.8813	4930480K23Rik	3	+	CE	1	0.178	0.819,0.997	14	K0	0	2-3-4:1.0	NA	2-3:9.0,3-4:5.0	NA	NA	0.667	0	0.3	1	1	1	0.714
chr14:73182805-73183162	Rcbtb2	27	+	TE	0.0046951	0.081017	-0.076322	0.967	K2	1.3454	Rcbtb2	27	+	TE	0	0.0085	0.00015,0.0087	342	K2	0.5678	00:27:00	NA	NA	0	0	0	0	0	0.1015	0.1053	0	0.1797
chr14:78081021-78081712	Fam216b	7	-	TE	0.9799	0.41759	0.56231	1	K1	0.968	Fam216b	7	-	TE	1	0.514	0.473,0.987	3	K1	0	6-7:1.0	NA	NA	NA	1	NA	NA	NA	0.395	NA	NA	NA
chr14:78081713-78082956	Fam216b	6	-	TE	0.020001	0.58284	-0.56284	0.999	K1	0.968	Fam216b	6	-	TE	0	0.5143	0.0127,0.527	3	K1	0	00:06:00	NA	NA	NA	0	NA	NA	NA	0.605	NA	NA	NA
chr15:100215178-100215666	Dip2b	40	+	TE	0.13632	0.00059619	0.13573	0.906	K1	0.9866	Dip2b	40	+	TE	0	0.0012	2.02e-5,0.00118	2540	K1	0	00:40:00	NA	NA	0	0.4319	0	0.2473	0	0	0	0	0
chr15:100215667-100219473	Dip2b	41	+	TE	0.8636	0.9994	-0.13581	0.934	K1	0.9866	Dip2b	41	+	TE	1	0.001	0.999,1.0	2540	K1	0	40-41:1.0	NA	NA	1	0.5681	1	0.7527	1	1	1	1	1
chr15:100636559-100636748	Smagp	3	-	AD	0.43677	0.88965	-0.45288	0.986	K1	0.971	Smagp	3	-	AD	0	0.7507	0.0253,0.776	1	K0	0	NA	2-4:1.0	2-4:1.0	0	0.4	NA	1	NA	0	1	NA	0
chr15:27733506-27733644	Trio	56	-	CE	0.9778	0.28614	0.69166	1	K1	0.8367	Trio	56	-	CE	1	0.053	0.946,0.999	53	K0	0	55-56-57:1.0	NA	55-56:22.0,56-57:31.0	NA	1	1	NA	1	NA	0.267	1	NA
chr15:31273462-31273544	Dap	10	+	TE	0.0031603	0.059755	-0.056595	0.984	K2	1.3747	Dap	10	+	TE	0	0.0003	5.27e-6,0.000308	9720	K2	0.9763	8-9-10:0.0	NA	NA	0.0151	0	0	0.0001	0.036	0.102	0.0063	0.1192	0.0349
chr15:34116311-34116376	Mtdh	5	+	CE	0.88135	0.9464	-0.065042	0.935	K3	1.3255	Mtdh	5	+	CE	0.857	0.033	0.84,0.873	1220	K2	0.7203	2-3-4-5-6:0.8572	2-6:0.04535,2-3-4-6:0.09745	2-3:629.0,2-6:32.0,3-4:814.0,3-5:1.0,4-5:585.0,4-6:59.0,5-6:539.0	0.819	0.93	0.893	0.912	0.981	0.926	0.952	0.942	0.933
chr15:34433033-34433089	Matn2	18	+	AA	0.14189	0.63798	-0.49609	0.946	K1	0.994	Matn2	18	+	AA	1	0.514	0.473,0.987	3	K0	0	17-18-19:1.0	NA	17-18:1.0,18-19:2.0	NA	NA	0	NA	0.454	1	0.333	1	0.6
chr15:36771704-36772777	Ywhaz	9	-	TE	0.34898	0.26129	0.087685	0.914	K2	1.3157	Ywhaz	9	-	TE	0.3336	0.007	0.33,0.337	59200	K2	1.2039	00:09:00.300000	NA	NA	0.401	0.2429	0.3439	0.4235	0.2879	0.2442	0.2572	0.2447	0.2725
chr15:4731625-4731639	C6	4	+	AA	0.80997	0.21038	0.59958	0.991	K1	0.8865	C6	4	+	AA	NA	NA	NA	NA	NA	NA	NA	NA	NA	0.696	1	NA	NA	0	0	0	0.2	0.278
chr15:54862498-54862509	Enpp2	23	-	AD	0.48024	0.8994	-0.41916	0.973	K1	0.896	Enpp2	23	-	AD	0.25	0.412	0.106,0.518	10	K1	0.8113	22-23-24:0.25	22-24:0.75	22-23:2.0,22-24:6.0,23-24:2.0	NA	1	0.688	NA	0	0	1	NA	1
chr15:55090226-55090480	Dscc1	2	-	TS	0.39192	0.84112	-0.4492	0.917	K1	1	Dscc1	2	-	TS	0.2312	0.21	0.145,0.355	42	K1	0.7801	1-2:0.2312	NA	NA	0.2562	0.1173	0.5718	0.7653	1	0.7667	0.9771	0.9691	0.5
chr15:55090481-55090491	Dscc1	1	-	TS	0.60873	0.15941	0.44931	0.929	K1	1	Dscc1	1	-	TS	0.7688	0.21	0.645,0.855	42	K1	0.7801	00:02:00.800000	NA	NA	0.7438	0.8827	0.4282	0.2347	0	0.2333	0.0229	0.0309	0.5
chr15:58442832-58442966	Fam91a1	17	+	CE	0.92795	0.71996	0.20799	0.958	K1	0.9632	Fam91a1	17	+	CE	0.813	0.155	0.722,0.877	68	K1	0.6945	16-17-18:0.8133	16-18:0.1867	16-17:33.0,16-18:7.0,17-18:28.0	0.957	1	0.962	0.986	0.875	0.676	0.669	0.612	0.786
chr15:64088536-64088538	Asap1	43	-	TE	0.71778	0.81471	-0.096932	0.918	K3	1.392	Asap1	43	-	TE	0.736	0.03	0.721,0.751	2380	K3	0.8332	39-40-41-42-43:0.736	NA	NA	0.6605	0.6532	0.7686	0.7726	0.8497	0.7228	0.8244	0.814	0.8636
chr15:65871153-65871258	Efr3a	28	+	TE	0.093786	0.44193	-0.34814	0.905	K1	0.997	Efr3a	28	+	TE	0	0.0004	6.86e-6,0.000401	7470	K1	0	00:28:00	NA	NA	0	0	0	0.4678	0.349	0.6381	0.6511	0	0.5711
chr15:73365041-73365195	Ptk2	3	-	CE	0.090227	0.56989	-0.47967	0.989	K1	0.971	Ptk2	3	-	CE	NA	NA	NA	NA	NA	NA	NA	NA	NA	0	NA	NA	0	0.6	0.5	1	NA	0.25
chr15:75909245-75909297	Eef1d	7	-	TS	0.75903	0.99723	-0.2382	0.966	K3	1.0028	Eef1d	7	-	TS	0.4999	0.066	0.467,0.533	631	K3	1.0028	1-2-3-4-5-6-7:0.4999	NA	NA	0.9989	0.5	0.9985	0.8009	1	0.9999	1	0.9989	0.9915
chr15:75909298-75909306	Eef1d	6	-	TS	0.24049	0.002759	0.23773	0.969	K3	1.0028	Eef1d	6	-	TS	0.4999	0.066	0.467,0.533	631	K3	1.0028	2-3-4-5-6-7:0.4999	NA	NA	0.0011	0.5	0.0015	0.1991	0	0.0001	0	0.0011	0.0084
chr15:76061739-76061801	Scrib	17	-	CE	0.94653	0.71404	0.23249	0.95	K1	0.986	Scrib	17	-	CE	1	0.159	0.838,0.997	16	K0	0	16-17-18:1.0	NA	16-17:11.0,17-18:5.0	1	0.913	1	1	0.684	0.657	1	0.711	0.57
chr15:76197980-76198209	Plec	11	-	AF	0.39046	0.21869	0.17177	0.984	K3	2.1215	Plec	11	-	AF	0.37	0.088	0.327,0.415	322	K3	1.8862	11-13:0.3696	1-13:0.2081,2-13:0.009317,7-13:0.08075,9-13:0.3323	1-13:67.0,2-13:3.0,7-13:26.0,9-13:107.0,11-13:119.0,12-13:746.0	0.452	0.382	0.435	0.307	0.173	0.182	0.281	0.214	0.23
chr15:79135017-79135055	1700088E04Rik	16	-	TE	0.040501	0.39382	-0.35332	0.923	K3	1.4083	1700088E04Rik	16	-	TE	0.0035	0.0403	0.00139,0.0417	82	K3	1.4083	15-16:0.003546	NA	NA	0	0	0	0	0	0.5597	0	0.6093	0.6961
chr15:79761453-79761455	Dnal4	8	-	TE	0.1068	0.0025486	0.10425	0.901	K1	0.8477	Dnal4	8	-	TE	0.2457	0.056	0.219,0.275	627	K1	0.8044	7-8:0.2457	NA	NA	0	0	0	0.2744	0	0	0	0	0
chr15:79761456-79762049	Dnal4	7	-	TE	0.89299	0.9975	-0.10451	0.905	K1	0.8477	Dnal4	7	-	TE	0.7543	0.056	0.725,0.781	627	K1	0.8044	00:07:00.800000	NA	NA	1	1	1	0.7256	1	1	1	1	1
chr15:80882944-80883102	Tnrc6b	9	+	CE	0.88267	0.68627	0.1964	0.909	K1	0.9852	Tnrc6b	9	+	CE	0.832	0.096	0.777,0.873	163	K1	0.6543	8-9-10:0.8315	8-10:0.1685	8-9:64.0,8-10:15.0,9-10:84.0	1	0.945	0.744	1	0.571	0.823	0.776	0.674	0.606
chr15:81692987-81693153	Chadl	4	-	CE	0.35627	0.72725	-0.37097	0.91	K1	0.9957	Chadl	4	-	CE	NA	NA	NA	NA	NA	NA	NA	NA	NA	NA	NA	0.333	NA	NA	0.538	1	NA	NA
chr15:85807200-85807243	Cdpf1	14	-	TE	0.28845	0.19357	0.094877	0.918	K3	1.5667	Cdpf1	14	-	TE	0.2873	0.036	0.27,0.306	1670	K3	1.5667	11-12-13-14:0.2873	NA	NA	0.273	0.2452	0.3221	0.3126	0.2432	0.159	0.1841	0.1059	0.2751
chr15:85807244-85807246	Cdpf1	13	-	TE	0.27505	0.39487	-0.11983	0.93	K3	1.5667	Cdpf1	13	-	TE	0.3038	0.037	0.286,0.323	1670	K3	1.5667	11-12-13:0.3038	NA	NA	0.2239	0.3472	0.2459	0.2528	0.3526	0.373	0.4327	0.5025	0.3122
chr15:86449192-86449287	Tbc1d22a	12	+	CE	0.93009	0.98368	-0.053583	0.929	K1	0.4613	Tbc1d22a	12	+	CE	0.932	0.045	0.905,0.95	339	K1	0.3599	11-12-13:0.9316	11-13:0.06838	11-12:164.0,11-13:12.0,12-13:163.0	0.915	0.902	0.92	1	1	0.969	1	0.962	1
chr15:88687300-88688295	Brd1	18	-	TE	0.97712	0.81733	0.15979	0.901	K1	0.9936	Brd1	18	-	TE	0.896	0.03	0.88,0.91	1140	K1	0.4815	17-18:0.896	NA	NA	1	1	1	1	0.7747	0.5471	0.8288	1	0.9395
chr15:89186754-89186819	Dennd6b	13	-	CE	0.9734	0.83344	0.13996	0.947	K2	0.9918	Dennd6b	13	-	CE	1	0.026	0.974,1.0	114	K0	0	12-13-14,12-13-15:1.0	NA	12-13:63.0,12-15:3.0,13-14:43.0,13-15:8.0,14-15:95.0	1	1	1	1	0.747	0.759	0.912	0.836	0.956
chr15:89186956-89187050	Dennd6b	12	-	CE	0.97323	0.86029	0.11294	0.919	K2	0.9918	Dennd6b	12	-	CE	1	0.036	0.963,0.999	79	K0	0	11-12-13:1.0	NA	11-12:16.0,12-13:63.0	1	1	1	1	1	0.759	0.912	0.836	0.849
chr15:9113302-9113867	Skp2	13	-	TE	0.015938	0.087069	-0.071131	0.906	K1	0.6384	Skp2	13	-	TE	0	0.0088	0.000154,0.00898	331	K1	0	00:13:00	NA	NA	0	0	0	0.069	0.1617	0.0022	0.0139	0.1096	0.1458
chr15:97744956-97745015	Rapgef3	37	-	TE	0.036846	0.88257	-0.84572	1	K3	0.9811	Rapgef3	37	-	TE	0	0.1364	0.00256,0.139	19	K3	0	35-36-37:0.0	NA	NA	NA	0	0	NA	0.9997	NA	0.9997	0	0
chr15:97754238-97754319	Rapgef3	21	-	CE	0.11292	0.9377	-0.82479	1	K0	0	Rapgef3	21	-	CE	0	0.3056	0.00639,0.312	7	K0	0	NA	18-35:1.0	18-35:7.0,27-28:4.0	NA	NA	1	NA	NA	NA	NA	NA	1
chr15:97756601-97756640	Rapgef3	20	-	CE	0.11238	0.9414	-0.82902	1	K0	0	Rapgef3	20	-	CE	0	0.3056	0.00639,0.312	7	K0	0	NA	18-35:1.0	18-35:7.0,27-28:4.0	NA	NA	1	NA	NA	NA	NA	NA	1
chr15:97757179-97757261	Rapgef3	19	-	CE	0.11028	0.91695	-0.80667	1	K0	0	Rapgef3	19	-	CE	0	0.3056	0.00639,0.312	7	K0	0	NA	18-35:1.0	18-35:7.0,27-28:4.0	NA	NA	NA	NA	NA	NA	NA	NA	1
chr15:98038744-98041732	Senp1	21	-	TE	0.39184	0.29502	0.09682	0.942	K1	0.9999	Senp1	21	-	TE	0.5056	0.032	0.49,0.522	2620	K1	0.9999	20-21:0.5056	NA	NA	0.3579	0.3502	0.3656	0.3799	0.3215	0.2959	0.2924	0.3072	0.2583
chr15:98041733-98042952	Senp1	20	-	TE	0.6081	0.70478	-0.096679	0.942	K1	0.9999	Senp1	20	-	TE	0.4944	0.032	0.478,0.51	2620	K1	0.9999	00:20:00.500000	NA	NA	0.6421	0.6498	0.6344	0.6201	0.6785	0.7041	0.7076	0.6928	0.7417
chr16:15912519-15912578	Spidr	14	-	CE	0.80244	0.93333	-0.13089	0.993	K2	0.7529	Spidr	14	-	CE	0.786	0.097	0.733,0.83	192	K1	0.7491	13-14-15:0.786	13-15:0.214	13-14:86.0,13-15:23.0,14-15:83.0	0.793	0.838	0.787	0.827	0.99	0.93	0.951	0.892	0.919
chr16:16416917-16422562	Fgd4	21	-	TE	0.46073	0.90384	-0.44312	0.944	K1	0.9822	Fgd4	21	-	TE	0.3222	0.34	0.179,0.519	18	K1	0.9068	20-21:0.3222	NA	NA	NA	0.4217	1	0.1943	NA	NA	1	1	NA
chr16:16422563-16422820	Fgd4	20	-	TE	0.53979	0.094595	0.44519	0.939	K1	0.9822	Fgd4	20	-	TE	0.6778	0.34	0.481,0.821	18	K1	0.9068	00:20:00.700000	NA	NA	NA	0.5783	0	0.8057	NA	NA	0	0	NA
chr16:17572018-17572531	Slc7a4	11	-	TE	0.44578	0.060744	0.38504	0.985	K2	1.0261	Slc7a4	11	-	TE	0.599	0.515	0.309,0.824	7	K2	0.9715	9-10-11:0.599	NA	NA	NA	0.2956	NA	NA	0	0	0	NA	NA
chr16:17572532-17572959	Slc7a4	10	-	TE	0.54449	0.080301	0.46419	0.994	K2	1.0261	Slc7a4	10	-	TE	0.401	0.515	0.176,0.691	7	K2	0.9715	9-10:0.401	NA	NA	NA	0.6805	NA	NA	0	0.047	0.3994	NA	NA
chr16:17572960-17573452	Slc7a4	9	-	TE	0.087103	0.91755	-0.83045	1	K2	1.0261	Slc7a4	9	-	TE	0	0.3056	0.00639,0.312	7	K2	0.9715	00:09:00	NA	NA	NA	0.0238	NA	NA	1	0.953	0.6006	NA	NA
chr16:17663377-17663496	Med15	9	-	CE	0.73974	0.81839	-0.078648	0.939	K3	1.6915	Med15	9	-	CE	0.736	0.056	0.707,0.763	685	K2	1.0409	7-8-9-10:0.7361	7-10:0.06245,7-8-10:0.2015	7-8:471.0,7-9:9.0,7-10:27.0,8-9:334.0,8-10:73.0,9-10:251.0	0.717	0.75	0.785	0.718	0.873	0.776	0.841	0.816	0.791
chr16:18289103-18289246	Dgcr8	2	-	TS	0.61038	0.95463	-0.34425	0.964	K1	1	Dgcr8	2	-	TS	0.5	0.498	0.251,0.749	8	K1	1	1-2:0.5	NA	NA	1	0.5	0.5	0.5	1	1	1	1	1
chr16:18289247-18289249	Dgcr8	1	-	TS	0.39179	0.045029	0.34676	0.96	K1	1	Dgcr8	1	-	TS	0.5	0.498	0.251,0.749	8	K1	1	00:02:00.500000	NA	NA	0	0.5	0.5	0.5	0	0	0	0	0
chr16:18478858-18479067	Txnrd2	27	+	TE	0.98957	0.6892	0.30037	0.99	K2	0.999	Txnrd2	27	+	TE	1	0.023	0.977,1.0	126	K2	0	00:27:01	NA	NA	1	1	1	1	0.8223	0.4237	1	0.6935	0.5185
chr16:18479068-18479070	Txnrd2	28	+	TE	0.01037	0.31079	-0.30042	0.99	K2	0.999	Txnrd2	28	+	TE	0	0.0229	0.000404,0.0233	126	K2	0	27-28:0.0	NA	NA	0	0	0	0	0.1777	0.5763	0	0.3065	0.4815
chr16:23112351-23112457	Eif4a2	15	+	CE	0.61989	0.71015	-0.090259	0.909	K2	1.5827	Eif4a2	15	+	CE	0.62	0.056	0.591,0.647	820	K2	1.3175	14-15-16-17:0.5339,14-15-17:0.08565	14-17:0.3805	14-15:320.0,14-17:156.0,15-16:318.0,15-17:26.0,16-17:63.0	0.67	0.663	0.635	0.513	0.72	0.651	0.721	0.703	0.758
chr16:31871847-31872261	Dlg1	35	+	TE	0.042419	0.20131	-0.15889	0.924	K3	1.5059	Dlg1	35	+	TE	0	0.0021	3.67e-5,0.00214	1400	K3	1.2634	34-35:0.0	NA	NA	0.1702	0	0.0354	0	0.3129	0.0665	0.2512	0.0973	0.2774
chr16:31872685-31873346	Dlg1	37	+	TE	0.015661	0.61505	-0.59939	1	K3	1.5059	Dlg1	37	+	TE	0.0598	0.0209	0.0503,0.0712	1400	K3	1.2634	34-35-36-37:0.05977	NA	NA	0.0102	0	0.0007	0	0.6742	0.4431	0.5252	0.7264	0.7089
chr16:31873347-31873350	Dlg1	38	+	TE	0.58177	0.055352	0.52642	0.973	K3	1.5059	Dlg1	38	+	TE	0.4011	0.043	0.38,0.423	1400	K3	1.2634	34-35-36-37-38:0.4011	NA	NA	0.2808	0.8253	0.4071	0.9973	0.0129	0.0082	0.2231	0.014	0.0137
chr16:32084418-32084423	Pigx	11	-	TE	0.15141	0.35082	-0.1994	0.927	K2	0.9996	Pigx	11	-	TE	0.1603	0.041	0.141,0.182	884	K2	0.635	9-10-11:0.1603	NA	NA	0.117	0	0.216	0.2555	0.3137	0.4885	0.2513	0.414	0.2848
chr16:32084424-32084437	Pigx	10	-	TE	0.84835	0.64895	0.19941	0.937	K2	0.9996	Pigx	10	-	TE	0.8397	0.041	0.818,0.859	884	K2	0.635	9-10:0.8397	NA	NA	0.883	1	0.784	0.7445	0.6863	0.5115	0.7487	0.586	0.7152
chr16:32097000-32097063	Pigx	5	-	CE	0.96414	0.89991	0.06423	0.954	K4	1.8962	Pigx	5	-	CE	0.956	0.017	0.947,0.964	1460	K2	1.2572	3-5-6:0.4789,3-4-5-6:0.4775	3-6:0.02631,3-4-6:0.01729	3-4:219.0,3-5:152.0,3-6:18.0,4-5:267.0,4-6:16.0,5-6:1005.0	0.978	1	0.969	0.923	0.912	0.891	0.919	0.841	0.94
chr16:36793744-36793745	Eaf2	12	-	TE	0.070392	0.62919	-0.5588	0.918	K2	0.7775	Eaf2	12	-	TE	0	0.1893	0.00366,0.193	13	K2	0	10-11-12:0.0	NA	NA	NA	0	0	NA	0	0	0.8884	NA	0.9566
chr16:36893316-36893438	Golgb1	11	+	CE	0.17391	0.35667	-0.18276	0.926	K1	0.9887	Golgb1	11	+	CE	0.13	0.1113	0.0857,0.197	100	K1	0.5572	10-11-12:0.1299	10-12:0.8701	10-11:11.0,10-12:77.0,11-12:12.0	0.25	0	0.221	0	0.29	0.376	0.298	0.438	0.352
chr16:38362209-38362244	Popdc2	1	+	TS	0.024045	0.77535	-0.75131	0.911	K1	0	Popdc2	1	+	TS	NA	NA	NA	NA	NA	NA	NA	NA	NA	NA	0	NA	NA	1	1	1	1	0
chr16:38362245-38363147	Popdc2	2	+	TS	0.97543	0.22396	0.75147	0.927	K1	0	Popdc2	2	+	TS	NA	NA	NA	NA	NA	NA	NA	NA	NA	NA	1	NA	NA	0	0	0	0	1
chr16:39024763-39025361	Igsf11	8	+	TE	0.10991	0.59679	-0.48688	0.989	K1	0.9535	Igsf11	8	+	TE	0.1284	0.3694	0.0436,0.413	9	K1	0.553	00:08:00.100000	NA	NA	NA	0	NA	NA	NA	NA	0.6262	NA	NA
chr16:39025362-39027159	Igsf11	9	+	TE	0.89324	0.41067	0.48257	0.986	K1	0.9535	Igsf11	9	+	TE	0.8716	0.369	0.587,0.956	9	K1	0.553	8-9:0.8716	NA	NA	NA	1	NA	NA	NA	NA	0.3738	NA	NA
chr16:44138962-44139196	Atp6v1a	2	-	TS	0.4136	0.89164	-0.47804	0.992	K1	0.9618	Atp6v1a	2	-	TS	NA	NA	NA	NA	NA	NA	NA	NA	NA	1	NA	NA	0.3854	0.2569	1	NA	NA	1
chr16:44139197-44139305	Atp6v1a	1	-	TS	0.58964	0.10338	0.48627	0.99	K1	0.9618	Atp6v1a	1	-	TS	NA	NA	NA	NA	NA	NA	NA	NA	NA	0	NA	NA	0.6146	0.7431	0	NA	NA	0
chr16:45127164-45127665	Ccdc80	10	+	TE	0.66587	0.90438	-0.23851	0.952	K1	0.8965	Ccdc80	10	+	TE	NA	NA	NA	NA	NA	NA	NA	NA	NA	NA	0.6871	NA	NA	1	NA	NA	NA	NA
chr16:45127666-45127924	Ccdc80	11	+	TE	0.33458	0.10117	0.23341	0.946	K1	0.8965	Ccdc80	11	+	TE	NA	NA	NA	NA	NA	NA	NA	NA	NA	NA	0.3129	NA	NA	0	NA	NA	NA	NA
chr16:45746243-45746393	Phldb2	22	-	TE	0.87345	0.12854	0.74491	1	K1	0.6529	Phldb2	22	-	TE	1	0.178	0.819,0.997	14	K1	0	21-22:1.0	NA	NA	NA	0.8321	1	NA	0	NA	0	NA	NA
chr16:45746394-45747931	Phldb2	21	-	TE	0.12732	0.87539	-0.74808	1	K1	0.6529	Phldb2	21	-	TE	0	0.1776	0.00341,0.181	14	K1	0	00:21:00	NA	NA	NA	0.1679	0	NA	1	NA	1	NA	NA
chr16:4767339-4768649	Cdip1	9	-	TE	0.22236	0.34364	-0.12127	0.994	K2	1.5133	Cdip1	9	-	TE	0.1941	0.023	0.183,0.206	3240	K2	1.3641	00:09:00.200000	NA	NA	0.1962	0.2493	0.2633	0.2083	0.3161	0.2915	0.3322	0.3835	0.3944
chr16:4971852-4971969	4930451G09Rik	2	+	CE	0.49999	0.9077	-0.40771	0.996	K1	1	4930451G09Rik	2	+	CE	0.5	0.324	0.338,0.662	23	K1	1	1-2-3-4:0.5	1-4:0.5	1-2:8.0,1-4:7.0,2-3:8.0,3-4:5.0	NA	NA	NA	NA	NA	NA	1	NA	1
chr16:4974038-4974179	4930451G09Rik	3	+	CE	0.49674	0.85462	-0.35788	0.975	K1	1	4930451G09Rik	3	+	CE	0.5	0.344	0.328,0.672	20	K1	1	1-2-3-4:0.5	1-4:0.5	1-2:8.0,1-4:7.0,2-3:8.0,3-4:5.0	NA	NA	1	NA	NA	1	1	1	NA
chr16:50191844-50195779	Bbx	27	-	TE	0.39086	0.1736	0.21726	0.902	K2	1.6533	Bbx	27	-	TE	0.3173	0.046	0.295,0.341	1110	K2	1.5087	24-25-26-27:0.3173	NA	NA	0.6023	0.5871	0.2087	0.2391	0.1676	0.1456	0.1453	0.1743	0.2285
chr16:5214603-5214707	AU021092	6	-	CE	0.85626	0.12814	0.72812	0.999	K0	0	AU021092	6	-	CE	1	0.615	0.368,0.983	2	K0	0	5-6:1.0	NA	5-6:2.0	NA	1	1	NA	0	NA	NA	NA	NA
chr16:5215977-5216112	AU021092	5	-	CE	0.85448	0.12116	0.73332	0.999	K0	0	AU021092	5	-	CE	1	0.615	0.368,0.983	2	K0	0	5-6:1.0	NA	5-6:2.0	NA	1	NA	NA	0	NA	NA	NA	NA
chr16:55899888-55904950	Cep97	24	-	TE	0.20634	0.10479	0.10154	0.914	K2	1.4808	Cep97	24	-	TE	0.2832	0.027	0.27,0.297	3090	K2	0.9271	22-23-24:0.2832	NA	NA	0.1013	0.2998	0.1922	0.1504	0.1035	0.0981	0.1221	0.0927	0.1032
chr16:58469753-58470211	St3gal6	15	-	TE	0.88596	0.72306	0.16291	0.914	K2	1.0834	St3gal6	15	-	TE	0.96	0.026	0.945,0.971	656	K2	0.2422	14-15:0.96	NA	NA	0.9612	0.9619	0.7236	0.8334	0.7833	0.7009	0.7663	0.6758	0.6943
chr16:58470212-58470727	St3gal6	14	-	TE	0.08292	0.24031	-0.15738	0.91	K2	1.0834	St3gal6	14	-	TE	0	0.0045	7.81e-5,0.00455	656	K2	0.2422	00:14:00	NA	NA	0	0	0.2426	0.1617	0.1773	0.2453	0.2051	0.2897	0.2784
chr16:66655421-66661744	Cadm2	14	-	TE	0.98028	0.70637	0.27391	0.932	K2	0.9994	Cadm2	14	-	TE	1	0.053	0.946,0.999	53	K2	0	12-13-14:1.0	NA	NA	NA	1	1	NA	NA	0.5148	NA	1	1
chr16:66662190-66663211	Cadm2	12	-	TE	0.020271	0.29069	-0.27042	0.915	K2	0.9994	Cadm2	12	-	TE	0	0.0531	0.000949,0.054	53	K2	0	00:12:00	NA	NA	NA	0	0	NA	NA	0.4852	NA	0	0
chr16:89084015-89084090	Krtap6-3	1	+	TS	0.51206	0.085933	0.42613	0.997	K1	0.9991	Krtap6-3	1	+	TS	NA	NA	NA	NA	NA	NA	NA	NA	NA	NA	0.5177	NA	NA	NA	NA	0	0	NA
chr16:89084091-89084534	Krtap6-3	2	+	TS	0.48231	0.91631	-0.434	0.999	K1	0.9991	Krtap6-3	2	+	TS	NA	NA	NA	NA	NA	NA	NA	NA	NA	NA	0.4823	NA	NA	NA	NA	1	1	NA
chr16:91618758-91618994	Dnajc28	2	-	TS	0.94185	0.087729	0.85412	1	K1	0	Dnajc28	2	-	TS	1	0.143	0.854,0.997	18	K1	0	1-2:1.0	NA	NA	NA	NA	1	NA	NA	0	0	NA	NA
chr16:91618995-91618999	Dnajc28	1	-	TS	0.061656	0.9062	-0.84455	1	K1	0	Dnajc28	1	-	TS	0	0.1433	0.0027,0.146	18	K1	0	00:02:00	NA	NA	NA	NA	0	NA	NA	1	1	NA	NA
chr16:92603656-92605397	Runx1	13	-	TE	0.080478	0.21586	-0.13538	0.907	K2	1.5597	Runx1	13	-	TE	0.1138	0.029	0.1,0.129	1330	K2	1.3973	12-13:0.1138	NA	NA	0	0.2108	0.0718	0	0.1099	0.2046	0.3173	0.276	0.1659
chr16:93343281-93343723	1810053B23Rik	11	-	TE	0.12007	0.67853	-0.55846	1	K2	0.8802	1810053B23Rik	11	-	TE	0.0962	0.1618	0.0462,0.208	38	K2	0.4568	9-10-11:0.09617	NA	NA	NA	0.1464	0	NA	0	NA	0.7009	NA	NA
chr16:93343724-93344274	1810053B23Rik	10	-	TE	0.87743	0.32686	0.55056	1	K2	0.8802	1810053B23Rik	10	-	TE	0.9038	0.162	0.792,0.954	38	K2	0.4568	9-10:0.9038	NA	NA	NA	0.8536	1	NA	1	NA	0.2991	NA	NA
chr16:94387337-94387390	Ttc3	7	+	CE	0.31235	0.44938	-0.13703	0.939	K5	2.9341	Ttc3	7	+	CE	0.277	0.068	0.245,0.313	474	K5	2.061	2-3-5-6-7-8-9-10-11-12:0.000528,2-3-5-6-7-8-9-10-11-13:0.06362,2-3-5-6-7-8-9-11-12:1.0e-6,2-3-5-6-7-8-9-11-13:0.000616,2-3-4-5-6-7-8-9-10-11-12:0.003273,2-3-4-5-6-7-8-9-10-11-13:0.2042,2-3-4-5-6-7-8-9-11-12:3.1e-5,2-3-4-5-6-7-8-9-11-13:0.00523	2-13:0.04443,2-3-5-6-8-9-10-11-12:0.000769,2-3-5-6-8-9-10-11-13:0.1626,2-3-5-6-8-9-11-12:1.0e-6,2-3-5-6-8-9-11-13:0.001249,2-3-4-5-6-8-9-10-11-12:0.00542,2-3-4-5-6-8-9-10-11-13:0.4968,2-3-4-5-6-8-9-11-12:3.7e-5,2-3-4-5-6-8-9-11-13:0.01113	2-3:147.0,2-10:1.0,2-11:1.0,2-13:16.0,3-4:263.0,3-5:86.0,4-5:271.0,5-6:493.0,5-7:2.0,6-7:100.0,6-8:254.0,7-8:104.0,8-9:297.0,9-10:430.0,9-11:9.0,10-11:369.0,11-12:3.0,11-13:282.0	0.358	0.309	0.263	0.345	0.448	0.355	0.453	0.555	0.434
chr16:94692202-94695067	Dyrk1a	17	+	TE	0.70407	0.90982	-0.20575	0.938	K2	1.117	Dyrk1a	17	+	TE	0.8859	0.025	0.873,0.898	1810	K2	0.6078	16-17:0.8859	NA	NA	0.8055	0.56	0.6341	0.6364	0.7976	0.97	0.9706	0.8989	0.9152
chr16:95359173-95360209	Erg	21	-	TE	0.91156	0.43241	0.47916	0.998	K3	1.0992	Erg	21	-	TE	0.4314	0.666	0.136,0.802	3	K3	1.1192	17-18-19-20-21:0.4314	NA	NA	0.9518	0.6028	NA	NA	NA	NA	0.4085	NA	NA
chr16:95360342-95360644	Erg	19	-	TE	0.044159	0.55411	-0.50995	1	K3	1.0992	Erg	19	-	TE	0	0.5143	0.0127,0.527	3	K3	1.1192	17-18-19:0.0	NA	NA	0	0.1648	NA	NA	NA	NA	0.572	NA	NA
chr16:95992092-95992448	Brwd1	49	-	TE	0.87666	0.43902	0.43764	0.947	K1	0.9971	Brwd1	49	-	TE	1	0.012	0.988,1.0	252	K1	0	48-49:1.0	NA	NA	0.7602	1	0.7429	0.9312	0.4683	0.8292	0.4293	0.1932	0.2342
chr16:95992449-95993977	Brwd1	48	-	TE	0.12384	0.56142	-0.43757	0.962	K1	0.9971	Brwd1	48	-	TE	0	0.0116	0.000203,0.0118	252	K1	0	00:48:00	NA	NA	0.2398	0	0.2571	0.0688	0.5317	0.1708	0.5707	0.8068	0.7658
chr16:96228523-96228928	Sh3bgr	15	+	TE	0.062302	0.91005	-0.84775	1	K1	0	Sh3bgr	15	+	TE	0	0.5143	0.0127,0.527	3	K1	0	00:15:00	NA	NA	NA	0	NA	NA	NA	NA	NA	NA	1
chr16:96228929-96228933	Sh3bgr	16	+	TE	0.93666	0.093116	0.84354	1	K1	0	Sh3bgr	16	+	TE	1	0.514	0.473,0.987	3	K1	0	15-16:1.0	NA	NA	NA	1	NA	NA	NA	NA	NA	NA	0
chr16:96422689-96422956	Itgb2l	17	-	RI	0.88191	0.14304	0.73887	1	K0	0	Itgb2l	17	-	RI	1	0.306	0.688,0.994	7	K0	0	16-17:1.0	NA	16-17:7.0	NA	NA	NA	NA	NA	NA	0	NA	NA
chr16:97829611-97829712	Prdm15	7	-	CE	0.93179	0.70448	0.22731	0.922	K2	0.9983	Prdm15	7	-	CE	0.93	0.086	0.874,0.96	102	K2	0.5164	4-7-8:0.02191,4-5-6-7-8:0.9079	4-5-6-8:0.07023	4-5:35.0,4-7:1.0,5-6:52.0,6-7:49.0,6-8:4.0,7-8:48.0	1	1	0.825	1	0.645	0.814	0.617	0.954	0.524
chr17:12859107-12859252	Airn	10	+	CE	0.96423	0.74768	0.21656	0.961	K1	0.6501	Airn	10	+	CE	0.5	0.73	0.135,0.865	2	K1	1	10-11:0.5	3-11:0.5	3-6:1.0,3-11:1.0,7-8:1.0,8-9:21.0,10-11:1.0	NA	NA	NA	1	NA	0.833	1	1	NA
chr17:12923833-12924041	Acat3	13	-	TE	0.85704	0.36079	0.49625	0.966	K1	0.9927	Acat3	13	-	TE	1	0.384	0.607,0.991	5	K1	0	12-13:1.0	NA	NA	NA	NA	1	NA	0.1101	0.5502	NA	NA	NA
chr17:12924042-12924238	Acat3	12	-	TE	0.13936	0.63526	-0.4959	0.965	K1	0.9927	Acat3	12	-	TE	0	0.3845	0.00851,0.393	5	K1	0	00:12:00	NA	NA	NA	NA	0	NA	0.8899	0.4498	NA	NA	NA
chr17:15065826-15065945	Gm28869	2	+	CE	0.7014	0.22643	0.47496	0.92	K1	0.9991	Gm28869	2	+	CE	0.378	0.25	0.263,0.513	37.8	K1	0.9569	1-2-3:0.3784	1-3:0.6216	1-2:9.0,1-3:17.1,2-3:11.8	1	0	0.518	1	0.266	0.286	0	0.102	0.354
chr17:21433403-21435154	Zfp54	6	+	TE	0.92378	0.99258	-0.068797	0.953	K1	0.6945	Zfp54	6	+	TE	0.9351	0.024	0.922,0.946	1140	K1	0.3466	00:06:00.900000	NA	NA	0.9138	0.8133	0.9705	0.9905	0.9898	0.9938	0.9958	0.9953	0.9913
chr17:21435155-21435640	Zfp54	7	+	TE	0.076436	0.0074323	0.069003	0.942	K1	0.6945	Zfp54	7	+	TE	0.0649	0.024	0.0541,0.0781	1140	K1	0.3466	6-7:0.0649	NA	NA	0.0862	0.1867	0.0295	0.0095	0.0102	0.0062	0.0042	0.0047	0.0087
chr17:22361453-22361521	Zfp758	1	+	TS	0.064844	0.25606	-0.19122	0.973	K1	0.8928	Zfp758	1	+	TS	0.0446	0.0768	0.0219,0.0987	88.2	K1	0.2629	00:02:00	NA	NA	0.1132	0	0.0146	0	0.3097	0.2723	0.1688	0.2907	0.2031
chr17:22361522-22361707	Zfp758	2	+	TS	0.93588	0.74332	0.19256	0.975	K1	0.8928	Zfp758	2	+	TS	0.9554	0.077	0.901,0.978	88.2	K1	0.2629	1-2:0.9554	NA	NA	0.8868	1	0.9854	1	0.6903	0.7277	0.8312	0.7093	0.7969
chr17:23711880-23711939	1520401A03Rik	25	-	CE	0.50644	0.22352	0.28293	0.917	K1	1	1520401A03Rik	25	-	CE	NA	NA	NA	NA	NA	NA	NA	NA	NA	NA	NA	0.5	NA	NA	0.143	NA	NA	0
chr17:24533576-24533726	Rab26	3	-	TS	0.91149	0.14366	0.76784	1	K1	0	Rab26	3	-	TS	1	0.254	0.741,0.995	9	K1	0	2-3:1.0	NA	NA	NA	NA	NA	NA	NA	0	NA	NA	0
chr17:24533727-24533888	Rab26	2	-	TS	0.090482	0.85814	-0.76766	1	K1	0	Rab26	2	-	TS	0	0.2539	0.00512,0.259	9	K1	0	00:03:00	NA	NA	NA	NA	NA	NA	NA	1	NA	NA	1
chr17:24591838-24591977	Pkd1	38	+	CE	0.97362	0.8102	0.16341	0.927	K1	0.9072	Pkd1	38	+	CE	1	0.02	0.98,1.0	145	K0	0	37-38-39:1.0	NA	37-38:66.0,38-39:79.0	1	1	0.958	NA	0.677	1	0.793	0.714	1
chr17:25162464-25162841	Ccdc154	2	+	TS	0.037523	0.85296	-0.81544	1	K2	0	Ccdc154	2	+	TS	NA	NA	NA	NA	NA	NA	NA	NA	NA	NA	0	NA	NA	NA	1	1	NA	NA
chr17:25162842-25162848	Ccdc154	3	+	TS	0.96224	0.14603	0.81621	1	K2	0	Ccdc154	3	+	TS	NA	NA	NA	NA	NA	NA	NA	NA	NA	NA	1	NA	NA	NA	0	0	NA	NA
chr17:25588676-25588686	Lmf1	4	+	CE	0.85024	0.96028	-0.11004	0.973	K2	0.862	Lmf1	4	+	CE	0.843	0.074	0.802,0.876	259	K1	0.6261	3-4-6:0.8434	3-6:0.1566	3-4:115.0,3-6:22.0,4-6:122.0,5-6:6.0	0.905	0.841	0.859	0.819	0.934	1	1	0.958	0.927
chr17:25728203-25728391	Rpusd1	2	+	CE	0.89174	0.81849	0.073247	0.923	K1	0.7649	Rpusd1	2	+	CE	0.908	0.07	0.866,0.936	186	K1	0.4441	1-2-3:0.9077	1-3:0.09231	1-2:58.0,1-3:9.0,2-3:119.0	0.904	0.868	0.851	0.944	0.798	0.841	0.835	0.847	0.777
chr17:25828867-25829042	Jmjd8	1	+	TS	0.10551	0.87142	-0.76591	0.999	K1	0.5011	Jmjd8	1	+	TS	0	0.3845	0.00851,0.393	5	K1	0	00:02:00	NA	NA	NA	0	0	0	0.9816	0.931	0.8896	0	0.9966
chr17:25829043-25829163	Jmjd8	2	+	TS	0.89211	0.12559	0.76652	1	K1	0.5011	Jmjd8	2	+	TS	1	0.384	0.607,0.991	5	K1	0	1-2:1.0	NA	NA	NA	1	1	1	0.0184	0.069	0.1104	1	0.0034
chr17:25960232-25960336	Capn15	13	-	RI	0.88445	0.61065	0.2738	0.962	K2	1.4192	Capn15	13	-	RI	0.941	0.134	0.841,0.975	39	K1	0.3227	12-13-14-15:0.9412	12-15:0.05882	12-13:32.0,12-15:2.0,13-14:5.0,14-15:59.0	1	1	0.864	0.772	0.57	0.702	0.671	0.45	0.678
chr17:27708426-27708659	Pacsin1	15	+	TE	0.60824	0.9186	-0.31036	0.926	K2	1.2765	Pacsin1	15	+	TE	0.6722	0.067	0.638,0.705	531	K2	1.1432	00:15:00.700000	NA	NA	0.4684	0.9406	0.7212	0.2501	0.8224	0.9769	0.9267	0.9961	0.9422
chr17:27708660-27708677	Pacsin1	16	+	TE	0.34314	0.051524	0.29161	0.914	K2	1.2765	Pacsin1	16	+	TE	0.2653	0.063	0.235,0.298	531	K2	1.1432	15-16:0.2653	NA	NA	0.4685	0	0.2274	0.7309	0.1513	0	0.0331	0	0
chr17:28322646-28322771	Fance	13	+	CE	0.65594	0.79456	-0.13863	0.931	K1	0.997	Fance	13	+	CE	0.657	0.087	0.612,0.699	314	K1	0.9277	12-13-14:0.657	12-14:0.343	12-13:143.0,12-14:65.0,13-14:106.0	0.737	0.532	0.677	0.679	0.786	0.837	0.843	0.706	0.811
chr17:28499366-28499418	Fkbp5	4	-	CE	0.94359	0.65911	0.28448	0.987	K1	0.9612	Fkbp5	4	-	CE	1	0.514	0.473,0.987	3	K0	0	2-4:1.0	NA	2-4:3.0	1	NA	1	1	0	0.615	0.25	0.75	0.75
chr17:30756703-30756812	Dnah8	58	+	CE	0.98125	0.6539	0.32735	0.988	K1	1	Dnah8	58	+	CE	1	0.03	0.969,0.999	93	K0	0	57-58-59:1.0	NA	57-58:51.0,57-59:4.0,58-59:42.0	NA	1	1	NA	0.5	0.867	NA	0.857	0.5
chr17:32189014-32189034	Ephx3	3	-	AD	0.92852	0.11739	0.81114	1	K0	0	Ephx3	3	-	AD	1	0.15	0.847,0.997	17	K0	0	2-3:1.0	NA	2-3:17.0	0	1	NA	NA	1	0	NA	NA	0
chr17:32795676-32797405	Zfp811	5	-	TE	0.82853	0.37284	0.45569	0.909	K1	0.9979	Zfp811	5	-	TE	0.5269	0.329	0.359,0.688	22	K1	0.9979	4-5:0.5269	NA	NA	NA	1	1	NA	0.761	0	1	0.4153	0.1385
chr17:33215261-33216342	Gm4461	2	-	TS	0.91323	0.040045	0.87319	1	K1	0	Gm4461	2	-	TS	NA	NA	NA	NA	NA	NA	NA	NA	NA	NA	1	NA	NA	NA	NA	0	NA	NA
chr17:33216343-33216351	Gm4461	1	-	TS	0.087427	0.9594	-0.87198	1	K1	0	Gm4461	1	-	TS	NA	NA	NA	NA	NA	NA	NA	NA	NA	NA	0	NA	NA	NA	NA	1	NA	NA
chr17:34112023-34112362	Brd2	16	-	TE	0.54337	0.46861	0.074756	0.943	K1	0.9999	Brd2	16	-	TE	0.5685	0.04	0.548,0.588	1640	K1	0.9864	15-16:0.5685	NA	NA	0.5734	0.4837	0.5171	0.5754	0.482	0.4242	0.4948	0.4881	0.4539
chr17:34112363-34112708	Brd2	15	-	TE	0.45652	0.53126	-0.074742	0.934	K1	0.9999	Brd2	15	-	TE	0.4315	0.04	0.412,0.452	1640	K1	0.9864	00:15:00.400000	NA	NA	0.4266	0.5163	0.4829	0.4246	0.518	0.5758	0.5052	0.5119	0.5461
chr17:34600351-34600377	Ager	11	+	CE	0.86881	0.50382	0.36499	0.956	K1	1	Ager	11	+	CE	0.778	0.236	0.635,0.871	32	K1	0.7642	10-11-12:0.7778	10-12:0.2222	10-11:14.0,10-12:4.0,11-12:14.0	1	NA	0.667	1	1	0.5	1	1	1
chr17:34600897-34600932	Ager	14	+	TE	0.78834	0.123	0.66534	0.981	K2	0.999	Ager	14	+	TE	1	0.099	0.899,0.998	27	K2	0	13-14:1.0	NA	NA	0.4814	NA	1	1	0	0	NA	NA	NA
chr17:34613350-34613353	Egfl8	12	-	TE	0.8938	0.14231	0.75149	1	K1	0	Egfl8	12	-	TE	1	0.306	0.688,0.994	7	K1	0	11-12:1.0	NA	NA	NA	NA	NA	NA	0	NA	NA	0	NA
chr17:34613354-34613581	Egfl8	11	-	TE	0.11669	0.86234	-0.74565	1	K1	0	Egfl8	11	-	TE	0	0.3056	0.00639,0.312	7	K1	0	00:11:00	NA	NA	NA	NA	NA	NA	1	NA	NA	1	NA
chr17:34824514-34824661	Stk19	6	-	CE	0.93102	0.87379	0.057239	0.974	K1	0.5858	Stk19	6	-	CE	0.965	0.018	0.955,0.973	1180	K1	0.2182	5-6-7:0.9651	5-7:0.03485	5-6:533.0,5-7:21.0,6-7:630.0	0.898	0.943	0.923	0.931	0.882	0.877	0.859	0.865	0.888
chr17:34856384-34856582	Cfb	21	-	TE	0.90775	0.35833	0.54942	0.917	K2	0.9988	Cfb	21	-	TE	1	0.227	0.769,0.996	10.4	K2	0	00:21:01	NA	NA	1	1	NA	1	0	1	0.2147	0.5208	0
chr17:35866056-35866228	Ppp1r18	3	+	AF	0.91807	0.98763	-0.069558	0.978	K1	0.3227	Ppp1r18	3	+	AF	NA	NA	NA	NA	NA	NA	NA	NA	NA	NA	NA	0.941	NA	NA	1	1	1	1
chr17:44607531-44607818	Runx2	19	-	TE	0.058042	0.25339	-0.19535	0.953	K3	1.5759	Runx2	19	-	TE	0	0.0045	7.93e-5,0.00462	646	K3	0.2735	17-18-19:0.0	NA	NA	0	0.1237	0	0.1615	0.3142	0.2813	0.197	0.0921	0.3809
chr17:46031357-46031815	Vegfa	3	-	TS	0.53151	0.12302	0.4085	0.98	K2	0.9954	Vegfa	3	-	TS	NA	NA	NA	NA	NA	NA	NA	NA	NA	NA	0.54	0	NA	0	NA	0	NA	NA
chr17:46031816-46032369	Vegfa	2	-	TS	0.46227	0.87981	-0.41754	0.974	K2	0.9954	Vegfa	2	-	TS	NA	NA	NA	NA	NA	NA	NA	NA	NA	NA	0.46	1	NA	1	NA	1	NA	NA
chr17:46383731-46383750	Zfp318	1	+	TS	0.93768	0.091232	0.84645	1	K1	0	Zfp318	1	+	TS	NA	NA	NA	NA	NA	NA	NA	NA	NA	NA	NA	1	NA	1	NA	0	NA	NA
chr17:46383751-46384330	Zfp318	2	+	TS	0.061681	0.9045	-0.84282	1	K1	0	Zfp318	2	+	TS	NA	NA	NA	NA	NA	NA	NA	NA	NA	NA	NA	0	NA	0	NA	1	NA	NA
chr17:46549845-46550036	Srf	5	-	CE	0.94749	0.86148	0.086011	0.959	K1	0.7197	Srf	5	-	CE	0.924	0.056	0.891,0.947	254	K1	0.3871	4-5-6:0.9242	4-6:0.07576	4-5:121.0,4-6:10.0,5-6:123.0	0.974	0.984	0.906	0.968	0.801	0.885	0.894	0.856	0.878
chr17:46726269-46726411	Gnmt	4	-	CE	0.94561	0.771	0.1746	0.919	K1	0.7219	Gnmt	4	-	CE	NA	NA	NA	NA	NA	NA	NA	NA	NA	1	NA	1	NA	NA	NA	0.875	NA	0.8
chr17:47593609-47593653	Ccnd3	9	+	AA	0.90828	0.99375	-0.085468	0.957	K4	2.0109	Ccnd3	9	+	AA	0.828	0.032	0.812,0.844	1490	K4	2.0109	4-9-10:0.01218,4-6-9-10:0.04919,4-5-6-9-10:0.00011,4-6-7-9-10:0.3713,4-5-6-7-9-10:0.005876,8-9-10:0.3897	4-10:0.004526,4-6-10:0.04771,4-5-6-10:1.0e-6,4-6-7-10:0.1191,4-5-6-7-10:0.000339	4-5:7.0,4-6:595.0,4-9:8.0,4-10:4.0,5-6:5.0,6-7:489.0,6-9:26.0,6-10:36.0,7-9:161.0,7-10:78.0,8-9:256.0,9-10:920.0	0.985	0.941	0.796	0.993	0.992	0.997	0.985	0.998	0.998
chr17:48244546-48246362	Trem1	5	+	TE	0.2686	0.75674	-0.48814	0.989	K1	0.9199	Trem1	5	+	TE	0.2596	0.5424	0.0866,0.629	5	K1	0.8261	00:05:00.300000	NA	NA	NA	0.1925	NA	NA	1	NA	0.6651	NA	0
chr17:48246363-48246924	Trem1	6	+	TE	0.73303	0.24152	0.49151	0.991	K1	0.9199	Trem1	6	+	TE	0.7404	0.542	0.371,0.913	5	K1	0.8261	5-6:0.7404	NA	NA	NA	0.8075	NA	NA	0	NA	0.3349	NA	1
chr17:48392489-48392506	Nfya	11	-	AA	0.52386	0.21811	0.30575	0.945	K1	1	Nfya	11	-	AA	0.786	0.14	0.707,0.847	92	K1	0.7483	10-11-12:0.7864	10-12:0.2136	10-11:37.0,10-12:11.0,11-12:44.0	0.459	0.548	0.5	0.325	0.375	0.138	0.172	0.235	0.148
chr17:51826434-51826566	Satb1	4	-	TS	0.24199	0.88307	-0.64108	0.999	K1	0.8113	Satb1	4	-	TS	NA	NA	NA	NA	NA	NA	NA	NA	NA	0.25	NA	NA	0.0667	1	NA	NA	NA	1
chr17:51826567-51826588	Satb1	3	-	TS	0.75594	0.11312	0.64282	0.998	K1	0.8113	Satb1	3	-	TS	NA	NA	NA	NA	NA	NA	NA	NA	NA	0.75	NA	NA	0.9333	0	NA	NA	NA	0
chr17:55896141-55896201	Zfp959	3	+	CE	0.97151	0.89849	0.073023	0.96	K1	0.5302	Zfp959	3	+	CE	0.953	0.049	0.922,0.971	209	K1	0.2722	2-3-4:0.9533	2-4:0.0467	2-3:82.0,2-4:5.0,3-4:122.1	1	1	1	0.95	0.901	0.934	0.92	0.88	0.885
chr17:56884751-56884968	1700061G19Rik	11	+	CE	0.95954	0.75223	0.2073	0.943	K1	0.9183	1700061G19Rik	11	+	CE	NA	NA	NA	NA	NA	NA	NA	NA	NA	NA	NA	NA	1	0	1	NA	0.667	1
chr17:5941280-5941402	Synj2	1	+	TS	0.89989	0.35938	0.54052	0.938	K1	0.9099	Synj2	1	+	TS	NA	NA	NA	NA	NA	NA	NA	NA	NA	1	0.6097	0	NA	NA	NA	0.6748	0	0
chr17:5941403-5941577	Synj2	2	+	TS	0.099323	0.64436	-0.54504	0.932	K1	0.9099	Synj2	2	+	TS	NA	NA	NA	NA	NA	NA	NA	NA	NA	0	0.3903	1	NA	NA	NA	0.3252	1	1
chr17:64297724-64297909	Pja2	7	-	CE	0.61273	0.69474	-0.082012	0.923	K1	0.9923	Pja2	7	-	CE	0.655	0.068	0.62,0.688	523	K1	0.9294	6-7-8:0.6551	6-8:0.3449	6-7:188.0,6-8:109.0,7-8:226.0	0.552	0.629	0.583	0.648	0.659	0.682	0.731	0.704	0.704
chr17:71246827-71248242	Lpin2	23	+	TE	0.062695	0.1785	-0.1158	0.907	K1	0.8695	Lpin2	23	+	TE	0.0945	0.0288	0.0812,0.11	1120	K1	0.4513	00:23:00.100000	NA	NA	0.1436	0	0	0.0701	0.0898	0.2906	0.1294	0.2107	0.1693
chr17:71248243-71249817	Lpin2	24	+	TE	0.93732	0.82173	0.11559	0.904	K1	0.8695	Lpin2	24	+	TE	0.9055	0.029	0.89,0.919	1120	K1	0.4513	23-24:0.9055	NA	NA	0.8564	1	1	0.9299	0.9102	0.7094	0.8706	0.7893	0.8307
chr17:73507580-73507915	Galnt14	13	-	AL	0.062029	0.36114	-0.29911	0.905	K1	0.9544	Galnt14	13	-	AL	0	0.7507	0.0253,0.776	1	K0	0	NA	12-14:1.0	12-14:1.0	NA	NA	0	0	0.375	0.625	0	NA	0
chr17:75465538-75465660	Rasgrp3	2	+	AF	0.74251	0.93466	-0.19215	0.955	K2	1.5186	Rasgrp3	2	+	AF	1	0.615	0.368,0.983	2	K0	0	2-3,2-4:1.0	NA	2-3:1.0,2-4:1.0,3-4:13.0	NA	0.785	NA	NA	1	NA	NA	NA	1
chr17:8981672-8982367	Pde10a	33	+	TE	0.030752	0.9068	-0.87605	1	K3	1.4981	Pde10a	33	+	TE	0	0.1149	0.00213,0.117	23	K3	1.4981	32-33:0.0	NA	NA	NA	0	0	NA	NA	NA	NA	1	1
chr17:8984289-8986648	Pde10a	38	+	TE	0.70119	0.09067	0.61052	0.975	K3	1.4981	Pde10a	38	+	TE	0.4201	0.32	0.27,0.59	23	K3	1.4981	32-33-34-35-36-37-38:0.4201	NA	NA	NA	1	1	NA	NA	NA	NA	0	0
chr18:34803450-34804049	Kdm3b	7	+	CE	0.98596	0.88102	0.10494	0.979	K2	1.0344	Kdm3b	7	+	CE	1	0.011	0.989,1.0	265	K0	0	6-7-8:1.0	NA	6-7:103.0,6-8:1.0,7-8:162.0	1	1	1	1	0.929	0.918	0.874	0.931	0.787
chr18:37752128-37752269	Gm26672	9	-	TE	0.28471	0.87083	-0.58612	0.998	K1	0.7754	Gm26672	9	-	TE	0.2285	0.4431	0.0869,0.53	8	K1	0.7754	8-9:0.2285	NA	NA	NA	NA	1	NA	NA	0.9587	0.5326	NA	NA
chr18:37752270-37752647	Gm26672	8	-	TE	0.71858	0.13187	0.58671	0.998	K1	0.7754	Gm26672	8	-	TE	0.7715	0.443	0.47,0.913	8	K1	0.7754	00:08:00.800000	NA	NA	NA	NA	0	NA	NA	0.0413	0.4674	NA	NA
chr18:37958390-37958511	Rell2	14	+	RI	0.93053	0.77559	0.15494	0.92	K1	0.9183	Rell2	14	+	RI	0.957	0.11	0.873,0.983	46	K1	0.2539	13-14-15:0.9574	13-15:0.04255	13-14:27.0,13-15:1.0,14-15:18.0	0.878	1	1	1	0.79	0.842	0.753	0.909	0.667
chr18:56958523-56958579	C330018D20Rik	7	-	CE	0.97753	0.90117	0.076366	0.957	K3	0.8789	C330018D20Rik	7	-	CE	0.95	0.053	0.917,0.97	196	K1	0.2843	4-6-7-8:0.9505	4-8:0.0495	4-6:97.0,4-8:5.0,6-7:91.0,7-8:100.0	1	0.973	1	1	0.955	0.879	0.92	0.9	0.872
chr18:56962401-56962518	C330018D20Rik	6	-	CE	0.9777	0.88662	0.091082	0.977	K3	0.8789	C330018D20Rik	6	-	CE	0.95	0.053	0.917,0.97	193	K1	0.2843	4-6-7-8:0.9505	4-8:0.0495	4-6:97.0,4-8:5.0,6-7:91.0,7-8:100.0	1	0.973	1	1	0.916	0.844	0.92	0.9	0.872
chr18:62951830-62952464	Apcdd1	8	+	TE	0.12428	0.48326	-0.35898	0.94	K1	0.9975	Apcdd1	8	+	TE	0	0.5143	0.0127,0.527	3	K1	0	00:08:00	NA	NA	NA	0	0.1178	NA	NA	NA	0.4704	NA	NA
chr18:62952465-62953195	Apcdd1	9	+	TE	0.87851	0.5186	0.35992	0.949	K1	0.9975	Apcdd1	9	+	TE	1	0.514	0.473,0.987	3	K1	0	8-9:1.0	NA	NA	NA	1	0.8822	NA	NA	NA	0.5296	NA	NA
chr18:73877845-73878730	Mro	12	+	TE	0.17034	0.48274	-0.3124	0.914	K1	0.9989	Mro	12	+	TE	0	0.0992	0.00183,0.101	27	K1	0	00:12:00	NA	NA	NA	0.2929	NA	NA	NA	NA	0.4804	1	NA
chr18:73878731-73879134	Mro	13	+	TE	0.82888	0.51713	0.31175	0.936	K1	0.9989	Mro	13	+	TE	1	0.099	0.899,0.998	27	K1	0	12-13:1.0	NA	NA	NA	0.7071	NA	NA	NA	NA	0.5196	0	NA
chr18:75367529-75368882	Smad7	1	+	TS	0.0097969	0.17341	-0.16361	0.975	K1	0.9115	Smad7	1	+	TS	0	0.0054	9.46e-5,0.00551	541	K1	0	00:02:00	NA	NA	0	0	0	0	0.3267	0.1563	0.0519	0	0.2954
chr18:75368883-75369568	Smad7	2	+	TS	0.99052	0.82642	0.1641	0.978	K1	0.9115	Smad7	2	+	TS	1	0.006	0.994,1.0	541	K1	0	1-2:1.0	NA	NA	1	1	1	1	0.6733	0.8437	0.9481	1	0.7046
chr18:76241580-76241700	Smad2	1	+	TS	0.14791	0.75195	-0.60404	0.963	K1	0.8752	Smad2	1	+	TS	NA	NA	NA	NA	NA	NA	NA	NA	NA	1	NA	1	0	NA	1	1	0.2951	1
chr18:76241701-76241979	Smad2	2	+	TS	0.85728	0.24221	0.61507	0.967	K1	0.8752	Smad2	2	+	TS	NA	NA	NA	NA	NA	NA	NA	NA	NA	0	NA	0	1	NA	0	0	0.7049	0
chr18:76304607-76304730	Smad2	15	+	TE	0.00080161	0.11474	-0.11394	0.928	K2	1.35	Smad2	15	+	TE	0	0.0015	2.62e-5,0.00153	1960	K2	0.7201	00:15:00	NA	NA	0	0	0	0	0.2142	0	0	0	0.3567
chr18:77010041-77010532	Katnal2	14	-	TE	0.98152	0.17038	0.81114	1	K1	0.7489	Katnal2	14	-	TE	NA	NA	NA	NA	NA	NA	NA	NA	NA	NA	1	NA	NA	NA	NA	0	0.2139	NA
chr18:77010533-77010946	Katnal2	13	-	TE	0.018769	0.83114	-0.81237	1	K1	0.7489	Katnal2	13	-	TE	NA	NA	NA	NA	NA	NA	NA	NA	NA	NA	0	NA	NA	NA	NA	1	0.7861	NA
chr18:77011984-77011989	Katnal2	11	-	AD	0.97064	0.61604	0.3546	0.979	K2	1.5352	Katnal2	11	-	AD	NA	NA	NA	NA	NA	NA	NA	NA	NA	NA	1	NA	NA	NA	1	0.5	1	0.46
chr18:77955907-77955980	Epg5	6	+	CE	0.83299	0.97865	-0.14567	0.903	K1	0.9044	Epg5	6	+	CE	0.68	0.189	0.577,0.766	63	K1	0.9044	5-6-7:0.68	5-7:0.32	5-6:20.0,5-7:12.0,6-7:31.0	1	1	0.739	1	1	1	1	1	1
chr18:86717590-86718281	Cbln2	9	+	TE	0.023513	0.77437	-0.75085	1	K2	0.928	Cbln2	9	+	TE	0	0.1149	0.00213,0.117	23	K2	0.928	8-9:0.0	NA	NA	NA	0	0.8724	NA	NA	0.8723	NA	NA	NA
chr19:10786035-10786039	A430093F15Rik	13	+	TE	0.47814	0.123	0.35514	0.923	K2	1.2269	A430093F15Rik	13	+	TE	0.4799	0.068	0.446,0.514	586	K2	0.9988	12-13:0.4799	NA	NA	0.1665	0.8173	0.2614	0.669	0.1252	0	0.2299	0.0706	0.1793
chr19:21391307-21394037	Gda	16	-	TE	0.94553	0.56696	0.37857	0.98	K1	0.9889	Gda	16	-	TE	1	0.066	0.933,0.999	42	K1	0	15-16:1.0	NA	NA	1	1	1	1	0.438	1	0.6156	0.3079	0.6267
chr19:21394038-21395258	Gda	15	-	TE	0.05404	0.43334	-0.3793	0.979	K1	0.9889	Gda	15	-	TE	0	0.0661	0.00119,0.0673	42	K1	0	00:15:00	NA	NA	0	0	0	0	0.562	0	0.3844	0.6921	0.3733
chr19:26748251-26748298	Smarca2	32	+	AF	0.038867	0.15849	-0.11962	0.913	K4	2.272	Smarca2	32	+	AF	0.0096	0.0175	0.00467,0.0222	398	K2	0.3502	32-45:0.009604	30-42-45:0.04682,30-45:0.9436	30-42:1.0,30-45:393.0,32-45:4.0,35-36:2.0,36-37:2.0,37-38:2.0,38-39:19.0,39-40:15.0,39-42:3.0,40-41:2.0,40-42:15.0,42-45:38.0	0.00559	0.0893	0.0194	0.0361	0.05	0.215	0.194	0.254	0.0573
chr19:29499812-29500079	A930007I19Rik	7	-	CE	0.62203	0.89092	-0.26889	0.914	K1	0.971	A930007I19Rik	7	-	CE	NA	NA	NA	NA	NA	NA	NA	NA	NA	NA	0.6	0.714	NA	1	0	1	0	1
chr19:3816689-3818302	Suv420h1	29	+	TE	0.33672	0.2141	0.12262	0.905	K2	1.898	Suv420h1	29	+	TE	0.3242	0.027	0.311,0.338	3270	K2	1.5785	27-28-29:0.3242	NA	NA	0.4574	0.3841	0.3326	0.1844	0.2129	0.2517	0.2178	0.1973	0.1873
chr19:3818303-3818303	Suv420h1	30	+	TE	0.27714	0.20549	0.071654	0.927	K2	1.898	Suv420h1	30	+	TE	0.3	0.026	0.287,0.313	3270	K2	1.5785	27-28-29-30:0.3	NA	NA	0.3079	0.2929	0.3005	0.182	0.209	0.2401	0.2092	0.1901	0.1767
chr19:38306503-38306808	Lgi1	13	+	TE	0.48447	0.052417	0.43205	0.991	K2	1.0124	Lgi1	13	+	TE	0.5332	0.133	0.466,0.599	151	K2	1.0124	12-13:0.5332	NA	NA	NA	0.243	0.6889	NA	NA	NA	NA	0	0.9813
chr19:38306810-38312214	Lgi1	15	+	TE	0.51368	0.94669	-0.43301	0.994	K2	1.0124	Lgi1	15	+	TE	0.4652	0.132	0.4,0.532	151	K2	1.0124	12-13-14-15:0.4652	NA	NA	NA	0.7562	0.309	NA	NA	NA	NA	1	0.0158
chr19:38782796-38783430	Plce1	37	+	TE	0.1095	0.73384	-0.62433	0.981	K2	0.9858	Plce1	37	+	TE	0	0.0904	0.00165,0.0921	30	K2	0	36-37:0.0	NA	NA	0	0	0.3036	NA	0.8839	0.9226	NA	0.7315	0.6904
chr19:38783431-38785030	Plce1	38	+	TE	0.88995	0.21488	0.67506	0.987	K2	0.9858	Plce1	38	+	TE	1	0.09	0.908,0.998	30	K2	0	36-37-38:1.0	NA	NA	1	1	0.6964	NA	0.1161	0.0774	NA	0.0337	0.3096
chr19:40574211-40574216	Aldh18a1	9	-	AD	0.83045	0.7351	0.09535	0.991	K1	0.8719	Aldh18a1	9	-	AD	0.845	0.052	0.817,0.869	523	K1	0.6227	8-9-10:0.8448	8-10:0.1552	8-9:239.0,8-10:44.0,9-10:240.0	0.824	0.807	0.804	0.879	0.731	0.708	0.717	0.77	0.753
chr19:42766686-42766709	Hps1	15	-	AD	0.3336	0.21036	0.12324	0.985	K2	1.1368	Hps1	15	-	AD	0.357	0.075	0.321,0.396	443	K2	1.0572	14-15-16-17:0.336,14-15-17:0.02137	14-16-17:0.6426	14-15:124.0,14-16:207.0,14-17:1.0,15-16:105.0,15-17:7.0,16-17:345.0	0.386	0.308	0.31	0.3	0.157	0.247	0.208	0.225	0.207
chr19:45578449-45578613	Fbxw4	15	-	TE	0.11188	0.01894	0.092939	0.902	K2	1.451	Fbxw4	15	-	TE	0	0.0035	6.19e-5,0.00361	827	K2	0.0002	13-14-15:9.0e-6	NA	NA	0.1442	0.2555	0.0368	0.1154	0.0858	0	0	0	0
chr19:47738778-47738858	Cfap43	38	-	CE	0.072515	0.90691	-0.8344	1	K0	0	Cfap43	38	-	CE	1	0.615	0.368,0.983	2	K0	0	37-38:1.0	NA	37-38:2.0	NA	NA	1	0	1	1	1	1	1
chr19:47751068-47751156	Cfap43	33	-	CE	0.14203	0.91247	-0.77044	1	K0	0	Cfap43	33	-	CE	0	0.3845	0.00851,0.393	5	K0	0	NA	32-34,32-35:1.0	32-34:3.0,32-35:2.0	NA	NA	1	NA	1	1	1	NA	NA
chr19:5474775-5475060	Efemp2	4	+	RI	0.70969	0.27645	0.43324	0.918	K1	0.971	Efemp2	4	+	RI	0	0.4408	0.0102,0.451	4	K0	0	NA	3-5:1.0	3-5:4.0	1	1	0.6	1	0	0.375	0	NA	NA
chr19:55741810-55741819	Tcf7l2	1	+	TS	0.67247	0.14515	0.52732	0.982	K3	1.2243	Tcf7l2	1	+	TS	0.6444	0.534	0.325,0.859	6	K3	1.2243	00:08:00.600000	NA	NA	0.6191	0.8125	NA	NA	NA	NA	0	NA	NA
chr19:55741820-55741883	Tcf7l2	2	+	TS	0.12641	0.85537	-0.72896	1	K3	1.2243	Tcf7l2	2	+	TS	0	0.3407	0.0073,0.348	6	K3	1.2243	7-8:0.0	NA	NA	0.3809	0	NA	NA	NA	NA	1	NA	NA
chr19:55863418-55863561	Tcf7l2	13	+	CE	0.69437	0.08756	0.60681	0.999	K1	0.8453	Tcf7l2	13	+	CE	0.727	0.404	0.473,0.877	11	K1	0.8453	13-15:0.7273	12-15:0.2727	12-15:3.0,13-15:8.0	0	0	0	0	0	0	0	0	0
chr19:5664635-5664639	Pcnx3	37	-	TE	0.23894	0.0017558	0.23719	0.961	K1	0.9999	Pcnx3	37	-	TE	0	0.0033	5.68e-5,0.00331	902	K1	0	36-37:0.0	NA	NA	0.5428	0.5042	0.1449	0	0	0	0	0	0
chr19:5664640-5665247	Pcnx3	36	-	TE	0.7606	0.99825	-0.23765	0.957	K1	0.9999	Pcnx3	36	-	TE	1	0.003	0.997,1.0	902	K1	0	00:36:01	NA	NA	0.4572	0.4958	0.8551	1	1	1	1	1	1
chr19:5728830-5728868	Fam89b	5	-	AA	0.77485	0.69746	0.077389	0.958	K2	1.1269	Fam89b	5	-	AA	0.841	0.048	0.815,0.863	636	K1	0.6324	3-5-6:0.8408	3-6:0.1592	3-4:17.0,3-5:269.0,3-6:55.0,4-5:4.0,5-6:312.0	0.775	0.759	0.767	0.736	0.667	0.705	0.701	0.709	0.706
chr19:5753633-5753755	Ltbp3	18	+	CE	0.93512	0.37723	0.55789	1	K1	0.9183	Ltbp3	18	+	CE	NA	NA	NA	NA	NA	NA	NA	NA	NA	NA	NA	1	NA	NA	0.333	NA	NA	NA
chr19:5753929-5754048	Ltbp3	19	+	CE	0.69271	0.3682	0.32451	0.942	K1	0.9183	Ltbp3	19	+	CE	NA	NA	NA	NA	NA	NA	NA	NA	NA	NA	NA	0.704	NA	NA	0.333	NA	NA	NA
chr19:58236692-58238161	Gfra1	16	-	TE	0.25499	0.87562	-0.62063	0.995	K2	1.2307	Gfra1	16	-	TE	0.0819	0.2169	0.0311,0.248	20	K2	0.9299	15-16:0.08185	NA	NA	NA	0.3836	0	NA	1	NA	NA	NA	NA
chr19:58238162-58238546	Gfra1	15	-	TE	0.66385	0.12474	0.5391	0.993	K2	1.2307	Gfra1	15	-	TE	0.7953	0.287	0.611,0.898	20	K2	0.9299	00:15:00.800000	NA	NA	NA	0.5622	0	NA	0	NA	NA	NA	NA
chr19:60814592-60814611	Fam45a	3	+	AA	0.26603	0.13827	0.12776	0.944	K1	0.9183	Fam45a	3	+	AA	0.333	0.139	0.268,0.407	122	K1	0.9183	2-3-4:0.3333	2-4:0.6667	2-3:17.0,2-4:61.0,3-4:44.0	0.263	0.248	0.305	0.164	0.106	0.13	0.149	0.171	0.104
chr19:6448255-6448284	Nrxn2	7	+	CE	0.10702	0.4064	-0.29938	0.971	K2	1.4182	Nrxn2	7	+	CE	NA	NA	NA	NA	NA	NA	NA	NA	NA	0	0	NA	1	NA	NA	0.393	1	NA
chr19:6941861-6942322	Bad	1	+	TS	0.36751	0.0055542	0.36195	0.953	K1	0.9867	Bad	1	+	TS	0.5677	0.119	0.507,0.626	186	K1	0.9867	00:02:00.600000	NA	NA	0.6168	0	0.6378	0	0	0	0	0	0
chr19:6942323-6942440	Bad	2	+	TS	0.63238	0.99433	-0.36195	0.959	K1	0.9867	Bad	2	+	TS	0.4323	0.119	0.374,0.493	186	K1	0.9867	1-2:0.4323	NA	NA	0.3832	1	0.3622	1	1	1	1	1	1
chr19:8677862-8681567	Chrm1	3	+	TE	0.084542	0.85695	-0.77241	0.999	K1	0.7233	Chrm1	3	+	TE	0	0.0418	0.000743,0.0425	68	K1	0	00:03:00	NA	NA	NA	0	0.2007	NA	1	NA	NA	NA	NA
chr19:8681568-8683587	Chrm1	4	+	TE	0.9133	0.1385	0.77481	1	K1	0.7233	Chrm1	4	+	TE	1	0.041	0.958,0.999	68	K1	0	3-4:1.0	NA	NA	NA	1	0.7993	NA	0	NA	NA	NA	NA
chr2:102781744-102790784	Slc1a2	16	+	TE	0.98392	0.87356	0.11037	0.901	K1	0	Slc1a2	16	+	TE	1	0.032	0.967,0.999	88	K1	0	15-16:1.0	NA	NA	NA	1	1	NA	NA	NA	NA	1	NA
chr2:104429781-104429854	Hipk3	20	-	TE	0.0068513	0.065827	-0.058975	0.973	K2	0.9815	Hipk3	20	-	TE	0	0.0013	2.22e-5,0.0013	2310	K2	0	19-20:0.0	NA	NA	0	0.0297	0	0	0.0854	0.0788	0	0.0914	0.0711
chr2:112662990-112663007	Ryr3	87	-	CE	0.87741	0.14441	0.733	1	K0	0	Ryr3	87	-	CE	1	0.384	0.607,0.991	5	K0	0	86-87:1.0	NA	86-87:5.0	NA	NA	1	NA	NA	NA	0	NA	0
chr2:118244664-118244965	Fsip1	7	-	AL	0.75362	0.14613	0.60749	0.993	K1	0.6501	Fsip1	7	-	AL	NA	NA	NA	NA	NA	NA	NA	NA	NA	NA	0.833	NA	NA	NA	NA	1	0	NA
chr2:119941222-119941845	Mga	16	+	CE	0.97279	0.86899	0.10381	0.974	K2	0.8945	Mga	16	+	CE	0.944	0.066	0.901,0.967	139	K1	0.3111	15-16-17:0.9441	15-17:0.05594	15-16:64.0,15-17:4.0,16-17:71.0	1	1	1	NA	0.929	0.838	0.839	0.844	0.93
chr2:120612338-120612430	Haus2	3	+	CE	0.92809	0.98903	-0.060935	0.918	K2	1.0698	Haus2	3	+	CE	0.95	0.041	0.925,0.966	323	K2	1.018	1-3-4-5:0.7361,1-3-5:0.2137	1-5:0.05025	1-3:149.0,1-5:9.0,3-4:122.0,3-5:43.0,4-5:158.0	0.954	0.849	1	0.906	0.952	1	1	1	1
chr2:120917821-120917873	Ubr1	22	-	CE	0.85982	0.97601	-0.11619	0.955	K1	0.7464	Ubr1	22	-	CE	0.817	0.079	0.774,0.853	258	K1	0.6868	21-22-23:0.8169	21-23:0.1831	21-22:136.0,21-23:26.0,22-23:96.0	0.787	0.867	0.985	0.869	0.979	0.984	1	0.937	1
chr2:121142524-121142654	Adal	8	+	CE	0.73552	0.60538	0.13014	0.913	K1	0.9993	Adal	8	+	CE	0.687	0.112	0.627,0.739	183	K1	0.8971	7-8-9:0.6866	7-9:0.3134	7-8:65.0,7-9:34.0,8-9:84.0	0.811	0.795	0.683	0.718	0.537	0.672	0.618	0.516	0.688
chr2:121208355-121208504	Trp53bp1	21	-	CE	0.99078	0.92712	0.063656	0.984	K1	0.5405	Trp53bp1	21	-	CE	1	0.011	0.989,1.0	260	K0	0	20-21-22:1.0	NA	20-21:142.0,21-22:118.0	1	1	1	1	0.98	0.876	0.932	0.927	0.938
chr2:121399446-121399469	Catsper2	10	-	CE	0.10192	0.38524	-0.28332	0.95	K2	1.5566	Catsper2	10	-	CE	0.143	0.2357	0.0673,0.303	24	K1	0.5918	9-10-11:0.1429	4-11:0.8571	4-11:18.0,9-10:1.0,10-11:5.0	0	NA	0	0	0.222	0.255	0.323	0.351	0.556
chr2:121406329-121406453	Catsper2	7	-	CE	0.071112	0.38871	-0.3176	0.969	K2	1.5566	Catsper2	7	-	CE	0	0.1433	0.0027,0.146	18	K0	0	NA	4-11:1.0	4-11:18.0,9-10:1.0,10-11:5.0	0	NA	0	0	0	0.255	0.419	0.274	0.556
chr2:121406707-121406862	Catsper2	6	-	CE	0.070176	0.33528	-0.26511	0.906	K2	1.5566	Catsper2	6	-	CE	0	0.1433	0.0027,0.146	18	K0	0	NA	4-11:1.0	4-11:18.0,9-10:1.0,10-11:5.0	0	1	0	0	0	0	0.419	0.274	0.556
chr2:121407343-121407515	Catsper2	5	-	CE	0.07141	0.28041	-0.209	0.923	K2	1.6752	Catsper2	5	-	CE	0	0.1433	0.0027,0.146	18	K0	0	NA	4-11:1.0	4-11:18.0,9-10:1.0,10-11:5.0	0	1	0	0	0	0.225	0.419	0.274	0.101
chr2:121506849-121506863	Wdr76	4	+	AD	0.71391	0.87875	-0.16484	0.975	K1	0.9366	Wdr76	4	+	AD	0.725	0.174	0.628,0.802	69	K1	0.8485	3-4-6:0.725	3-6:0.275	3-4:24.0,3-6:11.0,4-6:34.0,5-6:7.0	0.647	0.756	0.767	0.716	0.852	0.874	0.856	0.94	0.909
chr2:121543010-121543404	Wdr76	20	+	TE	0.041434	0.16472	-0.12329	0.901	K2	1.4814	Wdr76	20	+	TE	0	0.0222	0.000391,0.0226	130	K2	0	19-20:0.0	NA	NA	0.1572	0	0	0	0.0649	0.3274	0.2214	0.0945	0.105
chr2:121978892-121978894	Ctdspl2	7	+	AA	0.9417	0.87191	0.069791	0.961	K2	0.6467	Ctdspl2	7	+	AA	0.921	0.042	0.897,0.939	461	K1	0.3993	6-7-8:0.9208	6-8:0.07917	6-7:218.0,6-8:19.0,7-8:224.0	0.989	0.91	0.93	0.972	0.884	0.86	0.876	0.881	0.864
chr2:124664021-124665309	Sema6d	29	+	TE	0.036299	0.29172	-0.25543	0.943	K2	1.5757	Sema6d	29	+	TE	0	0.0471	0.000841,0.0479	60	K2	1.4512	00:29:00	NA	NA	NA	0	0	NA	0.5375	0	0.8458	0.207	0.3272
chr2:127441874-127442124	Fahd2a	2	-	CE	0.64112	0.78903	-0.14791	0.948	K2	1.3228	Fahd2a	2	-	CE	0.614	0.091	0.567,0.658	307	K2	1.2991	1-2-3-4:0.6136	1-3-4:0.2736,1-4:0.1128	1-2:77.0,1-3:47.0,1-4:24.0,2-3:159.0,3-4:225.0	0.738	0.698	0.53	0.634	0.742	0.757	0.748	0.859	0.847
chr2:127581859-127582075	Zfp661	6	-	CE	0.29627	0.93829	-0.64202	1	K1	0.8113	Zfp661	6	-	CE	0.25	0.4523	0.0977,0.55	8	K1	0.8113	6-7:0.25	5-7:0.75	5-7:6.0,6-7:2.0	0	NA	0.2	NA	1	1	0.75	1	1
chr2:128160962-128161228	Bcl2l11	14	+	TE	0.034293	0.24459	-0.2103	0.915	K2	1.0169	Bcl2l11	14	+	TE	0.0433	0.0121	0.0377,0.0498	3070	K2	0.6593	13-14:0.04326	NA	NA	0.0938	0.0005	0.0245	0	0.0775	0.0739	0.4268	0.5134	0.1253
chr2:128195058-128195156	Gm14009	2	+	CE	0.62367	0.15041	0.47326	0.966	K1	0.9896	Gm14009	2	+	CE	0.44	0.358	0.27,0.628	18	K1	0.9896	1-2-3:0.44	1-3:0.56	1-2:8.0,1-3:7.0,2-3:3.0	NA	NA	0.846	NA	NA	0	0	NA	0
chr2:128203600-128203724	Gm14009	3	+	CE	0.92657	0.40664	0.51993	0.995	K1	0.9544	Gm14009	3	+	CE	1	0.233	0.762,0.995	10	K0	0	1-3,2-3:1.0	NA	1-2:8.0,1-3:7.0,2-3:3.0	NA	NA	1	NA	1	0	0.375	NA	0
chr2:130839964-130840134	4930402H24Rik	2	-	TS	0.6959	0.12781	0.56809	0.992	K1	0.9989	4930402H24Rik	2	-	TS	0.5192	0.476	0.276,0.752	9	K1	0.9989	1-2:0.5192	NA	NA	0.9088	NA	0.5592	1	0	0.1654	0	0.1213	0.0957
chr2:130840135-130840145	4930402H24Rik	1	-	TS	0.30261	0.87275	-0.57014	0.997	K1	0.9989	4930402H24Rik	1	-	TS	0.4808	0.476	0.248,0.724	9	K1	0.9989	00:02:00.500000	NA	NA	0.0912	NA	0.4408	0	1	0.8346	1	0.8787	0.9043
chr2:132370329-132371164	Prokr2	8	-	TE	0.98272	0.81897	0.16375	0.932	K1	0.9494	Prokr2	8	-	TE	1	0.073	0.926,0.999	38	K1	0	7-8:1.0	NA	NA	NA	1	1	NA	0.9478	1	0.8286	0.6317	NA
chr2:132371165-132374090	Prokr2	7	-	TE	0.018105	0.18122	-0.16311	0.938	K1	0.9494	Prokr2	7	-	TE	0	0.0726	0.00131,0.0739	38	K1	0	00:07:00	NA	NA	NA	0	0	NA	0.0522	0	0.1714	0.3683	NA
chr2:143535476-143537969	Pcsk2os1	6	-	TE	0.94005	0.095652	0.8444	1	K1	0.0559	Pcsk2os1	6	-	TE	1	0.12	0.878,0.998	22	K1	0	5-6:1.0	NA	NA	NA	1	1	NA	NA	NA	NA	0.0064	NA
chr2:143537970-143538122	Pcsk2os1	5	-	TE	0.05828	0.90397	-0.84569	1	K1	0.0559	Pcsk2os1	5	-	TE	0	0.1198	0.00223,0.122	22	K1	0	00:05:00	NA	NA	NA	0	0	NA	NA	NA	NA	0.9936	NA
chr2:150114406-150117155	Zfp120	9	-	TE	0.65131	0.49686	0.15445	0.962	K1	0.9989	Zfp120	9	-	TE	0.614	0.039	0.594,0.633	1670	K1	0.9622	8-9:0.614	NA	NA	0.7393	0.7375	0.5636	0.6029	0.4647	0.5271	0.5348	0.5194	0.4393
chr2:150117156-150118061	Zfp120	8	-	TE	0.34841	0.50275	-0.15434	0.965	K1	0.9989	Zfp120	8	-	TE	0.386	0.039	0.367,0.406	1670	K1	0.9622	00:08:00.400000	NA	NA	0.2607	0.2625	0.4364	0.3971	0.5353	0.4729	0.4652	0.4806	0.5607
chr2:150407141-150407976	Zfp442	7	-	TE	0.93854	0.60597	0.33257	0.911	K1	0.9529	Zfp442	7	-	TE	1	0.023	0.977,1.0	129	K1	0	6-7:1.0	NA	NA	1	1	0.7849	1	0.631	0.7239	0.9281	0.1272	0.6271
chr2:153267287-153268063	Pofut1	17	+	TE	0.020006	0.12517	-0.10516	0.902	K2	1.4833	Pofut1	17	+	TE	0.0563	0.0224	0.0463,0.0687	1160	K2	1.202	15-16-17:0.05632	NA	NA	0	0	0	0.0376	0	0.0138	0.1828	0.1522	0.2749
chr2:154531222-154531224	Cbfa2t2	13	+	AA	0.57121	0.82696	-0.25575	0.905	K1	1	Cbfa2t2	13	+	AA	0.71	0.201	0.597,0.798	53	K1	0.8691	12-13-14:0.7097	12-14:0.2903	12-13:22.0,12-14:9.0,13-14:22.0	0.538	0.5	0.5	0.618	0.8	1	1	0.692	0.7
chr2:154791096-154791109	Raly	1	+	TS	0.86061	0.58389	0.27672	0.91	K2	1.5824	Raly	1	+	TS	0.8565	0.096	0.801,0.897	147	K2	0.5978	00:04:00.900000	NA	NA	0.6211	0.8501	1	1	0.352	0.6758	0.7534	0.6183	0.5213
chr2:154791110-154791132	Raly	2	+	TS	0.0066042	0.085043	-0.078439	0.941	K2	1.5824	Raly	2	+	TS	0.0005	0.0206	0.000441,0.021	147	K2	0.5978	3-4:0.000467	NA	NA	0.0008	0	0	0	0.1064	0	0.0155	0.2163	0.0792
chr2:155357425-155357430	Pigu	1	-	TS	0.85871	0.63439	0.22433	0.923	K1	0.9491	Pigu	1	-	TS	0.9216	0.125	0.836,0.961	54	K1	0.3966	00:02:00.900000	NA	NA	0.8888	0.8332	0.9365	0.7957	0.7014	0.632	0.6722	0.3512	0.8302
chr2:155956658-155956662	Cep250	3	+	AD	0.4961	0.20278	0.29332	0.952	K1	1	Cep250	3	+	AD	0.5	0.286	0.357,0.643	30	K1	1	2-3-4:0.5	2-4:0.5	2-3:10.0,2-4:10.0,3-4:10.0	0.538	0.444	0.417	0.571	0.282	0	0.175	0.224	0.265
chr2:156365119-156365296	Cnbd2	14	+	CE	0.088665	0.92382	-0.83515	1	K0	0	Cnbd2	14	+	CE	1	0.615	0.368,0.983	2	K0	0	14-15:1.0	NA	14-15:2.0	0	NA	1	NA	1	NA	1	NA	1
chr2:156373646-156373809	Cnbd2	16	+	CE	0.69606	0.91925	-0.22319	0.929	K1	0.8113	Cnbd2	16	+	CE	1	0.441	0.549,0.99	4	K0	0	15-16-17:1.0	NA	15-16:2.0,16-17:2.0	1	1	0.75	NA	1	1	1	NA	NA
chr2:156421048-156421100	Epb41l1	2	+	TS	0.87615	0.17771	0.69843	0.999	K2	1.1919	Epb41l1	2	+	TS	1	0.341	0.652,0.993	6	K2	0	3-4:1.0	NA	NA	NA	NA	NA	NA	NA	0.0945	0.5471	0.0945	NA
chr2:156421101-156421111	Epb41l1	3	+	TS	0.12159	0.64287	-0.52128	0.994	K2	1.1919	Epb41l1	3	+	TS	0	0.3407	0.0073,0.348	6	K2	0	2-3-4:0.0	NA	NA	NA	NA	NA	NA	NA	0.9055	0.4529	0.6753	NA
chr2:156762685-156762903	Dlgap4	19	+	TE	0.0015426	0.064012	-0.062469	0.988	K3	1.0143	Dlgap4	19	+	TE	0	0.0021	3.7e-5,0.00216	1380	K3	0.3768	00:19:00	NA	NA	0	0	0	0	0	0.0188	0.0956	0.1399	0.0602
chr2:160311393-160311860	Gm826	5	-	TE	0.38912	0.89389	-0.50476	0.995	K1	0.9418	Gm826	5	-	TE	1	0.514	0.473,0.987	3	K1	0	4-5:1.0	NA	NA	NA	1	0.359	NA	NA	NA	1	NA	NA
chr2:160311861-160312067	Gm826	4	-	TE	0.60728	0.097435	0.50985	0.996	K1	0.9418	Gm826	4	-	TE	0	0.5143	0.0127,0.527	3	K1	0	00:04:00	NA	NA	NA	0	0.641	NA	NA	NA	0	NA	NA
chr2:16356887-16357116	Plxdc2	2	+	TS	0.30104	0.1763	0.12474	0.903	K2	1.1298	Plxdc2	2	+	TS	0.2131	0.042	0.193,0.235	995	K2	0.7474	2-3:0.2131	NA	NA	0.3414	0.3048	0.3187	0.3204	0.171	0.1106	0.1175	0.1835	0.2872
chr2:163615363-163616500	Ttpal	7	+	TE	0.073153	0.16896	-0.095808	0.905	K1	0.7492	Ttpal	7	+	TE	0	0.0005	8.03e-6,0.000469	6390	K1	0	00:07:00	NA	NA	0.115	0.0771	0.0116	0.1616	0.1921	0.1465	0.2043	0.2141	0.0874
chr2:164762544-164762608	Gm11457	4	-	CE	0.10447	0.65037	-0.5459	0.966	K2	1.175	Gm11457	4	-	CE	NA	NA	NA	NA	NA	NA	NA	NA	NA	0	0	NA	1	0.28	1	0.858	NA	1
chr2:164762721-164762881	Gm11457	3	-	CE	0.1045	0.5648	-0.4603	0.968	K2	1.4471	Gm11457	3	-	CE	NA	NA	NA	NA	NA	NA	NA	NA	NA	0	0	1	1	0.242	1	0.703	NA	0.786
chr2:165055636-165055679	Cd40	2	+	TS	0.50139	0.063449	0.43794	0.998	K2	1	Cd40	2	+	TS	NA	NA	NA	NA	NA	NA	NA	NA	NA	NA	NA	NA	0.5	NA	NA	0	NA	NA
chr2:165055680-165055758	Cd40	3	+	TS	0.49421	0.93906	-0.44485	0.998	K2	1	Cd40	3	+	TS	NA	NA	NA	NA	NA	NA	NA	NA	NA	NA	NA	NA	0.5	NA	NA	1	NA	NA
chr2:165287684-165287755	Slc35c2	3	-	AF	0.087939	0.0063373	0.081601	0.911	K2	1.9644	Slc35c2	3	-	AF	0.206	0.145	0.144,0.289	82	K2	1.9644	3-5-6:0.2057	2-4-5-6:0.3453,2-5-6:0.2057,2-6:0.2433	2-4:29.0,2-5:14.0,2-6:25.0,3-4:1.0,3-5:14.0,4-5:30.0,5-6:104.0	0.171	0	0	0	0	0	0	0	0
chr2:165785282-165785308	Zmynd8	37	-	TE	0.0014501	0.15633	-0.15488	0.92	K3	1.5511	Zmynd8	37	-	TE	0	0.0019	3.31e-5,0.00193	1550	K3	1.0708	35-36-37:0.0	NA	NA	0	0	0	0	0	0.4193	0	0.3603	0
chr2:166566966-166567850	Prex1	42	-	TE	0.30692	0.43714	-0.13022	0.907	K2	1.3992	Prex1	42	-	TE	0.257	0.014	0.25,0.264	9740	K2	0.8267	00:42:00.300000	NA	NA	0.2099	0.4705	0.3112	0.285	0.4224	0.4519	0.4555	0.402	0.4542
chr2:168187567-168187659	Adnp	5	-	CE	0.49842	0.86592	-0.3675	0.966	K1	1	Gm20716	11	-	CE	1	0.035	0.964,0.999	81.2	K0	0	10-11-12:1.0	NA	10-11:23.5,11-12:57.7	NA	1	1	1	1	1	1	1	NA
chr2:168187567-168187659	Adnp	5	-	CE	0.49842	0.86592	-0.3675	0.966	K1	1	Adnp	5	-	CE	0.496	0.554	0.221,0.775	5.83	K1	1	2-4-5-6:0.4965	2-6:0.5035	2-3:2.0,2-4:10.0,2-6:4.0,4-5:0.5,5-6:1.3	NA	1	1	NA	1	1	1	1	1
chr2:17378108-17378200	Nebl	32	-	CE	0.19101	0.058352	0.13266	0.954	K4	1.7165	Nebl	32	-	CE	0.129	0.37	0.044,0.414	9	K2	1.3325	29-31-32:0.1294	4-36:0.2691,29-31-34-35:0.6015	4-36:3.0,29-31:5.0,31-32:2.0,31-34:4.0,34-35:12.0	0.149	0.271	0.191	0.106	0.0716	0.0556	0.0437	0.0597	0.0343
chr2:177507243-177507303	Gm14403	3	+	CE	0.4983	0.09177	0.40653	0.986	K1	1	Gm14403	3	+	CE	NA	NA	NA	NA	NA	NA	NA	NA	NA	0.5	1	NA	NA	NA	0	0	0.25	0
chr2:18101458-18101512	Mllt10	7	+	CE	0.77083	0.86048	-0.089648	0.927	K5	2.8831	Mllt10	7	+	CE	0.698	0.049	0.673,0.722	933	K3	1.7684	5-7-8-9:0.5523,5-7-9:0.01451,5-6-7-8-9:0.1299,5-6-7-9:0.001718	5-8-9:0.1897,5-9:0.1119	5-6:57.0,5-7:254.0,5-8:98.0,5-9:63.0,6-7:76.0,7-8:431.0,7-9:11.0,8-9:531.0	0.786	0.76	0.766	0.85	0.882	0.843	0.828	0.907	0.848
chr2:24385332-24385462	Psd4	3	+	AF	0.98304	0.93236	0.05068	0.936	K2	0.5705	Psd4	3	+	AF	1	0.009	0.991,1.0	333	K0	0	3-5:1.0	NA	3-5:333.0,4-5:189.0	1	1	0.952	1	0.927	0.893	0.967	0.959	0.936
chr2:24606375-24606569	Cacna1b	55	-	TE	0.031801	0.31782	-0.28602	0.922	K2	1.0895	Cacna1b	55	-	TE	0	0.0692	0.00125,0.0705	40	K2	0	54-55:0.0	NA	NA	NA	0	0	NA	0	NA	NA	NA	0.5365
chr2:25255217-25255383	Ndor1	2	-	TS	0.60959	0.21242	0.39717	0.938	K1	1	Ndor1	2	-	TS	0.6468	0.173	0.555,0.728	80	K1	0.9369	1-2:0.6468	NA	NA	0.2693	1	0.6549	0.5034	0.197	0.2151	0.2282	0.2585	0.127
chr2:25255384-25255409	Ndor1	1	-	TS	0.3919	0.78794	-0.39603	0.928	K1	1	Ndor1	1	-	TS	0.3532	0.173	0.272,0.445	80	K1	0.9369	00:02:00.400000	NA	NA	0.7307	0	0.3451	0.4966	0.803	0.7849	0.7718	0.7415	0.873
chr2:25424694-25424778	Fut7	5	+	CE	0.72691	0.90965	-0.18274	0.976	K2	1.5067	Fut7	5	+	CE	0.714	0.073	0.676,0.749	413	K2	1.1942	3-5-6:0.6437,4-5-6:0.06998	3-6:0.2863	3-5:92.0,3-6:69.0,4-5:10.0,5-6:242.0	0.822	0.588	0.697	0.828	0.972	0.853	0.888	0.949	0.903
chr2:26943131-26943201	Stkld1	6	+	CE	0.91475	0.44311	0.47165	0.991	K1	0.971	Stkld1	6	+	CE	NA	NA	NA	NA	NA	NA	NA	NA	NA	NA	NA	NA	1	0.692	0.4	NA	0.286	0.333
chr2:28208078-28208227	Olfm1	4	+	CE	0.9229	0.66818	0.25472	0.959	K1	0.9183	Olfm1	4	+	CE	1	0.441	0.549,0.99	4	K0	0	2-4-5:1.0	NA	2-4:3.0,4-5:1.0	NA	NA	1	1	NA	NA	1	0.667	0.733
chr2:29200874-29200948	Ntng2	12	-	CE	0.59951	0.90127	-0.30176	0.928	K1	0.9456	Ntng2	12	-	CE	0.636	0.569	0.296,0.865	5	K1	0.9456	12-13-14:0.6364	10-14:0.3636	10-14:2.0,12-13:3.0,13-14:4.0	NA	NA	1	NA	1	1	NA	1	1
chr2:30124276-30124454	Zer1	2	-	TS	0.71163	0.25812	0.4535	0.96	K1	0.9982	Zer1	2	-	TS	0.9478	0.22	0.763,0.983	16	K1	0.2957	1-2:0.9478	NA	NA	0.7654	NA	0.5249	0	0.2188	0.1094	0.3646	0.0875	NA
chr2:30124455-30124582	Zer1	1	-	TS	0.28716	0.742	-0.45484	0.95	K1	0.9982	Zer1	1	-	TS	0.0522	0.2196	0.0174,0.237	16	K1	0.2957	00:02:00.100000	NA	NA	0.2346	NA	0.4751	1	0.7812	0.8906	0.6354	0.9125	NA
chr2:30364254-30364295	Fam73b	2	+	TS	0.11226	0.50178	-0.38952	0.987	K2	1	Fam73b	2	+	TS	0	0.3056	0.00639,0.312	7	K2	0	2-3:0.0	NA	NA	NA	NA	NA	NA	0.5	NA	0.5	0.5	NA
chr2:30364296-30364305	Fam73b	3	+	TS	0.89521	0.50041	0.39479	0.985	K2	1	Fam73b	3	+	TS	1	0.306	0.688,0.994	7	K2	0	1-2-3:1.0	NA	NA	NA	NA	NA	NA	0.5	NA	0.5	0.5	NA
chr2:31026208-31026794	Fnbp1	30	-	TE	0.49219	0.44165	0.050543	0.983	K2	1.862	Fnbp1	30	-	TE	0.4879	0.021	0.477,0.498	6070	K2	1.4781	29-30:0.4879	NA	NA	0.4968	0.4945	0.4894	0.4926	0.4687	0.4128	0.4577	0.4336	0.4354
chr2:31026795-31028883	Fnbp1	29	-	TE	0.0068361	0.13679	-0.12995	1	K2	1.862	Fnbp1	29	-	TE	0	0.0005	8.45e-6,0.000494	6070	K2	1.4781	00:29:00	NA	NA	0	0.015	0	0.0179	0.0687	0.214	0.0947	0.1554	0.1508
chr2:32430529-32430752	Slc25a25	4	-	TS	0.31892	0.79113	-0.47221	0.989	K1	0.8793	Slc25a25	4	-	TS	0.2984	0.319	0.167,0.486	20	K1	0.8793	3-4:0.2984	NA	NA	NA	NA	NA	NA	NA	NA	NA	0.7954	1
chr2:32430753-32431119	Slc25a25	3	-	TS	0.68438	0.20659	0.47779	0.985	K1	0.8793	Slc25a25	3	-	TS	0.7016	0.319	0.514,0.833	20	K1	0.8793	00:04:00.700000	NA	NA	NA	NA	NA	NA	NA	NA	NA	0.2046	0
chr2:33428101-33428220	Zbtb34	3	-	CE	0.85737	0.28924	0.56813	0.993	K1	0.7219	Zbtb34	3	-	CE	NA	NA	NA	NA	NA	NA	NA	NA	NA	NA	NA	1	0	NA	0.2	NA	NA	NA
chr2:3424131-3424149	Dclre1c	1	+	TS	0.17387	0.56418	-0.39031	0.948	K2	1.5349	Dclre1c	1	+	TS	0.0632	0.1176	0.0294,0.147	52	K2	1.236	00:03:00.100000	NA	NA	0	0	0.2239	0.4195	0.3716	0.4438	0.8128	0.6979	0.5112
chr2:3429268-3429352	Dclre1c	5	+	CE	0.94402	0.82334	0.12068	0.909	K5	2.4917	Dclre1c	5	+	CE	0.892	0.078	0.846,0.924	172	K2	0.7317	4-5-6-7:0.8515,4-5-7:0.04059	4-6-7:0.1079	4-5:71.0,4-6:10.0,5-6:87.0,5-7:4.0,6-7:82.0	1	1	0.869	1	0.859	0.759	0.878	0.895	0.744
chr2:3433747-3433806	Dclre1c	6	+	CE	0.96987	0.89325	0.076622	0.915	K5	2.4917	Dclre1c	6	+	CE	0.966	0.043	0.938,0.981	210	K4	1.9971	4-6-7-8-9:0.1027,4-6-7-9:0.00278,4-6-8-9:0.01482,4-6-9:1.0e-6,4-5-6-7-8-9:0.5182,4-5-6-7-9:0.08496,4-5-6-8-9:0.2257,4-5-6-9:0.01702	4-5-7-8-9:0.03355,4-5-7-9:0.0003	4-5:71.0,4-6:10.0,4-9:1.0,5-6:87.0,5-7:4.0,6-7:82.0,6-8:25.0,6-9:2.0,7-8:58.0,7-9:9.0,8-9:102.0	1	1	0.919	1	0.942	0.794	0.923	0.912	0.914
chr2:34699826-34699906	Gapvd1	20	-	CE	0.76852	0.89405	-0.12553	0.986	K2	1.0705	Gapvd1	20	-	CE	0.759	0.102	0.704,0.806	190	K1	0.7962	19-20-21:0.7593	19-21:0.2407	19-20:82.0,19-21:26.0,20-21:82.0	0.711	0.835	0.763	0.787	0.93	0.874	0.878	0.913	0.882
chr2:34805339-34805340	Fbxw2	16	-	TE	0.25064	0.0158	0.23484	0.966	K2	1.258	Fbxw2	16	-	TE	0.5702	0.037	0.552,0.589	1930	K2	1.258	15-16:0.5702	NA	NA	0.223	0	0.2574	0.2009	0.0027	0.0306	0.0382	0.0027	0.0027
chr2:34805341-34805999	Fbxw2	15	-	TE	0.51529	0.94065	-0.42537	0.95	K2	1.258	Fbxw2	15	-	TE	0.3796	0.036	0.362,0.398	1930	K2	1.258	00:15:00.400000	NA	NA	0.7331	0	0.6959	0.7666	0.9902	0.8478	0.9177	0.9704	0.9798
chr2:4799954-4800563	Bend7	13	+	TE	0.39219	0.91431	-0.52212	0.997	K1	0.9946	Bend7	13	+	TE	0.4568	0.457	0.239,0.696	10	K1	0.9946	00:13:00.500000	NA	NA	NA	0.4568	0.1554	NA	NA	1	NA	NA	NA
chr2:4800564-4800925	Bend7	14	+	TE	0.60393	0.084173	0.51975	0.996	K1	0.9946	Bend7	14	+	TE	0.5432	0.457	0.304,0.761	10	K1	0.9946	13-14:0.5432	NA	NA	NA	0.5432	0.8446	NA	NA	0	NA	NA	NA
chr2:52220148-52220255	Neb	91	-	CE	0.91515	0.61214	0.30301	0.983	K1	0.9544	Neb	91	-	CE	1	0.233	0.762,0.995	10	K0	0	90-91-92:1.0	NA	90-91:4.0,91-92:6.0	NA	NA	NA	NA	NA	0.625	NA	NA	NA
chr2:52241996-52242100	Neb	72	-	CE	0.94403	0.76533	0.1787	0.968	K2	1.5315	Neb	72	-	CE	NA	NA	NA	NA	NA	NA	NA	NA	NA	NA	NA	NA	1	NA	0.784	NA	NA	NA
chr2:52243193-52243396	Neb	71	-	CE	0.88946	0.43793	0.45153	0.99	K2	1.5315	Neb	71	-	CE	NA	NA	NA	NA	NA	NA	NA	NA	NA	1	NA	NA	NA	1	0.43	NA	NA	NA
chr2:52464610-52464668	Cacnb4	14	-	CE	0.92129	0.57732	0.34397	0.922	K3	1.8718	Cacnb4	14	-	CE	1	0.233	0.762,0.995	10	K0	0	13-14-15:1.0	NA	13-14:5.0,14-15:5.0	1	0	NA	0	0.733	0.636	0.122	0.652	0.79
chr2:52469477-52469607	Cacnb4	9	-	CE	0.91638	0.6581	0.25828	0.909	K3	1.8718	Cacnb4	9	-	CE	1	0.233	0.762,0.995	10	K0	0	9-10:1.0	NA	9-10:10.0	0	NA	NA	0	0.636	1	0.585	0.625	0.52
chr2:55112821-55112961	Galnt13	16	+	TE	0.015086	0.11323	-0.098143	0.916	K1	0	Galnt13	16	+	TE	0	0.0296	0.000523,0.0301	97	K1	0	00:16:00	NA	NA	NA	0	0	NA	0	0	NA	NA	0
chr2:6544841-6545634	Celf2	32	-	TE	0.60998	0.71288	-0.1029	0.906	K3	1.8509	Celf2	32	-	TE	0.4872	0.016	0.479,0.495	10800	K3	1.8509	31-32:0.4872	NA	NA	0.6218	0.6011	0.7007	0.6389	0.6544	0.7225	0.7167	0.783	0.688
chr2:67524772-67526606	Xirp2	10	+	TE	0.040462	0.87154	-0.83108	1	K1	0.0096	Xirp2	10	+	TE	0	0.1247	0.00233,0.127	21	K1	0	00:10:00	NA	NA	NA	0	NA	NA	NA	NA	NA	NA	0.9992
chr2:67526607-67526614	Xirp2	11	+	TE	0.96058	0.12766	0.83292	1	K1	0.0096	Xirp2	11	+	TE	1	0.125	0.873,0.998	21	K1	0	10-11:1.0	NA	NA	NA	1	NA	NA	NA	NA	NA	NA	0.0008
chr2:70508819-70508830	Erich2	1	+	TS	0.058571	0.85817	-0.7996	1	K1	0	Erich2	1	+	TS	0	0.1433	0.0027,0.146	18	K1	0	00:02:00	NA	NA	NA	0	NA	NA	NA	1	NA	NA	NA
chr2:70508831-70509544	Erich2	2	+	TS	0.93922	0.14802	0.7912	1	K1	0	Erich2	2	+	TS	1	0.143	0.854,0.997	18	K1	0	1-2:1.0	NA	NA	NA	1	NA	NA	NA	0	NA	NA	NA
chr2:72980250-72980426	Sp3	2	-	TS	0.92911	0.53304	0.39606	0.928	K1	0.9964	Sp3	2	-	TS	1	0.107	0.891,0.998	25	K1	0	1-2:1.0	NA	NA	1	0.8659	1	1	0.4645	0.3121	1	0.4335	0.4335
chr2:72980427-72980446	Sp3	1	-	TS	0.070111	0.47055	-0.40044	0.946	K1	0.9964	Sp3	1	-	TS	0	0.107	0.00197,0.109	25	K1	0	00:02:00	NA	NA	0	0.1341	0	0	0.5355	0.6879	0	0.5665	0.5665
chr2:73429610-73430038	Wipf1	12	-	TE	0.60857	0.40347	0.2051	0.939	K2	0.9839	Wipf1	12	-	TE	0.612	0.014	0.605,0.619	13400	K2	0.9635	10-11-12:0.612	NA	NA	0.686	0.3951	0.5846	0.7658	0.4007	0.4254	0.4218	0.397	0.3723
chr2:73430039-73432146	Wipf1	11	-	TE	0.39135	0.59657	-0.20522	0.939	K2	0.9839	Wipf1	11	-	TE	0.388	0.014	0.381,0.395	13400	K2	0.9635	10-11:0.388	NA	NA	0.314	0.6049	0.4154	0.2342	0.5993	0.5746	0.5782	0.603	0.6277
chr2:73818266-73819148	Atf2	22	-	TE	0.053096	0.16521	-0.11212	0.903	K2	1.5277	Atf2	22	-	TE	0	0.001	1.82e-5,0.00106	2820	K2	0.8039	00:22:00	NA	NA	0.1072	0	0	0.1562	0.2129	0.1067	0.2059	0.2213	0.077
chr2:76785530-76785832	Ttn	267	-	CE	0.11204	0.90872	-0.79669	1	K0	0	Ttn	267	-	CE	0	0.3056	0.00639,0.312	7	K0	0	NA	99-284:1.0	99-284:7.0,143-144:1.0,183-184:1.0,218-219:1.0,219-220:2.0,220-221:15.0,221-222:12.0,222-223:6.0,223-224:4.0,224-225:6.0,225-226:6.0,226-227:3.0,227-228:2.0,228-229:17.0,229-230:16.0,230-231:19.0,233-234:3.0,234-235:1.0,237-238:1.0,239-240:4.0,241-242:6.0,243-244:9.0,245-246:5.0,246-247:1.0,249-250:1.0,250-251:1.0,251-252:1.0,252-253:3.0,253-254:2.0,254-255:14.0,258-259:4.0,259-260:1.0,269-270:1.…	NA	0	NA	NA	NA	NA	1	NA	NA
chr2:76786143-76786505	Ttn	266	-	CE	0.10722	0.96082	-0.8536	1	K0	0	Ttn	266	-	CE	0	0.3056	0.00639,0.312	7	K0	0	NA	99-284:1.0	99-284:7.0,143-144:1.0,183-184:1.0,218-219:1.0,219-220:2.0,220-221:15.0,221-222:12.0,222-223:6.0,223-224:4.0,224-225:6.0,225-226:6.0,226-227:3.0,227-228:2.0,228-229:17.0,229-230:16.0,230-231:19.0,233-234:3.0,234-235:1.0,237-238:1.0,239-240:4.0,241-242:6.0,243-244:9.0,245-246:5.0,246-247:1.0,249-250:1.0,250-251:1.0,251-252:1.0,252-253:3.0,253-254:2.0,254-255:14.0,258-259:4.0,259-260:1.0,269-270:1.…	NA	0	NA	NA	NA	NA	1	NA	NA
chr2:76786617-76786919	Ttn	265	-	CE	0.10946	0.93628	-0.82682	1	K0	0	Ttn	265	-	CE	0	0.3056	0.00639,0.312	7	K0	0	NA	99-284:1.0	99-284:7.0,143-144:1.0,183-184:1.0,218-219:1.0,219-220:2.0,220-221:15.0,221-222:12.0,222-223:6.0,223-224:4.0,224-225:6.0,225-226:6.0,226-227:3.0,227-228:2.0,228-229:17.0,229-230:16.0,230-231:19.0,233-234:3.0,234-235:1.0,237-238:1.0,239-240:4.0,241-242:6.0,243-244:9.0,245-246:5.0,246-247:1.0,249-250:1.0,250-251:1.0,251-252:1.0,252-253:3.0,253-254:2.0,254-255:14.0,258-259:4.0,259-260:1.0,269-270:1.…	NA	0	NA	NA	NA	NA	1	NA	NA
chr2:76791486-76791773	Ttn	254	-	CE	0.35615	0.87809	-0.52194	0.999	K1	0.9284	Ttn	254	-	CE	0.344	0.31	0.208,0.518	23	K1	0.9284	249-250-251-252-253-254-255:0.3438	99-284:0.6562	99-284:7.0,143-144:1.0,183-184:1.0,218-219:1.0,219-220:2.0,220-221:15.0,221-222:12.0,222-223:6.0,223-224:4.0,224-225:6.0,225-226:6.0,226-227:3.0,227-228:2.0,228-229:17.0,229-230:16.0,230-231:19.0,233-234:3.0,234-235:1.0,237-238:1.0,239-240:4.0,241-242:6.0,243-244:9.0,245-246:5.0,246-247:1.0,249-250:1.0,250-251:1.0,251-252:1.0,252-253:3.0,253-254:2.0,254-255:14.0,258-259:4.0,259-260:1.0,269-270:1.…	NA	0	NA	NA	NA	NA	NA	NA	1
chr2:76791864-76791985	Ttn	253	-	CE	0.37227	0.92372	-0.55144	0.999	K1	0.9284	Ttn	253	-	CE	0.344	0.409	0.173,0.582	12	K1	0.9284	249-250-251-252-253-254-255:0.3438	99-284:0.6562	99-284:7.0,143-144:1.0,183-184:1.0,218-219:1.0,219-220:2.0,220-221:15.0,221-222:12.0,222-223:6.0,223-224:4.0,224-225:6.0,225-226:6.0,226-227:3.0,227-228:2.0,228-229:17.0,229-230:16.0,230-231:19.0,233-234:3.0,234-235:1.0,237-238:1.0,239-240:4.0,241-242:6.0,243-244:9.0,245-246:5.0,246-247:1.0,249-250:1.0,250-251:1.0,251-252:1.0,252-253:3.0,253-254:2.0,254-255:14.0,258-259:4.0,259-260:1.0,269-270:1.…	NA	0	NA	NA	NA	NA	1	NA	1
chr2:76792791-76792968	Ttn	252	-	CE	0.36407	0.89952	-0.53545	1	K1	0.9284	Ttn	252	-	CE	0.344	0.424	0.168,0.592	11	K1	0.9284	249-250-251-252-253-254-255:0.3438	99-284:0.6562	99-284:7.0,143-144:1.0,183-184:1.0,218-219:1.0,219-220:2.0,220-221:15.0,221-222:12.0,222-223:6.0,223-224:4.0,224-225:6.0,225-226:6.0,226-227:3.0,227-228:2.0,228-229:17.0,229-230:16.0,230-231:19.0,233-234:3.0,234-235:1.0,237-238:1.0,239-240:4.0,241-242:6.0,243-244:9.0,245-246:5.0,246-247:1.0,249-250:1.0,250-251:1.0,251-252:1.0,252-253:3.0,253-254:2.0,254-255:14.0,258-259:4.0,259-260:1.0,269-270:1.…	NA	0	NA	NA	NA	NA	NA	NA	1
chr2:76795479-76795781	Ttn	246	-	CE	0.33259	0.85711	-0.52452	0.994	K1	0.8813	Ttn	246	-	CE	0.3	0.385	0.148,0.533	13	K1	0.8813	245-246-247:0.3	99-284:0.7	99-284:7.0,143-144:1.0,183-184:1.0,218-219:1.0,219-220:2.0,220-221:15.0,221-222:12.0,222-223:6.0,223-224:4.0,224-225:6.0,225-226:6.0,226-227:3.0,227-228:2.0,228-229:17.0,229-230:16.0,230-231:19.0,233-234:3.0,234-235:1.0,237-238:1.0,239-240:4.0,241-242:6.0,243-244:9.0,245-246:5.0,246-247:1.0,249-250:1.0,250-251:1.0,251-252:1.0,252-253:3.0,253-254:2.0,254-255:14.0,258-259:4.0,259-260:1.0,269-270:1.…	NA	0	NA	NA	1	1	NA	NA	NA
chr2:76795878-76796180	Ttn	245	-	CE	0.32778	0.8557	-0.52792	0.995	K1	0.8813	Ttn	245	-	CE	0.3	0.398	0.144,0.542	12	K1	0.8813	245-246-247:0.3	99-284:0.7	99-284:7.0,143-144:1.0,183-184:1.0,218-219:1.0,219-220:2.0,220-221:15.0,221-222:12.0,222-223:6.0,223-224:4.0,224-225:6.0,225-226:6.0,226-227:3.0,227-228:2.0,228-229:17.0,229-230:16.0,230-231:19.0,233-234:3.0,234-235:1.0,237-238:1.0,239-240:4.0,241-242:6.0,243-244:9.0,245-246:5.0,246-247:1.0,249-250:1.0,250-251:1.0,251-252:1.0,252-253:3.0,253-254:2.0,254-255:14.0,258-259:4.0,259-260:1.0,269-270:1.…	NA	0	NA	NA	1	1	1	NA	NA
chr2:76797848-76798256	Ttn	241	-	CE	0.47065	0.8878	-0.41715	0.993	K1	0.9957	Ttn	241	-	CE	0.462	0.411	0.264,0.675	13	K1	0.9957	241-242:0.4615	99-284:0.5385	99-284:7.0,143-144:1.0,183-184:1.0,218-219:1.0,219-220:2.0,220-221:15.0,221-222:12.0,222-223:6.0,223-224:4.0,224-225:6.0,225-226:6.0,226-227:3.0,227-228:2.0,228-229:17.0,229-230:16.0,230-231:19.0,233-234:3.0,234-235:1.0,237-238:1.0,239-240:4.0,241-242:6.0,243-244:9.0,245-246:5.0,246-247:1.0,249-250:1.0,250-251:1.0,251-252:1.0,252-253:3.0,253-254:2.0,254-255:14.0,258-259:4.0,259-260:1.0,269-270:1.…	NA	0	1	NA	NA	NA	1	NA	NA
chr2:76798351-76798629	Ttn	240	-	CE	0.38898	0.89401	-0.50503	0.997	K1	0.9456	Ttn	240	-	CE	0.364	0.428	0.181,0.609	11	K1	0.9456	239-240:0.3636	99-284:0.6364	99-284:7.0,143-144:1.0,183-184:1.0,218-219:1.0,219-220:2.0,220-221:15.0,221-222:12.0,222-223:6.0,223-224:4.0,224-225:6.0,225-226:6.0,226-227:3.0,227-228:2.0,228-229:17.0,229-230:16.0,230-231:19.0,233-234:3.0,234-235:1.0,237-238:1.0,239-240:4.0,241-242:6.0,243-244:9.0,245-246:5.0,246-247:1.0,249-250:1.0,250-251:1.0,251-252:1.0,252-253:3.0,253-254:2.0,254-255:14.0,258-259:4.0,259-260:1.0,269-270:1.…	NA	0	1	NA	NA	NA	1	NA	NA
chr2:76799084-76799350	Ttn	238	-	CE	0.20439	0.89759	-0.69319	1	K1	0.5436	Ttn	238	-	CE	0.125	0.388	0.041,0.429	8	K1	0.5436	237-238:0.125	99-284:0.875	99-284:7.0,143-144:1.0,183-184:1.0,218-219:1.0,219-220:2.0,220-221:15.0,221-222:12.0,222-223:6.0,223-224:4.0,224-225:6.0,225-226:6.0,226-227:3.0,227-228:2.0,228-229:17.0,229-230:16.0,230-231:19.0,233-234:3.0,234-235:1.0,237-238:1.0,239-240:4.0,241-242:6.0,243-244:9.0,245-246:5.0,246-247:1.0,249-250:1.0,250-251:1.0,251-252:1.0,252-253:3.0,253-254:2.0,254-255:14.0,258-259:4.0,259-260:1.0,269-270:1.…	NA	0	1	NA	NA	NA	1	NA	NA
chr2:76799440-76799608	Ttn	237	-	CE	0.19243	0.87477	-0.68234	1	K1	0.5436	Ttn	237	-	CE	0.125	0.388	0.041,0.429	8	K1	0.5436	237-238:0.125	99-284:0.875	99-284:7.0,143-144:1.0,183-184:1.0,218-219:1.0,219-220:2.0,220-221:15.0,221-222:12.0,222-223:6.0,223-224:4.0,224-225:6.0,225-226:6.0,226-227:3.0,227-228:2.0,228-229:17.0,229-230:16.0,230-231:19.0,233-234:3.0,234-235:1.0,237-238:1.0,239-240:4.0,241-242:6.0,243-244:9.0,245-246:5.0,246-247:1.0,249-250:1.0,250-251:1.0,251-252:1.0,252-253:3.0,253-254:2.0,254-255:14.0,258-259:4.0,259-260:1.0,269-270:1.…	NA	0	1	NA	NA	NA	1	NA	NA
chr2:76808751-76809017	Ttn	230	-	CE	0.54406	0.90872	-0.36467	0.993	K1	0.9941	Ttn	230	-	CE	0.545	0.244	0.42,0.664	42	K1	0.9941	218-219-220-221-222-223-224-225-226-227-228-229-230-231:0.545	99-284:0.455	99-284:7.0,143-144:1.0,183-184:1.0,218-219:1.0,219-220:2.0,220-221:15.0,221-222:12.0,222-223:6.0,223-224:4.0,224-225:6.0,225-226:6.0,226-227:3.0,227-228:2.0,228-229:17.0,229-230:16.0,230-231:19.0,233-234:3.0,234-235:1.0,237-238:1.0,239-240:4.0,241-242:6.0,243-244:9.0,245-246:5.0,246-247:1.0,249-250:1.0,250-251:1.0,251-252:1.0,252-253:3.0,253-254:2.0,254-255:14.0,258-259:4.0,259-260:1.0,269-270:1.…	NA	0	NA	NA	NA	1	1	NA	1
chr2:77011758-77014393	Ccdc141	27	-	RI	0.25296	0.057682	0.19528	0.942	K1	0.9456	Ccdc141	27	-	RI	0.143	0.2574	0.0636,0.321	20	K1	0.5918	26-27-28:0.1429	26-28:0.8571	26-27:3.0,26-28:15.0,27-28:2.0	NA	0.143	0.364	0	0.333	0	0	0.5	0
chr2:77089070-77089264	Ccdc141	10	-	CE	0.93978	0.76742	0.17237	0.926	K1	0.9031	Ccdc141	10	-	CE	1	0.016	0.984,1.0	182	K0	0	9-10-11:1.0	NA	9-10:78.0,10-11:104.0	1	1	0.869	0	1	0.771	0.681	0.698	0.768
chr2:83855437-83855529	Fam171b	3	+	CE	0.63613	0.87775	-0.24162	0.946	K1	0.9412	Fam171b	3	+	CE	1	0.615	0.368,0.983	2	K0	0	2-3:1.0	NA	2-3:2.0	NA	NA	NA	0.642	NA	1	1	NA	1
chr2:83858218-83858373	Fam171b	4	+	CE	0.63293	0.93164	-0.29871	0.994	K1	0.9412	Fam171b	4	+	CE	1	0.514	0.473,0.987	3	K0	0	4-5:1.0	NA	4-5:3.0	NA	NA	NA	0.642	NA	1	1	NA	1
chr2:83860407-83860577	Fam171b	5	+	CE	0.63257	0.95512	-0.32254	1	K1	0.9412	Fam171b	5	+	CE	1	0.514	0.473,0.987	3	K0	0	4-5:1.0	NA	4-5:3.0	NA	NA	NA	0.642	NA	1	1	1	1
chr2:91064906-91065007	Slc39a13	9	-	CE	0.57971	0.72922	-0.14951	0.912	K1	0.9983	Slc39a13	9	-	CE	0.469	0.123	0.408,0.531	177	K1	0.9972	8-9-10:0.4689	8-10:0.5311	8-9:55.0,8-10:64.0,9-10:58.0	0.663	0.587	0.659	0.525	0.752	0.746	0.751	0.645	0.773
chr2:91670712-91672302	Arhgap1	18	+	TE	0.51056	0.59473	-0.084174	0.929	K1	1	Arhgap1	18	+	TE	0.5546	0.014	0.548,0.562	13900	K1	0.9914	00:18:00.600000	NA	NA	0.4675	0.5	0.5312	0.5	0.499	0.624	0.5857	0.6443	0.6204
chr2:91672303-91672326	Arhgap1	19	+	TE	0.48941	0.40535	0.084059	0.912	K1	1	Arhgap1	19	+	TE	0.4454	0.014	0.438,0.452	13900	K1	0.9914	18-19:0.4454	NA	NA	0.5325	0.5	0.4688	0.5	0.501	0.376	0.4143	0.3557	0.3796
chr2:91718643-91719287	Harbi1	6	+	AL	0.084139	0.019135	0.065004	0.956	K1	0.5053	Harbi1	6	+	AL	0.0988	0.0774	0.0676,0.145	162	K1	0.4651	4-6:0.09877	4-7:0.9012	4-6:16.0,4-7:146.0	0.0769	0	0.0814	0.112	0.0217	0	0.027	0	0
chr2:94327937-94328485	Ttc17	23	-	AL	0.7976	0.63449	0.16311	0.97	K1	0.963	Ttc17	23	-	AL	0.852	0.07	0.814,0.884	278	K1	0.6035	22-23:0.8525	22-24:0.1475	22-23:237.0,22-24:41.0	0.867	0.697	0.794	0.8	0.636	0.626	0.664	0.638	0.613
chr3:101855776-101858929	Slc22a15	15	-	TE	0.69026	0.20239	0.48787	0.932	K1	0.9852	Slc22a15	15	-	TE	0.5715	0.081	0.53,0.611	401	K1	0.9852	14-15:0.5715	NA	NA	1	1	0.5732	0.3122	0.2197	0.0837	0.2099	0.3524	0.1217
chr3:101858930-101860519	Slc22a15	14	-	TE	0.30989	0.79843	-0.48854	0.925	K1	0.9852	Slc22a15	14	-	TE	0.4285	0.081	0.389,0.47	401	K1	0.9852	00:14:00.400000	NA	NA	0	0	0.4268	0.6878	0.7803	0.9163	0.7901	0.6476	0.8783
chr3:102156717-102158182	Vangl1	13	-	TE	0.010743	0.27918	-0.26844	0.988	K2	1.4688	Vangl1	13	-	TE	0	0.0227	0.000401,0.0231	127	K2	0.8569	12-13:0.0	NA	NA	NA	0	0	NA	NA	0.4024	0	0.35	0
chr3:103020670-103020891	Csde1	7	+	AD	0.041134	0.21794	-0.17681	0.903	K1	0.9341	Csde1	7	+	AD	0	0.0828	0.00151,0.0843	33	K0	0	NA	6-8:1.0	6-8:33.0	0	0	0	0	0	0.35	0	0.311	0.325
chr3:103056886-103057149	Csde1	27	+	TE	0.66796	0.61158	0.056379	0.919	K3	1.5425	Csde1	27	+	TE	0.6725	0.024	0.66,0.684	4110	K3	1.2399	00:27:00.700000	NA	NA	0.6192	0.71	0.6823	0.6568	0.638	0.6265	0.6111	0.5735	0.6094
chr3:105996957-105996965	Pifo	8	-	TE	0.73113	0.10958	0.62155	0.999	K1	0.9625	Pifo	8	-	TE	NA	NA	NA	NA	NA	NA	NA	NA	NA	NA	0	1	0.6135	0	NA	NA	NA	NA
chr3:105996966-105997199	Pifo	7	-	TE	0.26783	0.88731	-0.61948	0.997	K1	0.9625	Pifo	7	-	TE	NA	NA	NA	NA	NA	NA	NA	NA	NA	NA	1	0	0.3865	1	NA	NA	NA	NA
chr3:106735405-106735904	Lrif1	6	+	TE	0.050721	0.20021	-0.14949	0.909	K2	0.9955	Lrif1	6	+	TE	0	0.0025	4.34e-5,0.00253	1180	K2	0.9955	00:06:00	NA	NA	0	0	0.006	0.2412	0.2018	0.2027	0.1718	0.1276	0.2936
chr3:107750682-107750979	Csf1	7	-	AF	0.013574	0.15155	-0.13798	0.935	K0	0	Csf1	7	-	AF	0	0.0436	0.000777,0.0444	65	K0	0	NA	6-8:1.0	6-8:65.0	NA	0.5	0	NA	0	0	NA	0	NA
chr3:107926810-107926980	Gstm7	10	-	TE	0.076502	0.71261	-0.6361	1	K2	0.9958	Gstm7	10	-	TE	0	0.2167	0.00427,0.221	11	K2	0	00:10:00	NA	NA	NA	NA	0	NA	NA	0.7899	NA	NA	NA
chr3:108942727-108942855	Henmt1	6	+	CE	0.90783	0.2476	0.66024	1	K1	0.7219	Henmt1	6	+	CE	1	0.277	0.717,0.994	8	K0	0	5-6-7:1.0	NA	5-6:3.0,6-7:5.0	NA	1	NA	NA	NA	NA	0.2	NA	1
chr3:115928509-115929088	Dph5	11	+	TE	0.78051	0.85469	-0.074175	0.944	K1	0.8236	Dph5	11	+	TE	0.8148	0.04	0.794,0.834	1010	K1	0.6913	00:11:00.800000	NA	NA	0.7753	0.7528	0.7421	0.8209	0.875	0.8781	0.8735	0.8068	0.8423
chr3:115929089-115929332	Dph5	12	+	TE	0.21999	0.14533	0.074652	0.948	K1	0.8236	Dph5	12	+	TE	0.1852	0.04	0.166,0.206	1010	K1	0.6913	11-12:0.1852	NA	NA	0.2247	0.2472	0.2579	0.1791	0.125	0.1219	0.1265	0.1932	0.1577
chr3:125865271-125865505	Ugt8a	8	-	TE	0.027717	0.61317	-0.58545	0.921	K1	0	Ugt8a	8	-	TE	0	0.0933	0.00171,0.095	29	K1	0	7-8:0.0	NA	NA	NA	0	0	NA	1	1	NA	0	0
chr3:125865506-125867579	Ugt8a	7	-	TE	0.97195	0.38718	0.58477	0.925	K1	0	Ugt8a	7	-	TE	1	0.093	0.905,0.998	29	K1	0	00:07:01	NA	NA	NA	1	1	NA	0	0	NA	1	1
chr3:129213972-129214274	Pitx2	8	+	TS	0.078562	0.82445	-0.74588	1	K1	0.5224	Pitx2	8	+	TS	1	0.441	0.549,0.99	4	K1	0	00:09:01	NA	NA	NA	0	NA	NA	NA	0.6082	0.8824	NA	NA
chr3:129214275-129214781	Pitx2	9	+	TS	0.91815	0.17676	0.74139	1	K1	0.5224	Pitx2	9	+	TS	0	0.4408	0.0102,0.451	4	K1	0	8-9:0.0	NA	NA	NA	1	NA	NA	NA	0.3918	0.1176	NA	NA
chr3:129218334-129218897	Pitx2	12	+	TE	0.87992	0.44406	0.43586	0.994	K3	0.991	Pitx2	12	+	TE	0.9697	0.164	0.826,0.99	21	K3	0.196	00:12:01	NA	NA	NA	0.9134	NA	NA	NA	0	0.4441	NA	NA
chr3:129218898-129219578	Pitx2	13	+	TE	0.12339	0.54945	-0.42605	0.994	K3	0.991	Pitx2	13	+	TE	0.0303	0.1639	0.0101,0.174	21	K3	0.196	12-13:0.03032	NA	NA	NA	0.0866	NA	NA	NA	1	0.5559	NA	NA
chr3:129787881-129788290	Lrit3	6	-	TE	0.86908	0.14264	0.72644	1	K1	0.424	Lrit3	6	-	TE	1	0.384	0.607,0.991	5	K1	0	5-6:1.0	NA	NA	NA	0.9137	0	NA	0	NA	NA	NA	NA
chr3:129788291-129789078	Lrit3	5	-	TE	0.12696	0.85625	-0.72929	1	K1	0.424	Lrit3	5	-	TE	0	0.3845	0.00851,0.393	5	K1	0	00:05:00	NA	NA	NA	0.0863	1	NA	1	NA	NA	NA	NA
chr3:130730460-130730600	Gm42997	1	+	TS	0.048772	0.68903	-0.64025	0.99	K1	0.7861	Gm42997	1	+	TS	0.0315	0.1158	0.0112,0.127	36	K1	0.2018	00:02:00	NA	NA	0	0	0	0	0.7817	0.8544	0.7653	0.1291	1
chr3:130730601-130731161	Gm42997	2	+	TS	0.95075	0.31252	0.63823	0.986	K1	0.7861	Gm42997	2	+	TS	0.9685	0.116	0.873,0.989	36	K1	0.2018	1-2:0.9685	NA	NA	1	1	1	1	0.2183	0.1456	0.2347	0.8709	0
chr3:135439137-135439210	Ube2d3	7	+	TS	0.60069	0.3403	0.2604	0.917	K1	1	Ube2d3	7	+	TS	0.7457	0.093	0.696,0.789	240	K1	0.818	00:08:00.700000	NA	NA	0.3996	0.6532	0.6802	0.5386	0.4561	0.211	0.4961	0.3695	0.1639
chr3:135439211-135439643	Ube2d3	8	+	TS	0.39906	0.6606	-0.26154	0.912	K1	1	Ube2d3	8	+	TS	0.2543	0.093	0.211,0.304	240	K1	0.818	7-8:0.2543	NA	NA	0.6004	0.3468	0.3198	0.4614	0.5439	0.789	0.5039	0.6305	0.8361
chr3:138427971-138428100	Adh4	7	+	CE	0.53834	0.93578	-0.39744	0.987	K1	1	Adh4	7	+	CE	0.579	0.385	0.372,0.757	15	K1	0.982	6-7-8:0.5789	6-8:0.4211	6-7:5.0,6-8:4.0,7-8:6.0	NA	NA	0.5	NA	1	1	1	1	1
chr3:142706689-142706791	Kyat3	3	+	CE	0.88307	0.70678	0.1763	0.909	K2	1.2612	Kyat3	3	+	CE	1	0.277	0.717,0.994	8	K0	0	2-3-5:1.0	NA	2-3:5.0,3-5:3.0	0.702	1	1	0.926	0.693	0.672	0.698	0.72	0.778
chr3:145893267-145894277	Ddah1	8	+	TE	0.45272	0.14348	0.30924	0.903	K1	0.9324	Ddah1	8	+	TE	0.2454	0.247	0.146,0.393	31	K1	0.8039	7-8:0.2454	NA	NA	NA	0.6519	NA	NA	0	NA	NA	0	NA
chr3:14977959-14978134	A930001A20Rik	3	+	CE	0.86061	0.41894	0.44167	0.935	K1	0.8555	A930001A20Rik	3	+	CE	0.25	0.5806	0.0764,0.657	4	K1	0.8113	3-4:0.25	2-4:0.75	2-4:3.0,3-4:1.0	1	NA	0.75	1	NA	0.733	0.167	0.28	0
chr3:152210482-152210491	Fubp1	2	+	TS	0.063131	0.00076937	0.062361	0.947	K3	1.5313	Fubp1	2	+	TS	0	0.0027	4.71e-5,0.00275	1090	K3	0.8998	5-6:0.0	NA	NA	0	0.1629	0	0.1465	0	0.0001	0	0	0
chr3:159529460-159529576	Depdc1a	16	+	TE	0.10423	0.0012197	0.10301	0.975	K2	1.3938	Depdc1a	16	+	TE	0	0.0074	0.000129,0.00752	396	K2	0.9854	15-16:0.0	NA	NA	0	0.1033	0.2922	0.1205	0	0.0041	0	0	0
chr3:16215007-16216855	Ythdf3	9	+	TE	0.014946	0.086363	-0.071417	0.947	K2	1.3588	Ythdf3	9	+	TE	0	0.0008	1.39e-5,0.000809	3700	K2	0.9802	8-9:0.0	NA	NA	0	0.0016	0	0.0704	0.0602	0.0812	0.0166	0.1489	0.1235
chr3:16216856-16217037	Ythdf3	10	+	TE	0.50317	0.33453	0.16864	0.931	K2	1.3588	Ythdf3	10	+	TE	0.5826	0.027	0.569,0.596	3700	K2	0.9802	8-9-10:0.5826	NA	NA	0.5982	0.4096	0.5348	0.39	0.3441	0.3699	0.421	0.2567	0.28
chr3:28667983-28668223	Tnik	36	+	TE	0.61509	0.74325	-0.12816	0.935	K2	0.9982	Tnik	36	+	TE	0.6507	0.035	0.633,0.668	2110	K2	0.9334	35-36:0.6507	NA	NA	0.5866	0.6899	0.6741	0.4747	0.7741	0.703	0.714	0.7332	0.7962
chr3:28668224-28675858	Tnik	37	+	TE	0.38499	0.25677	0.12822	0.927	K2	0.9982	Tnik	37	+	TE	0.3493	0.035	0.332,0.367	2110	K2	0.9334	35-36-37:0.3493	NA	NA	0.4134	0.3101	0.3259	0.5253	0.2259	0.297	0.286	0.2668	0.2038
chr3:32580332-32583997	Gnb4	15	-	TE	0.11659	0.052848	0.063742	0.921	K1	0.7002	Gnb4	15	-	TE	0.1128	0.0354	0.0966,0.132	880	K1	0.5083	14-15:0.1128	NA	NA	0.1894	0.0741	0.1272	0.0709	0.0248	0.0521	0.0432	0.0781	0.0607
chr3:32583998-32585226	Gnb4	14	-	TE	0.88378	0.94716	-0.063386	0.916	K1	0.7002	Gnb4	14	-	TE	0.8872	0.035	0.868,0.903	880	K1	0.5083	00:14:00.900000	NA	NA	0.8106	0.9259	0.8728	0.9291	0.9752	0.9479	0.9568	0.9219	0.9393
chr3:33808686-33809944	Ttc14	21	+	TE	0.74049	0.838	-0.097512	0.961	K2	1.1429	Ttc14	21	+	TE	0.738	0.027	0.724,0.751	2800	K2	1.0787	00:21:00.700000	NA	NA	0.6519	0.7879	0.7309	0.7975	0.8637	0.8189	0.8546	0.8364	0.8181
chr3:33809945-33812291	Ttc14	22	+	TE	0.20087	0.12177	0.079094	0.953	K2	1.1429	Ttc14	22	+	TE	0.1652	0.023	0.154,0.177	2800	K2	1.0787	21-22:0.1652	NA	NA	0.2966	0.1616	0.2006	0.1782	0.1039	0.1362	0.1025	0.1278	0.1357
chr3:34675995-34676146	Sox2ot	27	+	TE	0.92491	0.081258	0.84365	1	K2	0.6426	Sox2ot	27	+	TE	0.9717	0.117	0.873,0.99	34	K2	0.1857	26-27:0.9717	NA	NA	NA	0.929	1	NA	NA	0	0	NA	NA
chr3:34676147-34677993	Sox2ot	28	+	TE	0.05852	0.77928	-0.72076	1	K2	0.6426	Sox2ot	28	+	TE	0	0.0805	0.00146,0.082	34	K2	0.1857	26-27-28:0.0	NA	NA	NA	0.0589	0	NA	NA	0.8365	0.8365	NA	NA
chr3:34677994-34677995	Sox2ot	29	+	TE	0.053999	0.21645	-0.16245	0.929	K2	0.6426	Sox2ot	29	+	TE	0.0283	0.1172	0.00981,0.127	34	K2	0.1857	26-27-28-29:0.02827	NA	NA	NA	0.0121	0	NA	NA	0.1635	0.1635	NA	NA
chr3:36179424-36179425	Qrfpr	9	-	TE	0.94332	0.12484	0.81848	1	K1	0.113	Qrfpr	9	-	TE	1	0.12	0.878,0.998	22	K1	0	8-9:1.0	NA	NA	1	1	NA	NA	1	0.0151	NA	NA	0.0151
chr3:36179426-36180295	Qrfpr	8	-	TE	0.058318	0.86957	-0.81126	1	K1	0.113	Qrfpr	8	-	TE	0	0.1198	0.00223,0.122	22	K1	0	00:08:00	NA	NA	0	0	NA	NA	0	0.9849	NA	NA	0.9849
chr3:37640520-37640808	Spry1	6	+	CE	0.17531	0.50203	-0.32672	0.965	K2	1.3647	Spry1	6	+	CE	0.102	0.2519	0.0391,0.291	17	K2	1.1676	6-7:0.1017	2-7:0.2034,2-3-4-7:0.6949	2-3:16.0,2-7:4.0,3-4:14.0,4-7:11.0,6-7:2.0	NA	1	0.181	NA	NA	0	0.5	0	NA
chr3:41613123-41614058	Jade1	17	+	TE	0.00098054	0.07638	-0.0754	0.995	K2	1.5581	Jade1	17	+	TE	0	0.0025	4.29e-5,0.0025	1190	K2	1.1612	00:17:00	NA	NA	0	0	0	0	0.1125	0	0.1569	0	0.1092
chr3:51255231-51255662	Elf2	22	-	TE	0.72383	0.57203	0.1518	0.948	K3	1.0928	Elf2	22	-	TE	0.706	0.026	0.693,0.719	3260	K3	1.0126	19-20-21-22:0.706	NA	NA	0.7791	0.7221	0.5724	0.8427	0.5967	0.6102	0.5577	0.5481	0.5472
chr3:51255685-51256985	Elf2	19	-	TE	0.25444	0.42011	-0.16568	0.952	K3	1.0928	Elf2	19	-	TE	0.2643	0.025	0.252,0.277	3260	K3	1.0126	00:19:00.300000	NA	NA	0.2062	0.2366	0.4095	0.1536	0.3937	0.384	0.4346	0.4416	0.4479
chr3:51415148-51416015	Naa15	1	+	TS	0.62738	0.76723	-0.13984	0.93	K1	0.9995	Naa15	1	+	TS	0.4866	0.098	0.438,0.536	281	K1	0.9995	00:02:00.500000	NA	NA	0.7161	0.6663	0.7022	0.5716	0.7251	0.7571	0.7565	0.791	0.8147
chr3:51416016-51416376	Naa15	2	+	TS	0.37227	0.23228	0.13999	0.916	K1	0.9995	Naa15	2	+	TS	0.5134	0.098	0.464,0.562	281	K1	0.9995	1-2:0.5134	NA	NA	0.2839	0.3337	0.2978	0.4284	0.2749	0.2429	0.2435	0.209	0.1853
chr3:5411682-5413165	Zfhx4	15	+	TE	0.014149	0.12221	-0.10806	0.909	K2	0.9341	Zfhx4	15	+	TE	0	0.038	0.000675,0.0387	75	K2	0.9339	00:15:00	NA	NA	0	0	0	NA	NA	NA	0	0	0
chr3:55477890-55477937	Dclk1	16	+	AD	0.41624	0.084577	0.33166	0.969	K1	0.971	Dclk1	16	+	AD	NA	NA	NA	NA	NA	NA	NA	NA	NA	NA	NA	NA	0.4	NA	NA	0	0	NA
chr3:60629732-60629748	Mbnl1	22	+	TE	0.4916	0.32597	0.16562	0.924	K3	1.892	Mbnl1	22	+	TE	0.6569	0.01	0.652,0.662	27600	K3	1.1593	17-18-19-20-21-22:0.6569	NA	NA	0.5017	0.3484	0.4434	0.508	0.3929	0.3846	0.3218	0.2294	0.3013
chr3:61007174-61008979	P2ry1	5	+	TE	0.035149	0.87317	-0.83802	1	K1	0.3401	P2ry1	5	+	TE	0	0.1433	0.0027,0.146	18	K1	0	00:05:00	NA	NA	NA	0	NA	NA	0.9368	0.9368	0.9368	0.9368	0.9368
chr3:61008980-61008982	P2ry1	6	+	TE	0.96647	0.12948	0.83699	1	K1	0.3401	P2ry1	6	+	TE	1	0.143	0.854,0.997	18	K1	0	5-6:1.0	NA	NA	NA	1	NA	NA	0.0632	0.0632	0.0632	0.0632	0.0632
chr3:63719280-63719282	Plch1	21	-	AA	0.8792	0.36489	0.51431	0.98	K1	1	Plch1	21	-	AA	NA	NA	NA	NA	NA	NA	NA	NA	NA	NA	1	NA	1	0.5	0.467	0	0.25	0.5
chr3:67356221-67356558	Rsrc1	18	+	TE	0.16848	0.00078965	0.16769	0.929	K3	1.8214	Rsrc1	18	+	TE	0.3929	0.059	0.364,0.423	745	K3	1.4856	00:18:00.400000	NA	NA	0	0.4459	0	0	0	0	0	0	0
chr3:69025824-69025985	Smc4	15	+	CE	0.99906	0.89228	0.10678	0.901	K5	1.6963	Smc4	15	+	CE	1	0.001	0.999,1.0	3000	K0	0	14-15-16,14-15-18:1.0	NA	14-15:1421.0,15-16:1577.0,15-18:1.0,16-17:1439.0,17-18:1636.0	1	1	0.999	1	0.658	0.806	0.999	1	1
chr3:84529191-84529265	Arfip1	6	-	CE	0.8701	0.77866	0.091438	0.963	K5	1.4977	Arfip1	6	-	CE	0.89	0.033	0.873,0.906	976	K2	0.8244	5-6-7-8:0.8281,5-6-8:0.06222	5-8:0.1097	5-6:520.0,5-8:54.1,6-7:377.0,6-8:25.0,7-8:364.0	0.882	0.867	0.917	0.799	0.741	0.774	0.809	0.788	0.784
chr3:88054958-88055976	Gpatch4	12	+	TE	0.012095	0.249	-0.23691	0.966	K2	1.0222	Gpatch4	12	+	TE	0.0047	0.0083	0.00234,0.0106	882	K2	0.0975	00:12:00	NA	NA	0.0166	0	0.0016	0.0307	0.0598	0.3083	0.342	0	0.5345
chr3:88055977-88055990	Gpatch4	13	+	TE	0.98167	0.74627	0.2354	0.953	K2	1.0222	Gpatch4	13	+	TE	0.9891	0.012	0.981,0.993	882	K2	0.0975	12-13:0.9891	NA	NA	0.9774	0.9938	0.9922	0.9634	0.9345	0.6875	0.6538	0.9939	0.4626
chr3:88424846-88425107	Slc25a44	4	-	TS	0.22818	0.5058	-0.27763	0.928	K2	0.9991	Slc25a44	4	-	TS	0.2263	0.176	0.152,0.328	60	K2	0.7715	1-2-3-4:0.2263	NA	NA	0.4214	0	0.1955	0.2481	0.4506	0.372	0.4757	0.7501	0.4825
chr3:88425108-88425108	Slc25a44	3	-	TS	0.75726	0.49355	0.26371	0.919	K2	0.9991	Slc25a44	3	-	TS	0.7737	0.176	0.672,0.848	60	K2	0.7715	2-3-4:0.7737	NA	NA	0.5786	0.9301	0.8045	0.7519	0.5494	0.628	0.5243	0.2499	0.5175
chr3:88729112-88729556	Rit1	7	+	TE	0.0010263	0.093326	-0.0923	1	K1	0.6312	Rit1	7	+	TE	0	0.0015	2.69e-5,0.00157	1900	K1	0	00:07:00	NA	NA	0	0	0	0	0.1587	0.1403	0.0953	0.0691	0
chr3:88729557-88729727	Rit1	8	+	TE	0.99895	0.90653	0.092414	0.998	K1	0.6312	Rit1	8	+	TE	1	0.002	0.998,1.0	1900	K1	0	7-8:1.0	NA	NA	1	1	1	1	0.8413	0.8597	0.9047	0.9309	1
chr3:89349976-89349989	Adam15	2	-	TS	0.72569	0.094723	0.63096	1	K2	0.7754	Adam15	2	-	TS	0.7715	0.496	0.425,0.921	6	K2	0.7754	3-4:0.7715	NA	NA	NA	0	0.2379	0.7715	NA	0	0.0655	NA	0
chr3:90181883-90181963	Nup210l	29	+	CE	0.90127	0.52331	0.37796	0.963	K1	0.9612	Nup210l	29	+	CE	NA	NA	NA	NA	NA	NA	NA	NA	NA	1	NA	1	NA	NA	0.688	1	NA	0.385
chr3:90182480-90182611	Nup210l	30	+	CE	0.92737	0.399	0.52838	0.999	K1	0.9612	Nup210l	30	+	CE	1	0.217	0.779,0.996	11	K0	0	30-31:1.0	NA	30-31:11.0	1	NA	1	NA	NA	0.688	1	NA	0.385
chr3:90695295-90695297	S100a9	3	-	AA	0.78647	0.57977	0.2067	0.936	K1	0.999	S100a9	3	-	AA	0.829	0.154	0.736,0.89	64	K1	0.6609	2-3-4:0.8286	2-4:0.1714	2-3:29.0,2-4:6.0,3-4:29.0	NA	0.776	0.783	1	0.454	0.75	0.59	0.518	0.63
chr3:94639395-94639469	Tuft1	4	-	CE	0.50219	0.83325	-0.33106	0.981	K1	1	Tuft1	4	-	CE	0.5	0.254	0.373,0.627	39	K1	1	3-4-5:0.5	3-5:0.5	3-4:9.0,3-5:13.0,4-5:17.0	0.458	1	0.588	0.474	0.765	0.714	0.881	1	0.859
chr3:94880333-94880875	Pogz	22	+	TE	0.51514	0.72488	-0.20974	0.949	K2	1.4514	Pogz	22	+	TE	0.4976	0.043	0.476,0.519	1460	K2	1	21-22:0.4976	NA	NA	0.73	0.5092	0.4246	0.4124	0.706	0.7406	0.7614	0.6303	0.7888
chr3:95240112-95240594	Gm128	2	-	RI	0.35767	0.91614	-0.55847	0.989	K1	0.9911	Gm128	2	-	RI	0.556	0.294	0.403,0.697	28	K1	0.9911	1-2-3:0.5556	1-3:0.4444	1-2:6.0,1-3:8.0,2-3:14.0	NA	NA	0.125	NA	0	1	0	1	1
chr3:95495568-95495571	Arnt	31	+	TE	0.22342	0.38975	-0.16633	0.922	K2	1.3244	Arnt	31	+	TE	0.2969	0.037	0.279,0.316	1640	K2	1.1325	30-31:0.2969	NA	NA	0.1102	0.0696	0.291	0.3452	0.4133	0.4726	0.3059	0.4174	0.3382
chr3:95556086-95556400	Ctss	9	+	TE	0.69118	0.91918	-0.228	0.925	K1	0.9988	Ctss	9	+	TE	0.7267	0.029	0.712,0.741	2650	K1	0.8462	00:09:00.700000	NA	NA	0.8293	0.5204	0.554	0.8295	1	0.8625	1	1	0.7384
chr3:95556401-95556403	Ctss	10	+	TE	0.30805	0.080838	0.22721	0.913	K1	0.9988	Ctss	10	+	TE	0.2733	0.029	0.259,0.288	2650	K1	0.8462	9-10:0.2733	NA	NA	0.1707	0.4796	0.446	0.1705	0	0.1375	0	0	0.2616
chr3:97689824-97689864	Pde4dip	50	-	TE	0.77816	0.088655	0.68951	0.994	K1	0.9604	Pde4dip	50	-	TE	1	0.15	0.847,0.997	17	K1	0	49-50:1.0	NA	NA	NA	0.6166	NA	NA	0	NA	0	NA	0
chr3:97689865-97690853	Pde4dip	49	-	TE	0.22055	0.91381	-0.69326	0.994	K1	0.9604	Pde4dip	49	-	TE	0	0.1502	0.00285,0.153	17	K1	0	00:49:00	NA	NA	NA	0.3834	NA	NA	1	NA	1	NA	1
chr4:101507871-101507999	Dnajc6	2	+	TS	0.087164	0.70535	-0.61818	0.999	K1	0.8083	Dnajc6	2	+	TS	NA	NA	NA	NA	NA	NA	NA	NA	NA	NA	0.0079	NA	NA	0.7519	NA	0	NA	NA
chr4:101508000-101508182	Dnajc6	3	+	TS	0.90985	0.29512	0.61473	1	K1	0.8083	Dnajc6	3	+	TS	NA	NA	NA	NA	NA	NA	NA	NA	NA	NA	0.9921	NA	NA	0.2481	NA	1	NA	NA
chr4:102605834-102605847	Pde4b	31	+	TE	0.0095486	0.16088	-0.15133	0.986	K3	1.9058	Pde4b	31	+	TE	0.0034	0.0026	0.00238,0.00498	5640	K3	0.6995	28-29-30-31:0.003433	NA	NA	0.0415	0	0	0	0.177	0.189	0.1334	0.0223	0.2807
chr4:102605848-102605861	Pde4b	32	+	TE	0.76864	0.59492	0.17372	0.904	K3	1.9058	Pde4b	32	+	TE	0.8228	0.017	0.814,0.831	5640	K3	0.6995	28-29-30-31-32:0.8228	NA	NA	0.6937	0.8262	0.8427	0.6597	0.6621	0.5779	0.542	0.7481	0.4446
chr4:103114110-103114299	Wdr78	2	-	TS	0.18876	0.71479	-0.52603	0.908	K1	0.887	Wdr78	2	-	TS	0.1306	0.3105	0.0495,0.36	13	K1	0.5591	1-2:0.1306	NA	NA	0.1247	0.1524	0.1778	0.0762	1	0.3047	0	1	1
chr4:103114300-103114555	Wdr78	1	-	TS	0.80752	0.28384	0.52368	0.921	K1	0.887	Wdr78	1	-	TS	0.8694	0.31	0.64,0.95	13	K1	0.5591	00:02:00.900000	NA	NA	0.8753	0.8476	0.8222	0.9238	0	0.6953	1	0	0
chr4:103162755-103165749	Mier1	21	+	TE	0.693	0.2163	0.47669	0.999	K2	1.4836	Mier1	21	+	TE	0.5199	0.032	0.504,0.536	2740	K2	1.4236	20-21:0.5199	NA	NA	0.7367	0.7367	0.7364	0.7363	0.1259	0.2452	0.0566	0.3342	0.3184
chr4:103165750-103165752	Mier1	22	+	TE	0.21922	0.57022	-0.35099	1	K2	1.4836	Mier1	22	+	TE	0.3347	0.03	0.32,0.35	2740	K2	1.4236	20-21-22:0.3347	NA	NA	0.1897	0.1897	0.19	0.19	0.6399	0.5495	0.6822	0.4831	0.4979
chr4:103165753-103165754	Mier1	23	+	TE	0.088574	0.21371	-0.12514	0.996	K2	1.4836	Mier1	23	+	TE	0.1454	0.022	0.135,0.157	2740	K2	1.4236	20-21-22-23:0.1454	NA	NA	0.0736	0.0736	0.0736	0.0737	0.2342	0.2052	0.2612	0.1827	0.1836
chr4:107802314-107802412	Lrp8	2	+	TS	0.097499	0.61241	-0.51491	1	K2	0.9468	Lrp8	2	+	TS	NA	NA	NA	NA	NA	NA	NA	NA	NA	0	NA	NA	NA	NA	0.635	NA	0	NA
chr4:107802413-107802518	Lrp8	3	+	TS	0.89888	0.38521	0.51367	0.999	K2	0.9468	Lrp8	3	+	TS	NA	NA	NA	NA	NA	NA	NA	NA	NA	1	NA	NA	NA	NA	0.365	NA	1	NA
chr4:108272218-108272383	Zyg11b	2	-	CE	0.93953	0.99097	-0.051439	0.95	K1	0.4395	Zyg11b	2	-	CE	0.973	0.037	0.948,0.985	220	K1	0.1786	1-2-3:0.9731	1-3:0.02691	1-2:62.0,1-3:3.0,2-3:155.0	1	0.909	0.944	0.91	1	0.983	1	1	1
chr4:108590653-108590777	Orc1	3	+	CE	0.9257	0.98868	-0.06298	0.903	K2	0.8304	Orc1	3	+	CE	1	0.081	0.918,0.999	34	K0	0	2-3-4:1.0	NA	2-3:9.0,3-4:25.0	0.985	0.917	1	0.828	1	1	0.975	1	0.978
chr4:109444082-109444382	Ttc39a	21	+	TE	0.027115	0.57268	-0.54557	1	K1	0.9782	Ttc39a	21	+	TE	NA	NA	NA	NA	NA	NA	NA	NA	NA	NA	0	NA	NA	1	NA	0.5867	NA	0.1739
chr4:109444383-109444745	Ttc39a	22	+	TE	0.97284	0.43553	0.53732	1	K1	0.9782	Ttc39a	22	+	TE	NA	NA	NA	NA	NA	NA	NA	NA	NA	NA	1	NA	NA	0	NA	0.4133	NA	0.8261
chr4:112165682-112167396	Skint4	12	+	TE	0.52896	0.90136	-0.3724	0.955	K1	0.9137	Skint4	12	+	TE	0.6712	0.359	0.463,0.822	16	K1	0.9137	00:12:00.700000	NA	NA	NA	0.234	0.7443	NA	1	NA	NA	NA	NA
chr4:112167397-112168076	Skint4	13	+	TE	0.4645	0.098478	0.36603	0.937	K1	0.9137	Skint4	13	+	TE	0.3288	0.359	0.178,0.537	16	K1	0.9137	12-13:0.3288	NA	NA	NA	0.766	0.2557	NA	0	NA	NA	NA	NA
chr4:115068277-115070469	Tal1	7	+	TE	0.883	0.57456	0.30845	0.959	K2	0.9692	Tal1	7	+	TE	1	0.441	0.549,0.99	4	K2	0	00:07:01	NA	NA	NA	0.9206	NA	NA	1	NA	0.6029	NA	0
chr4:115071229-115071755	Tal1	9	+	TE	0.1167	0.42647	-0.30977	0.953	K2	0.9692	Tal1	9	+	TE	0	0.4408	0.0102,0.451	4	K2	0	7-8-9:0.0	NA	NA	NA	0.0794	NA	NA	0	NA	0.3971	NA	1
chr4:115133801-115133977	Cyp4x1	2	-	TS	0.3803	0.85171	-0.47141	0.979	K1	0.9268	Cyp4x1	2	-	TS	NA	NA	NA	NA	NA	NA	NA	NA	NA	NA	0.3421	NA	NA	NA	1	NA	NA	NA
chr4:115133978-115134281	Cyp4x1	1	-	TS	0.61825	0.14713	0.47112	0.985	K1	0.9268	Cyp4x1	1	-	TS	NA	NA	NA	NA	NA	NA	NA	NA	NA	NA	0.6579	NA	NA	NA	0	NA	NA	NA
chr4:115811002-115811261	Atpaf1	10	+	TE	0.28728	0.18386	0.10342	0.923	K1	0.9333	Atpaf1	10	+	TE	0.1801	0.029	0.166,0.195	1960	K1	0.6803	00:10:00.200000	NA	NA	0.3324	0.3491	0.2678	0.3033	0.1539	0.1221	0.2429	0.2395	0.1607
chr4:115811262-115812314	Atpaf1	11	+	TE	0.71348	0.81595	-0.10247	0.912	K1	0.9333	Atpaf1	11	+	TE	0.8199	0.029	0.805,0.834	1960	K1	0.6803	10-11:0.8199	NA	NA	0.6676	0.6509	0.7322	0.6967	0.8461	0.8779	0.7571	0.7605	0.8393
chr4:11583677-11585744	Rad54b	7	+	AL	0.074367	0.147	-0.072632	0.917	K2	0.7392	Rad54b	7	+	AL	0.0769	0.1481	0.0349,0.183	39	K1	0.3912	5-7:0.07692	5-8:0.9231	5-7:3.0,5-8:36.0	0.0565	0.0698	0.0534	0.0493	0.0866	0.173	0.16	0.126	0.178
chr4:115876581-115876624	Mknk1	14	+	CE	0.97962	0.88145	0.098165	0.986	K1	0.7079	Mknk1	14	+	CE	0.978	0.027	0.96,0.987	351	K1	0.1554	13-14-15:0.9775	13-15:0.02254	13-14:182.0,13-15:4.0,14-15:165.0	1	1	0.967	0.975	0.807	0.939	0.857	0.921	0.896
chr4:116592806-116593036	Gpbp1l1	13	+	TE	0.26759	0.47158	-0.20399	0.916	K1	0.9999	Gpbp1l1	13	+	TE	0.3128	0.034	0.296,0.33	2030	K1	0.8964	00:13:00.300000	NA	NA	0.4547	0.2372	0.2238	0.1066	0.6271	0.4367	0.5061	0.3326	0.4555
chr4:116593037-116593882	Gpbp1l1	14	+	TE	0.73232	0.52833	0.20399	0.918	K1	0.9999	Gpbp1l1	14	+	TE	0.6872	0.034	0.67,0.704	2030	K1	0.8964	13-14:0.6872	NA	NA	0.5453	0.7628	0.7762	0.8934	0.3729	0.5633	0.4939	0.6674	0.5445
chr4:116711311-116711378	Ccdc163	13	+	CE	0.93703	0.85111	0.085922	0.935	K4	1.8932	Ccdc163	13	+	CE	0.941	0.063	0.901,0.964	158	K4	1.8932	3-13-14-15-16-17:0.05887,3-13-14-16-17:3.3e-5,3-9-10-11-12-13-14-15-16-17:0.5675,3-9-10-11-12-13-14-16-17:0.03278,3-4-5-6-7-8-9-10-11-12-13-14-15-16-17:0.245,3-4-5-6-7-8-9-10-11-12-13-14-16-17:0.037	3-9-10-11-12-14-15-16-17:0.01717,3-9-10-11-12-14-16-17:0.000189,3-4-5-6-7-8-9-10-11-12-14-15-16-17:0.02463,3-4-5-6-7-8-9-10-11-12-14-16-17:0.001992,3-9-10-11-12-17:0.003249,3-4-5-6-7-8-9-10-11-12-17:0.01152	3-4:3.0,3-9:4.0,3-13:1.0,4-5:19.0,5-6:35.0,6-7:19.0,7-8:23.0,8-9:22.0,9-10:57.0,10-11:72.0,11-12:87.0,12-13:69.0,12-14:4.0,12-17:2.0,13-14:82.0,14-15:94.0,14-16:6.0,15-16:50.0,16-17:108.0	0.97	0.924	0.949	0.936	0.898	0.879	0.8	0.896	0.797
chr4:116712372-116712439	Ccdc163	14	+	CE	0.97895	0.89332	0.085629	0.976	K3	1.1886	Ccdc163	14	+	CE	0.977	0.038	0.95,0.988	188	K3	0.851	12-14-15-16-17:0.05219,12-14-16-17:0.0002,12-13-14-15-16-17:0.8435,12-13-14-16-17:0.08108	12-17:0.02301	12-13:69.0,12-14:4.0,12-17:2.0,13-14:82.0,14-15:94.0,14-16:6.0,15-16:50.0,16-17:108.0	1	1	1	0.951	0.949	0.91	0.843	0.915	0.861
chr4:116714088-116714149	Ccdc163	16	+	CE	0.97606	0.91414	0.061918	0.929	K3	1.1886	Ccdc163	16	+	CE	0.977	0.042	0.947,0.989	166	K3	0.851	12-14-16-17:0.0002,12-13-14-16-17:0.08108,12-14-15-16-17:0.05219,12-13-14-15-16-17:0.8435	12-17:0.02301	12-13:69.0,12-14:4.0,12-17:2.0,13-14:82.0,14-15:94.0,14-16:6.0,15-16:50.0,16-17:108.0	1	1	1	0.951	0.957	0.936	0.9	0.865	0.928
chr4:117252628-117252713	Tmem53	5	+	CE	0.57226	0.13968	0.43258	0.965	K1	0.971	Tmem53	5	+	CE	0.6	0.576	0.271,0.847	5	K1	0.971	5-6:0.6	2-6:0.4	2-6:2.0,5-6:3.0	NA	0	0	NA	NA	NA	0	0	0
chr4:117868048-117868337	Slc6a9	19	+	TE	0.11332	0.80478	-0.69146	0.999	K2	0.9318	Slc6a9	19	+	TE	0	0.3056	0.00639,0.312	7	K2	0.9318	00:19:00	NA	NA	NA	0	0.7101	NA	NA	0	0.8913	0	0
chr4:117868338-117868425	Slc6a9	20	+	TE	0.6096	0.1104	0.4992	0.992	K2	0.9318	Slc6a9	20	+	TE	0.6525	0.505	0.35,0.855	7	K2	0.9318	19-20:0.6525	NA	NA	NA	0	0	NA	NA	1	0	0	0
chr4:119205055-119205106	4930538K18Rik	8	-	TE	0.11033	0.94727	-0.83694	1	K1	0	4930538K18Rik	8	-	TE	0	0.3407	0.0073,0.348	6	K1	0	7-8:0.0	NA	NA	NA	0	0	NA	NA	NA	1	NA	NA
chr4:119205107-119205795	4930538K18Rik	7	-	TE	0.89049	0.051311	0.83918	1	K1	0	4930538K18Rik	7	-	TE	1	0.341	0.652,0.993	6	K1	0	00:07:01	NA	NA	NA	1	1	NA	NA	NA	0	NA	NA
chr4:123191514-123194701	Hpcal4	7	+	TE	0.66993	0.29034	0.37959	0.903	K1	0.9964	Hpcal4	7	+	TE	0.537	0.23	0.42,0.65	48	K1	0.996	6-7:0.537	NA	NA	NA	0.5353	1	NA	1	0.0737	NA	NA	0.4608
chr4:126162966-126163123	Sh3d21	2	-	CE	0.9726	0.69966	0.27294	1	K1	0.8453	Sh3d21	2	-	CE	1	0.079	0.92,0.999	35	K0	0	1-2-3:1.0	NA	1-2:21.0,2-3:14.0	NA	NA	NA	NA	1	1	0.727	NA	1
chr4:127236150-127236368	Dlgap3	15	+	TE	0.52441	0.087273	0.43714	0.991	K1	0.997	Dlgap3	15	+	TE	0.5321	0.44	0.305,0.745	11	K1	0.997	00:15:00.500000	NA	NA	NA	NA	NA	NA	NA	NA	0	0	NA
chr4:127236369-127237022	Dlgap3	16	+	TE	0.4726	0.90999	-0.4374	0.995	K1	0.997	Dlgap3	16	+	TE	0.4679	0.44	0.255,0.695	11	K1	0.997	15-16:0.4679	NA	NA	NA	NA	NA	NA	NA	NA	1	1	NA
chr4:129181841-129181966	S100pbp	12	-	RI	0.53731	0.36486	0.17245	0.954	K1	0.999	S100pbp	12	-	RI	0.452	0.101	0.403,0.504	260	K1	0.9935	11-12-13:0.4525	11-13:0.5475	11-12:92.0,11-13:98.0,12-13:70.0	0.611	0.576	0.566	0.482	0.364	0.354	0.259	0.434	0.408
chr4:12980405-12980873	Triqk	7	+	TE	0.39469	0.88768	-0.493	1	K1	0.9647	Triqk	7	+	TE	0	0.4408	0.0102,0.451	4	K1	0	00:07:00	NA	NA	NA	0.3899	0	NA	NA	NA	0.9555	1	NA
chr4:12980874-12983553	Triqk	8	+	TE	0.60639	0.11116	0.49523	1	K1	0.9647	Triqk	8	+	TE	1	0.441	0.549,0.99	4	K1	0	7-8:1.0	NA	NA	NA	0.6101	1	NA	NA	NA	0.0445	0	NA
chr4:132826929-132827826	Ppp1r8	10	-	TE	0.79187	0.67753	0.11434	0.913	K1	0.9423	Ppp1r8	10	-	TE	0.8881	0.023	0.876,0.899	1910	K1	0.5056	9-10:0.8881	NA	NA	0.6976	0.7814	0.852	0.7422	0.6405	0.6929	0.7385	0.6712	0.6445
chr4:132827827-132828203	Ppp1r8	9	-	TE	0.20796	0.32263	-0.11467	0.92	K1	0.9423	Ppp1r8	9	-	TE	0.1119	0.023	0.101,0.124	1910	K1	0.5056	00:09:00.100000	NA	NA	0.3024	0.2186	0.148	0.2578	0.3595	0.3071	0.2615	0.3288	0.3555
chr4:134112515-134112609	Ubxn11	6	+	CE	0.97635	0.87328	0.10307	0.914	K3	1.5126	Ubxn11	6	+	CE	0.922	0.062	0.885,0.947	209	K2	0.4677	5-6-7-8-9-10:0.9221	5-9-10:0.0504,5-10:0.0275	5-6:92.0,5-9:4.0,5-10:3.0,6-7:110.0,7-8:49.0,8-9:124.0,9-10:135.0	1	1	1	1	0.977	0.737	0.962	0.866	0.844
chr4:134112915-134112969	Ubxn11	7	+	CE	0.97544	0.86709	0.10835	0.917	K3	1.5126	Ubxn11	7	+	CE	0.922	0.069	0.88,0.949	166	K2	0.4677	5-6-7-8-9-10:0.9221	5-9-10:0.0504,5-10:0.0275	5-6:92.0,5-9:4.0,5-10:3.0,6-7:110.0,7-8:49.0,8-9:124.0,9-10:135.0	1	1	1	1	0.977	0.706	0.962	0.866	0.844
chr4:138258169-138258328	Sh2d5	11	+	CE	0.78699	0.95712	-0.17013	0.928	K1	0.8709	Sh2d5	11	+	CE	NA	NA	NA	NA	NA	NA	NA	NA	NA	NA	1	1	0.708	1	0.943	0.942	1	1
chr4:138718538-138718837	Ubxn10	8	-	TE	0.97888	0.41947	0.55941	0.957	K1	0.7328	Ubxn10	8	-	TE	1	0.065	0.934,0.999	43	K1	0	7-8:1.0	NA	NA	NA	0.999	NA	NA	0	NA	NA	0.7945	NA
chr4:138718838-138721378	Ubxn10	7	-	TE	0.020301	0.58213	-0.56183	0.954	K1	0.7328	Ubxn10	7	-	TE	0	0.0646	0.00117,0.0658	43	K1	0	00:07:00	NA	NA	NA	0.001	NA	NA	1	NA	NA	0.2055	NA
chr4:138799249-138800352	Pla2g5	10	-	TE	0.30078	0.84936	-0.54858	0.993	K2	0.7563	Pla2g5	10	-	TE	NA	NA	NA	NA	NA	NA	NA	NA	NA	NA	0.2141	NA	NA	NA	NA	0.9974	NA	NA
chr4:138800353-138800661	Pla2g5	9	-	TE	0.70532	0.14441	0.56091	0.993	K2	0.7563	Pla2g5	9	-	TE	NA	NA	NA	NA	NA	NA	NA	NA	NA	NA	0.7853	NA	NA	NA	NA	0	NA	NA
chr4:140701144-140701204	Rcc2	2	+	CE	0.88877	0.10247	0.7863	1	K0	0	Rcc2	2	+	CE	NA	NA	NA	NA	NA	NA	NA	NA	NA	1	NA	NA	NA	NA	NA	NA	NA	0
chr4:142085732-142085813	Tmem51os1	6	+	AD	0.88654	0.10436	0.78217	1	K0	0	Tmem51os1	6	+	AD	NA	NA	NA	NA	NA	NA	NA	NA	NA	NA	1	NA	NA	NA	NA	0	NA	NA
chr4:142086559-142086875	Tmem51os1	8	+	RI	0.90178	0.36168	0.5401	0.997	K1	0.9262	Tmem51os1	8	+	RI	1	0.217	0.779,0.996	11	K0	0	7-8-9:1.0	NA	7-8:1.0,8-9:10.0	NA	1	1	NA	NA	1	0.342	NA	NA
chr4:142086876-142087294	Tmem51os1	9	+	CE	0.94488	0.61035	0.33453	0.904	K1	0.9262	Tmem51os1	9	+	CE	1	0.09	0.908,0.998	30	K0	0	8-9-10:1.0	NA	8-9:10.0,9-10:20.0	NA	1	1	NA	1	NA	0.342	1	NA
chr4:148152803-148153266	Fbxo44	12	-	TE	0.89774	0.9954	-0.097668	0.991	K2	0.6972	Fbxo44	12	-	TE	0.8171	0.108	0.756,0.864	139	K2	0.6972	11-12:0.8171	NA	NA	0.8346	0.9985	0.9026	0.9683	0.9985	0.9985	0.9985	0.9985	0.9985
chr4:148153267-148153644	Fbxo44	11	-	TE	0.10138	0.0031077	0.098277	0.989	K2	0.6972	Fbxo44	11	-	TE	0.1817	0.107	0.135,0.242	139	K2	0.6972	00:11:00.200000	NA	NA	0.1642	0	0.096	0.0302	0	0	0	0	0
chr4:152128333-152128407	Espn	21	-	RI	0.87108	0.51268	0.3584	0.909	K1	0.8113	Espn	21	-	RI	1	0.441	0.549,0.99	4	K0	0	20-21-22:1.0	NA	20-21:2.0,21-22:2.0	NA	1	NA	0	0	1	0.778	0.25	NA
chr4:152151914-152152207	Espn	3	-	TS	0.92489	0.71315	0.21175	0.924	K2	0.9304	Espn	3	-	TS	NA	NA	NA	NA	NA	NA	NA	NA	NA	NA	NA	NA	1	NA	NA	0.8141	NA	0.6541
chr4:152152223-152152371	Espn	1	-	TS	0.069164	0.2956	-0.22644	0.933	K2	0.9304	Espn	1	-	TS	NA	NA	NA	NA	NA	NA	NA	NA	NA	NA	NA	NA	0	NA	NA	0.1859	NA	0.3459
chr4:154023888-154023891	Smim1	18	-	AA	0.87497	0.11683	0.75814	0.999	K0	0	Smim1	18	-	AA	1	0.341	0.652,0.993	6	K0	0	17-18-19:1.0	NA	17-18:3.0,18-19:3.0	NA	1	NA	NA	NA	NA	0	NA	1
chr4:154023892-154024066	Smim1	17	-	RI	0.8893	0.12418	0.76512	1	K0	0	Smim1	17	-	RI	1	0.217	0.779,0.996	11	K0	0	16-17-18:1.0	NA	16-17:8.0,17-18:3.0	NA	1	NA	NA	NA	NA	0	NA	0
chr4:154024067-154024193	Smim1	16	-	CE	0.91028	0.12759	0.78269	0.999	K0	0	Smim1	16	-	CE	1	0.202	0.794,0.996	12	K0	0	15-16-17:1.0	NA	15-16:4.0,16-17:8.0	NA	1	NA	NA	NA	NA	0	NA	0
chr4:154024194-154024350	Smim1	15	-	AA	0.92335	0.11739	0.80597	1	K0	0	Smim1	15	-	AA	1	0.217	0.779,0.996	11	K0	0	12-15-16,14-15-16:1.0	NA	12-13:3.0,12-15:6.0,13-14:1.0,14-15:1.0,15-16:4.0	NA	1	NA	NA	NA	NA	0	NA	0
chr4:154278754-154279095	Arhgef16	16	-	TE	0.30687	0.58944	-0.28257	0.912	K1	0.9745	Arhgef16	16	-	TE	NA	NA	NA	NA	NA	NA	NA	NA	NA	NA	0.2876	NA	NA	NA	NA	0.671	0.4063	0.7624
chr4:154983377-154983661	Plch2	34	-	TE	0.48615	0.88837	-0.40222	0.985	K2	1.5477	Plch2	34	-	TE	0.56	0.304	0.401,0.705	26	K2	1.4292	33-34:0.56	NA	NA	NA	0.4064	NA	NA	NA	NA	NA	NA	1
chr4:155260129-155261720	Prkcz	22	-	TE	0.13415	0.046336	0.087816	0.952	K1	0.7065	Prkcz	22	-	TE	0.0903	0.0272	0.0778,0.105	1210	K1	0.4375	21-22:0.09032	NA	NA	0.1924	0.1847	0.0875	0.1057	0.0227	0.0214	0.0755	0.0722	0.03
chr4:155261721-155262531	Prkcz	21	-	TE	0.86584	0.95352	-0.087682	0.948	K1	0.7065	Prkcz	21	-	TE	0.9097	0.027	0.895,0.922	1210	K1	0.4375	00:21:00.900000	NA	NA	0.8076	0.8153	0.9125	0.8943	0.9773	0.9786	0.9245	0.9278	0.97
chr4:16241965-16242036	A530072M11Rik	4	+	CE	0.90719	0.2807	0.62649	0.992	K1	0.971	A530072M11Rik	4	+	CE	1	0.103	0.895,0.998	26	K0	0	3-4-5:1.0	NA	3-4:13.0,4-5:13.0	0	NA	1	1	1	NA	0	NA	0.4
chr4:19662122-19662259	Wwp1	7	-	CE	0.86003	0.96027	-0.10023	0.907	K2	0.9113	Wwp1	7	-	CE	0.88	0.07	0.84,0.91	230	K2	0.6257	6-7-8-9:0.8802	6-8-9:0.02979,6-9:0.09001	6-7:120.0,6-8:4.0,6-9:10.0,7-8:96.0,8-9:80.0	0.793	1	0.852	0.825	0.982	0.898	0.969	0.984	1
chr4:20028408-20030470	Ttpa	8	+	TE	0.057989	0.86063	-0.80264	1	K1	0	Ttpa	8	+	TE	0	0.1364	0.00256,0.139	19	K1	0	00:08:00	NA	NA	NA	0	0	NA	NA	NA	NA	1	NA
chr4:20030471-20030785	Ttpa	9	+	TE	0.94254	0.14554	0.79699	1	K1	0	Ttpa	9	+	TE	1	0.136	0.861,0.997	19	K1	0	8-9:1.0	NA	NA	NA	1	1	NA	NA	NA	NA	0	NA
chr4:21948692-21948888	Faxc	3	+	CE	0.35977	0.6579	-0.29813	0.914	K2	1.5624	Faxc	3	+	CE	NA	NA	NA	NA	NA	NA	NA	NA	NA	0.333	NA	NA	0	0.554	0.627	0.681	0.847	1
chr4:21958444-21958667	Faxc	4	+	CE	0.10351	0.46589	-0.36238	0.985	K2	1.5624	Faxc	4	+	CE	NA	NA	NA	NA	NA	NA	NA	NA	NA	0	NA	NA	0	0.382	0.375	0.635	0.449	1
chr4:24612554-24617272	Klhl32	13	-	TE	0.23122	0.84085	-0.60963	0.995	K1	0.9785	Klhl32	13	-	TE	0.4138	0.138	0.347,0.485	135	K1	0.9785	12-13:0.4138	NA	NA	0.0196	0.0578	0.2954	0.2346	1	0.7557	1	1	NA
chr4:24617273-24617546	Klhl32	12	-	TE	0.76801	0.15877	0.60924	0.999	K1	0.9785	Klhl32	12	-	TE	0.5862	0.138	0.515,0.653	135	K1	0.9785	00:12:00.600000	NA	NA	0.9805	0.9422	0.7046	0.7654	0	0.2443	0	0	NA
chr4:35193069-35193184	3110043O21Rik	13	-	RI	0.22669	0.066415	0.16027	0.903	K1	0.9341	3110043O21Rik	13	-	RI	0.263	0.316	0.14,0.456	19	K1	0.8315	13-14:0.2632	12-14:0.7368	12-14:14.0,13-14:5.0	0	0.35	0.2	0.133	0.05	0.0275	0	0.1	0
chr4:40936399-40936400	Bag1	10	-	TE	0.70907	0.97093	-0.26186	0.922	K2	0.9949	Bag1	10	-	TE	1	0.003	0.997,1.0	922	K2	0.0006	9-10:1.0	NA	NA	0.5818	0.4457	0.9782	0.5425	1	0.8593	0.998	1	1
chr4:40936401-40936676	Bag1	9	-	TE	0.29077	0.029084	0.26169	0.925	K2	0.9949	Bag1	9	-	TE	0	0.0032	5.56e-5,0.00324	922	K2	0.0006	9:3.2e-5	NA	NA	0.4182	0.5543	0.0218	0.4575	0	0.1407	0.002	0	0
chr4:41216566-41216633	Ubap2	12	-	CE	0.98292	0.92445	0.05847	0.944	K4	0.9383	Ubap2	12	-	CE	0.98	0.022	0.966,0.988	456	K2	0.6226	11-12-13-14:0.8747,11-12-14:0.1058	11-14:0.0195	11-12:206.0,11-14:5.0,12-13:213.0,12-14:32.0,13-14:276.0	0.952	0.993	1	1	0.873	0.926	0.933	0.988	0.906
chr4:41724139-41724333	Arid3c	9	-	TE	0.69033	0.28217	0.40816	0.919	K1	0.9811	Arid3c	9	-	TE	NA	NA	NA	NA	NA	NA	NA	NA	NA	0.8548	0.6369	0	NA	NA	0	0	0.4192	0
chr4:41774100-41774101	Ccl27a	3	-	TS	0.69123	0.97484	-0.28361	0.907	K2	1	Ccl27a	3	-	TS	0.5	0.522	0.239,0.761	7	K2	1	1-2-3:0.5	NA	NA	1	0.5	0.5	1	1	1	1	1	1
chr4:43052945-43053051	Gm26881	3	+	CE	0.6756	0.19513	0.48046	0.931	K2	1.5194	Gm26881	3	+	CE	1	0.233	0.762,0.995	10	K0	0	2-3-4:1.0	NA	2-3:6.0,3-4:4.0	NA	NA	0.427	NA	0.333	0	1	0	0
chr4:43426366-43426447	Rusc2	14	+	RI	0.86118	0.11569	0.74549	1	K0	0	Rusc2	14	+	RI	1	0.441	0.549,0.99	4	K0	0	13-14:1.0	NA	13-14:4.0	NA	NA	1	NA	NA	0	0	NA	NA
chr4:43690027-43692392	Tmem8b	17	+	TE	0.45053	0.933	-0.48247	0.956	K1	0.9682	Tmem8b	17	+	TE	0	0.1502	0.00285,0.153	17	K1	0	17:1.0e-6	NA	NA	NA	0.7128	0.6046	NA	1	1	1	NA	NA
chr4:43692393-43692668	Tmem8b	18	+	TE	0.54904	0.067033	0.482	0.944	K1	0.9682	Tmem8b	18	+	TE	1	0.15	0.847,0.997	17	K1	0	17-18:1.0	NA	NA	NA	0.2872	0.3954	NA	0	0	0	NA	NA
chr4:43913785-43914052	Reck	9	+	CE	0.93672	0.99229	-0.055571	0.906	K1	0.5145	Reck	9	+	CE	1	0.202	0.794,0.996	12	K0	0	8-9:1.0	NA	8-9:12.0	1	1	NA	0.885	1	1	1	1	1
chr4:44524757-44531144	Pax5	14	-	TE	0.59891	0.94377	-0.34486	0.921	K2	0.9871	Pax5	14	-	TE	0.9583	0.06	0.918,0.978	134	K2	0.25	12-13-14:0.9583	NA	NA	NA	0.4119	0.4333	NA	1	1	1	NA	1
chr4:44531145-44531496	Pax5	13	-	TE	0.39922	0.05765	0.34157	0.931	K2	0.9871	Pax5	13	-	TE	0.0417	0.0594	0.0225,0.0819	134	K2	0.25	12-13:0.04168	NA	NA	NA	0.5881	0.5667	NA	0	0	0	NA	0
chr4:45307892-45307970	Trmt10b	8	+	CE	0.93752	0.9903	-0.052784	0.945	K2	0.5792	Trmt10b	8	+	CE	0.939	0.045	0.912,0.957	317	K1	0.3321	7-8-9:0.9388	7-9:0.06116	7-8:174.0,7-9:10.0,8-9:133.0	1	0.949	0.894	0.931	1	1	1	1	0.967
chr4:47410652-47410807	Tgfbr1	14	+	TE	0.42787	0.060328	0.36755	0.918	K2	1.3522	Tgfbr1	14	+	TE	0.6674	0.054	0.64,0.694	826	K2	0.9176	00:14:00.700000	NA	NA	0.776	0.1839	0.5103	0	0	0	0.2961	0	0
chr4:47410808-47411035	Tgfbr1	15	+	TE	0.020828	0.21973	-0.1989	0.971	K2	1.3522	Tgfbr1	15	+	TE	0	0.0036	6.2e-5,0.00362	826	K2	0.9176	14-15:0.0	NA	NA	0	0	0.0974	0	0.382	0.148	0	0.3098	0.2563
chr4:48185080-48185911	Stx17	20	+	TE	0.11455	0.47232	-0.35778	0.906	K1	1	Stx17	20	+	TE	0	0.0117	0.000205,0.0119	249	K1	0	00:20:00	NA	NA	0	0	0	0.5379	0.5714	0.7058	0.3293	0.497	0.2563
chr4:48185912-48186507	Stx17	21	+	TE	0.88628	0.52788	0.35841	0.911	K1	1	Stx17	21	+	TE	1	0.012	0.988,1.0	249	K1	0	20-21:1.0	NA	NA	1	1	1	0.4621	0.4286	0.2942	0.6707	0.503	0.7437
chr4:49489422-49489819	Baat	6	-	TE	0.64997	0.88793	-0.23796	0.938	K1	0.9174	Baat	6	-	TE	NA	NA	NA	NA	NA	NA	NA	NA	NA	NA	0.6676	NA	NA	1	NA	1	NA	NA
chr4:49489820-49490413	Baat	5	-	TE	0.35228	0.11585	0.23643	0.927	K1	0.9174	Baat	5	-	TE	NA	NA	NA	NA	NA	NA	NA	NA	NA	NA	0.3324	NA	NA	0	NA	0	NA	NA
chr4:59427951-59427954	Susd1	3	-	AD	0.42044	0.95654	-0.5361	1	K1	0.9789	Susd1	3	-	AD	NA	NA	NA	NA	NA	NA	NA	NA	NA	NA	1	1	0.415	NA	NA	1	1	1
chr4:59475259-59475710	Ptbp3	27	-	TE	0.075673	0.16384	-0.088167	0.916	K3	2.262	Ptbp3	27	-	TE	0.0458	0.0071	0.0424,0.0495	9540	K3	2.0589	24-25-26-27:0.04578	NA	NA	0.0409	0.0489	0.0481	0.1941	0.1606	0.1709	0.1931	0.1553	0.139
chr4:59476583-59476647	Ptbp3	25	-	TE	0.21544	0.31666	-0.10122	0.932	K3	2.262	Ptbp3	25	-	TE	0.1782	0.013	0.172,0.185	9540	K3	2.0589	24-25:0.1782	NA	NA	0.2547	0.1768	0.2219	0.2458	0.3095	0.3329	0.2256	0.3026	0.4127
chr4:59626211-59626242	E130308A19Rik	1	+	TS	0.41666	0.10596	0.3107	0.954	K1	0.9635	E130308A19Rik	1	+	TS	NA	NA	NA	NA	NA	NA	NA	NA	NA	NA	NA	NA	0.388	0	0	0	0	1
chr4:59626243-59626491	E130308A19Rik	2	+	TS	0.58851	0.89647	-0.30796	0.96	K1	0.9635	E130308A19Rik	2	+	TS	NA	NA	NA	NA	NA	NA	NA	NA	NA	NA	NA	NA	0.612	1	1	1	1	0
chr4:82798738-82806208	Zdhhc21	11	-	TE	0.87209	0.59899	0.2731	0.907	K1	0.9884	Zdhhc21	11	-	TE	1	0.002	0.998,1.0	1330	K1	0	10-11:1.0	NA	NA	0.6259	1	1	0.7375	0.567	0.6413	0.7798	0.4367	0.5699
chr4:83324190-83324239	Ttc39b	2	-	TS	0.39161	0.60965	-0.21804	0.949	K2	1.5582	Ttc39b	2	-	TS	0.4575	0.135	0.391,0.526	144	K2	1.4269	2-3:0.4575	NA	NA	0.2889	0.2551	0.402	0.5354	0.5743	0.5299	0.5576	0.7058	0.6903
chr4:83324240-83324255	Ttc39b	1	-	TS	0.36527	0.0085393	0.35673	0.999	K2	1.5582	Ttc39b	1	-	TS	0.4118	0.134	0.347,0.481	144	K2	1.4269	00:03:00.400000	NA	NA	0.5626	0.4116	0.4339	0	0	0	0.0164	0	0
chr4:83535790-83535937	Ccdc171	3	+	CE	0.97802	0.9105	0.067513	0.924	K5	2.7201	Ccdc171	3	+	CE	0.996	0.012	0.986,0.998	442	K3	0.4757	2-3-4-5-7:0.9256,2-3-4-7:0.03345,2-3-7:0.03674	2-4-5-7:0.004235,2-4-7:0.0	2-3:197.0,2-4:1.0,3-4:236.0,3-7:8.0,4-5:195.0,4-7:6.0,5-7:165.0	1	1	0.949	1	0.882	0.869	0.938	0.905	1
chr4:83557899-83558030	Ccdc171	9	+	CE	0.83177	0.61596	0.21581	0.904	K5	2.8094	Ccdc171	9	+	CE	0.704	0.099	0.652,0.751	226	K5	2.8094	4-9-10-11-12-13-14-15:0.007222,4-9-10-11-12-14-15:0.005721,4-9-10-11-12-15:2.4e-5,4-9-15:0.0,4-7-9-10-11-12-13-14-15:0.01196,4-7-9-10-11-12-14-15:0.01056,4-7-9-10-11-12-15:0.000151,4-5-7-9-10-11-12-13-14-15:0.2703,4-5-7-9-10-11-12-14-15:0.349,4-5-7-9-10-11-12-15:0.02638,4-7-9-15:0.0,4-5-7-9-15:0.02312	4-5-10-11-12-13-14-15:0.01784,4-5-10-11-12-14-15:0.01654,4-5-10-11-12-15:0.000115,4-7-10-11-12-13-14-15:0.001029,4-7-10-11-12-14-15:0.00054,4-7-10-11-12-15:0.0,4-5-7-10-11-12-13-14-15:0.06869,4-5-7-10-11-12-14-15:0.0771,4-5-7-10-11-12-15:0.002312,4-7-11-12-13-14-15:0.000328,4-7-11-12-14-15:0.000121,4-7-11-12-15:0.0,4-5-7-11-12-13-14-15:0.05264,4-5-7-11-12-14-15:0.05754,4-5-7-11-12-15:0.000711	4-5:195.0,4-7:6.0,4-9:3.0,5-7:165.0,5-10:6.0,7-8:6.0,7-9:87.0,7-10:20.0,7-11:10.0,9-10:99.0,9-15:1.0,10-11:81.0,11-12:113.0,12-13:48.0,12-14:66.0,12-15:3.0,13-14:66.0,14-15:105.0	0.68	1	0.863	1	0.609	0.581	0.616	0.565	0.733
chr4:94617967-94618101	Ift74	2	+	CE	0.98666	0.91431	0.072351	0.962	K1	0.5944	Ift74	2	+	CE	0.991	0.023	0.973,0.996	228	K1	0.0722	1-2-3:0.9913	1-3:0.008734	1-2:104.0,1-3:1.0,2-3:123.0	1	1	1	1	0.945	0.92	0.954	0.856	0.923
chr4:94970624-94970701	Mysm1	4	-	CE	0.85432	0.93391	-0.079588	0.941	K1	0.6855	Mysm1	4	-	CE	0.872	0.046	0.847,0.893	563	K1	0.5514	2-3-4-5:0.8722	2-5:0.1278	2-3:210.0,2-5:36.0,3-4:276.0,4-5:251.0	0.917	0.844	0.818	0.835	0.985	0.898	0.938	0.924	0.937
chr4:94972918-94972988	Mysm1	3	-	CE	0.85452	0.93373	-0.079211	0.938	K1	0.6855	Mysm1	3	-	CE	0.872	0.048	0.846,0.894	522	K1	0.5514	2-3-4-5:0.8722	2-5:0.1278	2-3:210.0,2-5:36.0,3-4:276.0,4-5:251.0	0.917	0.844	0.818	0.835	0.985	0.898	0.938	0.924	0.937
chr4:9598733-9598780	Asph	18	-	CE	0.92436	0.095098	0.82926	1	K0	0	Asph	18	-	CE	1	0.254	0.741,0.995	9	K0	0	17-18-19:1.0	NA	17-18:2.0,18-19:7.0	NA	NA	NA	1	NA	NA	NA	NA	0
chr4:9629023-9630546	Asph	9	-	TE	0.75108	0.25326	0.49782	0.947	K1	0.9904	Asph	9	-	TE	NA	NA	NA	NA	NA	NA	NA	NA	NA	NA	1	0.5577	NA	NA	NA	0.1004	0.5019	0.3347
chr4:9630547-9630952	Asph	8	-	TE	0.24973	0.73939	-0.48966	0.951	K1	0.9904	Asph	8	-	TE	NA	NA	NA	NA	NA	NA	NA	NA	NA	NA	0	0.4423	NA	NA	NA	0.8996	0.4981	0.6653
chr5:100485140-100485802	Lin54	9	-	AD	0.92638	0.84293	0.083454	0.902	K2	0.8103	Lin54	9	-	AD	0.892	0.082	0.843,0.925	157	K1	0.4951	8-9-10:0.8916	8-10:0.1084	8-9:39.0,8-10:9.0,9-10:109.0	1	0.905	0.959	0.908	0.818	0.878	0.761	0.875	0.893
chr5:100846472-100846557	Agpat9	4	+	CE	0.093753	0.74798	-0.65423	0.998	K1	0.6501	Agpat9	4	+	CE	0	0.1893	0.00366,0.193	13	K0	0	NA	2-6:1.0	2-6:13.0	NA	NA	0	NA	0	0.833	1	NA	0
chr5:102481391-102481552	Arhgap24	1	+	TS	0.076535	0.93984	-0.8633	1	K1	0	Arhgap24	1	+	TS	0	0.2334	0.00465,0.238	10	K1	0	00:02:00	NA	NA	NA	0	0.0191	NA	NA	1	NA	NA	NA
chr5:102481553-102481862	Arhgap24	2	+	TS	0.92484	0.062348	0.8625	1	K1	0	Arhgap24	2	+	TS	1	0.233	0.762,0.995	10	K1	0	1-2:1.0	NA	NA	NA	1	0.9809	NA	NA	0	NA	NA	NA
chr5:103648039-103648428	1700016H13Rik	12	-	TE	0.93471	0.50535	0.42936	0.992	K2	0.9998	1700016H13Rik	12	-	TE	1	0.277	0.717,0.994	8	K2	0	9-10-11-12:1.0	NA	NA	NA	1	0	NA	NA	NA	0.5078	NA	NA
chr5:103648593-103648770	1700016H13Rik	10	-	TE	0.064494	0.49703	-0.43253	0.992	K2	0.9998	1700016H13Rik	10	-	TE	0	0.2773	0.00568,0.283	8	K2	0	9-10:0.0	NA	NA	NA	0	1	NA	NA	NA	0.4922	NA	NA
chr5:105041853-105041980	Gbp8	4	-	CE	0.90261	0.77884	0.12377	0.923	K3	1.3091	Gbp8	4	-	CE	0.888	0.03	0.872,0.902	1170	K2	0.6128	3-4-5-6-7:0.8881	3-5-6-7:0.06917,3-7:0.04269	3-4:579.0,3-5:45.0,3-7:25.0,4-5:519.1,5-6:553.0,6-7:506.0	0.922	1	0.913	0.807	0.763	0.723	0.744	0.879	0.797
chr5:106634831-106635436	Zfp644	8	-	CE	0.89367	0.73477	0.1589	0.925	K4	2.8653	Zfp644	8	-	CE	0.972	0.049	0.937,0.986	140	K1	0.1852	7-8-9:0.9718	7-9:0.02817	7-8:93.0,7-9:2.0,8-9:45.0	1	0.866	0.846	0.829	0.804	0.682	0.702	0.779	0.72
chr5:110255470-110256647	Ankle2	18	+	TE	0.001088	0.081441	-0.080353	0.926	K2	1.5382	Ankle2	18	+	TE	0	0.0018	3.17e-5,0.00185	1620	K2	0.7773	17-18:1.6e-5	NA	NA	0	0	0	0	0.2635	0.1266	0.0031	0.0026	0.0076
chr5:110256648-110256651	Ankle2	19	+	TE	0.66643	0.47137	0.19507	0.987	K2	1.5382	Ankle2	19	+	TE	0.7705	0.034	0.753,0.787	1620	K2	0.7773	17-18-19:0.7705	NA	NA	0.5618	0.72	0.6312	0.6493	0.4558	0.3965	0.4932	0.5206	0.4908
chr5:110701621-110701790	Ep400	28	-	CE	0.63975	0.91396	-0.27421	0.91	K1	0.971	Ep400	28	-	CE	0.886	0.299	0.659,0.958	13	K1	0.5116	28-29-30-31-32-33-34-35-36-37-38-39-40-41-42-43-44-45-46-47:0.8861	22-47:0.1139	22-23:15.0,22-47:4.0,23-24:29.0,24-25:30.0,25-26:19.0,26-27:14.0,28-29:9.0,29-30:23.0,30-31:19.0,31-32:14.0,32-33:20.0,33-34:9.0,34-35:34.0,35-36:36.0,36-37:38.0,37-38:25.0,38-39:44.0,39-40:50.0,40-41:50.0,41-42:34.0,42-43:23.0,43-44:24.0,44-45:49.0,45-46:51.0,46-47:39.0	0.4	0.652	0.714	0	0.829	1	1	0.944	1
chr5:113937094-113939764	Ssh1	19	-	TE	0.32831	0.17632	0.15199	0.966	K2	1.5762	Ssh1	19	-	TE	0.3691	0.033	0.353,0.386	2270	K2	1.5606	17-18-19:0.3691	NA	NA	0.1943	0.297	0.3665	0.413	0.1919	0.2284	0.1812	0.1476	0.13
chr5:117287409-117287583	Pebp1	2	-	TS	0.44285	0.54848	-0.10563	0.973	K1	1	Pebp1	2	-	TS	0.422	0.055	0.395,0.45	864	K1	0.9824	1-2:0.422	NA	NA	0.4824	0.4018	0.4068	0.4989	0.5035	0.587	0.5297	0.5784	0.5425
chr5:117287584-117287625	Pebp1	1	-	TS	0.55741	0.45186	0.10555	0.974	K1	1	Pebp1	1	-	TS	0.578	0.055	0.55,0.605	864	K1	0.9824	00:02:00.600000	NA	NA	0.5176	0.5982	0.5932	0.5011	0.4965	0.413	0.4703	0.4216	0.4575
chr5:118000317-118000337	Fbxo21	11	+	AA	0.16373	0.25162	-0.087886	0.936	K1	0.8647	Fbxo21	11	+	AA	0.126	0.0712	0.0948,0.166	233	K1	0.5452	10-11-12:0.1256	10-12:0.8744	10-11:27.0,10-12:181.0,11-12:25.0	0.151	0.225	0.163	0.137	0.248	0.287	0.222	0.227	0.27
chr5:121817216-121817289	Sh2b3	14	-	TE	0.072111	0.3363	-0.26419	0.987	K2	1.4855	Sh2b3	14	-	TE	0.0652	0.0163	0.0576,0.0739	2480	K2	1.0806	13-14:0.06515	NA	NA	0.0365	0	0.0524	0.2024	0.2413	0.3471	0.4001	0.2806	0.411
chr5:121817290-121818093	Sh2b3	13	-	TE	0.28346	0.0022091	0.28125	1	K2	1.4855	Sh2b3	13	-	TE	0.2183	0.027	0.205,0.232	2480	K2	1.0806	00:13:00.200000	NA	NA	0.3947	0.2836	0.2236	0.2958	0	0	0.0073	0	0
chr5:122109172-122109375	Ccdc63	12	-	CE	0.36957	0.85496	-0.48538	0.983	K1	0.9183	Ccdc63	12	-	CE	1	0.441	0.549,0.99	4	K0	0	11-12-13:1.0	NA	11-12:2.0,12-13:2.0	NA	NA	0.333	NA	NA	1	NA	NA	NA
chr5:122320816-122322340	Pptc7	7	+	TE	0.11011	0.34492	-0.2348	0.953	K1	0.9847	Pptc7	7	+	TE	0	0.0014	2.51e-5,0.00146	2040	K1	0	00:07:00	NA	NA	0.2557	0.0132	0.145	0.1333	0.275	0.3854	0.4274	0.4004	0.2341
chr5:122322341-122324281	Pptc7	8	+	TE	0.88986	0.65551	0.23435	0.96	K1	0.9847	Pptc7	8	+	TE	1	0.001	0.999,1.0	2040	K1	0	7-8:1.0	NA	NA	0.7443	0.9868	0.855	0.8667	0.725	0.6146	0.5726	0.5996	0.7659
chr5:122354406-122354421	Vps29	3	+	TS	0.30248	0.0055659	0.29691	0.978	K2	1	Vps29	3	+	TS	0	0.0153	0.000269,0.0156	190	K2	0	2-3-4:0.0	NA	NA	0.5	0	0.5	0.5	0.0023	0.0088	0	0	0.0018
chr5:122354422-122354476	Vps29	4	+	TS	0.69727	0.99439	-0.29712	0.971	K2	1	Vps29	4	+	TS	1	0.016	0.984,1.0	190	K2	0	1-2-3-4:1.0	NA	NA	0.5	1	0.5	0.5	0.9977	0.9912	1	1	0.9982
chr5:122643911-122643938	P2rx7	1	+	TS	0.90149	0.33443	0.56706	0.982	K2	0.9804	P2rx7	1	+	TS	1	0.277	0.717,0.994	8	K2	0	00:03:01	NA	NA	NA	NA	NA	NA	NA	NA	0.5822	0.3315	0
chr5:122643939-122644008	P2rx7	2	+	TS	0.10035	0.66666	-0.56631	0.98	K2	0.9804	P2rx7	2	+	TS	0	0.2773	0.00568,0.283	8	K2	0	2-3:0.0	NA	NA	NA	NA	NA	NA	NA	NA	0.4178	0.6685	1
chr5:123393649-123393659	Gm15747	4	-	TE	0.91813	0.10738	0.81075	1	K1	0	Gm15747	4	-	TE	1	0.233	0.762,0.995	10	K1	0	3-4:1.0	NA	NA	NA	NA	NA	0	NA	NA	0	0	NA
chr5:123393660-123393842	Gm15747	3	-	TE	0.083953	0.90172	-0.81777	1	K1	0	Gm15747	3	-	TE	0	0.2334	0.00465,0.238	10	K1	0	00:03:00	NA	NA	NA	NA	NA	1	NA	NA	1	1	NA
chr5:123749289-123749371	Rsrc2	5	-	TS	0.69829	0.99357	-0.29528	0.977	K3	1	Rsrc2	5	-	TS	0.5	0.124	0.438,0.562	171	K3	1	1-2-3-4-5:0.5	NA	NA	0.9997	0.5	0.5	1	1	1	1	1	1
chr5:123749372-123749380	Rsrc2	4	-	TS	0.30312	0.0062321	0.29688	0.971	K3	1	Rsrc2	4	-	TS	0.5	0.124	0.438,0.562	171	K3	1	2-3-4-5:0.5	NA	NA	0.0003	0.5	0.5	0	0	0	0	0	0
chr5:123755674-123755794	Kntc1	3	+	CE	0.92193	0.99826	-0.076324	0.988	K2	0.8068	Kntc1	3	+	CE	0.897	0.118	0.822,0.94	74	K1	0.4772	2-3-4:0.8974	2-4:0.1026	2-3:28.0,2-4:4.0,3-4:42.0	1	1	0.835	0.918	1	1	1	1	1
chr5:124189542-124189747	Pitpnm2	5	-	AF	0.85291	0.1087	0.74421	1	K0	0	Pitpnm2	5	-	AF	0	0.615	0.017,0.632	2	K0	0	NA	4-7:1.0	4-7:2.0,6-7:27.0	NA	NA	1	0	0	0	0	0	0
chr5:124262889-124263035	Mphosph9	19	-	CE	0.95021	0.88823	0.061975	0.908	K2	0.6582	Mphosph9	19	-	CE	0.943	0.06	0.905,0.965	171	K1	0.3147	18-19-20:0.9432	18-20:0.05682	18-19:85.0,18-20:5.0,19-20:81.0	0.957	0.956	0.931	0.99	0.929	0.918	0.866	0.83	0.909
chr5:124460789-124460960	Kmt5a	11	+	TE	0.16511	0.31953	-0.15442	0.919	K2	0.9511	Kmt5a	11	+	TE	0.1224	0.026	0.11,0.136	1830	K2	0.5362	10-11:0.1224	NA	NA	0.0835	0.2936	0.0661	0.2587	0.3705	0.3312	0.262	0.3261	0.3083
chr5:124460961-124462308	Kmt5a	12	+	TE	0.83478	0.6804	0.15439	0.914	K2	0.9511	Kmt5a	12	+	TE	0.8776	0.026	0.864,0.89	1830	K2	0.5362	10-11-12:0.8776	NA	NA	0.9165	0.7064	0.9339	0.7413	0.6295	0.6688	0.738	0.6739	0.6917
chr5:125178997-125179053	Ncor2	5	-	TS	0.45032	0.062694	0.38762	0.957	K3	0.9998	Ncor2	5	-	TS	0.7254	0.378	0.491,0.869	13	K3	0.848	1-2-3-4-5:0.7254	NA	NA	NA	0	0.5077	NA	0	0	0	NA	0
chr5:125179054-125179180	Ncor2	4	-	TS	0.088325	0.78996	-0.70164	0.995	K3	0.9998	Ncor2	4	-	TS	0	0.1893	0.00366,0.193	13	K3	0.848	2-3-4-5:0.0	NA	NA	NA	0	0	NA	0	0	0.6469	NA	1
chr5:128757795-128760400	Rimbp2	32	-	TE	0.22932	0.821	-0.59168	0.977	K2	1.2804	Rimbp2	32	-	TE	0	0.1502	0.00285,0.153	17	K2	0.9978	30-31-32:0.0	NA	NA	NA	0.515	0.0108	NA	0.8815	NA	NA	0.8815	0
chr5:128760401-128760681	Rimbp2	31	-	TE	0.33832	0.080978	0.25734	0.905	K2	1.2804	Rimbp2	31	-	TE	0.4725	0.368	0.293,0.661	17	K2	0.9978	30-31:0.4725	NA	NA	NA	0.418	0	NA	0	NA	NA	0	1
chr5:130839283-130840174	Caln1	9	+	TE	0.49122	0.087841	0.40338	0.941	K2	0.9685	Caln1	9	+	TE	0.2627	0.221	0.169,0.39	41	K2	0.8308	00:09:00.300000	NA	NA	NA	0.3959	0.8567	NA	NA	0	NA	NA	NA
chr5:130840175-130840636	Caln1	10	+	TE	0.03552	0.90689	-0.87137	1	K2	0.9685	Caln1	10	+	TE	0	0.0676	0.00122,0.0688	41	K2	0.8308	9-10:0.0	NA	NA	NA	0	0	NA	NA	1	NA	NA	NA
chr5:130840637-130847412	Caln1	11	+	TE	0.50607	0.091797	0.41428	0.95	K2	0.9685	Caln1	11	+	TE	0.7373	0.221	0.61,0.831	41	K2	0.8308	9-10-11:0.7373	NA	NA	NA	0.6041	0.1433	NA	NA	0	NA	NA	NA
chr5:134504734-134504838	Clip2	9	-	CE	0.43866	0.12627	0.31239	0.957	K1	0.9852	Clip2	9	-	CE	0.429	0.454	0.219,0.673	10	K1	0.9852	8-9-10:0.4286	8-10:0.5714	8-9:3.0,8-10:4.0,9-10:3.0	NA	NA	0	NA	0	0	0	0	NA
chr5:134600022-134600102	Lat2	17	-	TE	0.055733	0.34844	-0.29271	0.907	K2	1.2972	Lat2	17	-	TE	0.0146	0.0322	0.00647,0.0387	187	K2	0.1098	15-16-17:0.01457	NA	NA	0.0366	0.0617	0	0.1319	0.1785	0.1692	0.6233	0.0904	0.6593
chr5:134600238-134600973	Lat2	15	-	TE	0.92059	0.55763	0.36295	0.984	K2	1.2972	Lat2	15	-	TE	0.9854	0.033	0.961,0.994	187	K2	0.1098	00:15:01	NA	NA	0.9634	0.8518	1	0.8408	0.8215	0.6426	0.3767	0.6211	0.3341
chr5:135009840-135009981	Abhd11	4	+	RI	0.34498	0.14978	0.1952	0.927	K2	1.4966	Abhd11	4	+	RI	0.493	0.08	0.453,0.533	415	K2	1.1812	2-3-4-5:0.4932	1-5:0.03439,2-3-5:0.4724	1-5:6.0,2-3:14.0,3-4:136.0,3-5:158.0,4-5:115.0	0.314	0.184	0.476	0.242	0.154	0.218	0.113	0.127	0.122
chr5:135747737-135747898	Styxl1	16	-	TE	0.081191	0.83722	-0.75603	1	K3	1.0032	Styxl1	16	-	TE	0	0.3056	0.00639,0.312	7	K3	0.2468	00:16:00	NA	NA	NA	0	NA	NA	NA	NA	0.8812	NA	NA
chr5:135770360-135770362	Styxl1	8	-	AA	0.21324	0.90105	-0.68781	1	K1	0.6699	Styxl1	8	-	AA	0	0.615	0.017,0.632	2	K0	0	NA	3-9:1.0	3-4:21.0,3-9:2.0,4-5:21.0,5-6:21.0,6-7:16.0	NA	0	0.333	0.175	0	1	0	NA	NA
chr5:137641557-137641721	Sap25	3	+	RI	0.97599	0.90961	0.06638	0.976	K1	0.5705	Sap25	3	+	RI	0.969	0.018	0.959,0.977	993	K1	0.1979	2-3-4:0.9693	2-4:0.0307	2-3:489.4,2-4:15.5,3-4:487.8	0.953	1	0.982	1	0.932	0.924	0.918	0.865	0.923
chr5:137835718-137836034	Pilra	3	-	RI	0.23773	0.040612	0.19711	0.928	K1	0.9652	Pilra	3	-	RI	0.256	0.256	0.152,0.408	29.4	K1	0.8205	2-3-4:0.2559	2-4:0.7441	2-3:3.0,2-4:17.4,3-4:9.0	0	0.13	0.391	0.309	0	0	0	0	0
chr5:138251877-138252519	Nxpe5	11	+	TE	0.045438	0.72373	-0.6783	0.997	K2	1.2344	Nxpe5	11	+	TE	0	0.1149	0.00213,0.117	23	K2	0	9-10-11:0.0	NA	NA	NA	0	0	NA	0.4075	NA	0.8137	0.9069	0.876
chr5:138265428-138265756	6330418K02Rik	3	+	AA	0.63936	0.24691	0.39245	0.992	K1	0.9834	6330418K02Rik	3	+	AA	0.576	0.272	0.433,0.705	33	K1	0.9834	3-4:0.5758	2-4:0.4242	2-4:14.0,3-4:19.0	0.694	NA	0.708	0.609	0.167	0.28	0.333	0.137	0
chr5:138616470-138616559	Zfp68	6	-	CE	0.70189	0.59787	0.10402	0.947	K2	1.5686	Zfp68	6	-	CE	0.728	0.056	0.699,0.755	668	K2	1.5114	4-6-7:0.2414,4-5-6-7:0.4868	4-7:0.2718	4-5:155.0,4-6:66.0,4-7:101.0,5-6:159.0,6-7:342.0	0.696	0.617	0.75	0.722	0.598	0.604	0.571	0.582	0.636
chr5:138616560-138616565	Zfp68	5	-	AA	0.53524	0.41649	0.11875	0.936	K2	1.5686	Zfp68	5	-	AA	0.487	0.074	0.45,0.524	481	K2	1.5114	4-5-6-7:0.4868	4-6-7:0.2414,4-7:0.2718	4-5:155.0,4-6:66.0,4-7:101.0,5-6:159.0,6-7:342.0	0.593	0.519	0.505	0.575	0.333	0.408	0.371	0.485	0.483
chr5:145167254-145167459	Cpsf4	4	+	TS	0.26405	0.090315	0.17373	0.909	K2	1.568	Cpsf4	4	+	TS	0.2743	0.201	0.187,0.388	51	K2	1.5237	1-2-3-4:0.2743	NA	NA	0	0.3039	0.3358	0.3722	0.1226	0.0888	0.1132	0.0682	0.0353
chr5:146209957-146211932	Rnf6	7	-	TE	0.58301	0.48402	0.098991	0.957	K2	1.2372	Rnf6	7	-	TE	0.6282	0.02	0.618,0.638	6350	K2	1.2078	00:07:00.600000	NA	NA	0.5864	0.6328	0.5461	0.522	0.4636	0.4485	0.4772	0.4843	0.5468
chr5:148505142-148506187	Ubl3	10	-	TE	0.41493	0.52766	-0.11273	0.922	K2	1.1948	Ubl3	10	-	TE	0.3401	0.026	0.327,0.353	3610	K2	0.9249	00:10:00.300000	NA	NA	0.511	0.4074	0.4895	0.3271	0.5453	0.5097	0.56	0.5243	0.4996
chr5:151428088-151428170	1700028E10Rik	14	+	CE	0.1153	0.50722	-0.39192	0.958	K2	1.4083	1700028E10Rik	14	+	CE	0	0.3845	0.00851,0.393	5	K0	0	NA	3-15:1.0	3-4:26.0,3-5:3.0,3-15:5.0,4-5:8.0,11-12:4.0	0	0	0	NA	0.592	0.5	0.444	0.833	0.238
chr5:16370558-16370727	Cacna2d1	50	+	TE	0.062183	0.81609	-0.75391	1	K3	1.1741	Cacna2d1	50	+	TE	0	0.1247	0.00233,0.127	21	K3	1.1297	00:50:00	NA	NA	NA	0	0	NA	NA	NA	NA	0.9414	NA
chr5:16371070-16374504	Cacna2d1	53	+	TE	0.59348	0.15014	0.44334	0.957	K3	1.1741	Cacna2d1	53	+	TE	0.4219	0.333	0.266,0.599	21	K3	1.1297	50-51-52-53:0.4219	NA	NA	NA	0.5183	0.9404	NA	NA	NA	NA	0.0155	NA
chr5:17781690-17782015	Cd36	25	-	TE	0.51883	0.10841	0.41042	0.917	K3	1.5517	Cd36	25	-	TE	0.7411	0.195	0.63,0.825	53	K3	0.8718	21-22-23-24-25:0.7411	NA	NA	NA	0.6366	0.1693	NA	0.3057	0	0.0339	0.0309	0
chr5:17782486-17783349	Cd36	21	-	TE	0.11391	0.62799	-0.51409	0.921	K3	1.5517	Cd36	21	-	TE	0	0.0531	0.000949,0.054	53	K3	0.8718	00:21:00	NA	NA	NA	0.2768	0.0191	NA	0	1	0.6072	0.9691	0.4928
chr5:17828982-17828984	Cd36	8	-	AA	0.76806	0.21237	0.55569	0.998	K1	0.6312	Cd36	8	-	AA	NA	NA	NA	NA	NA	NA	NA	NA	NA	NA	0	0.841	NA	1	0	0.143	1	1
chr5:21661364-21662608	Armc10	8	+	TE	0.80225	0.86516	-0.062911	0.987	K1	0.7605	Armc10	8	+	TE	0.7798	0.023	0.768,0.791	3780	K1	0.7605	00:08:00.800000	NA	NA	0.7855	0.8109	0.8061	0.8296	0.8563	0.8713	0.885	0.8319	0.8824
chr5:21662609-21662694	Armc10	9	+	TE	0.19761	0.13467	0.062941	0.99	K1	0.7605	Armc10	9	+	TE	0.2202	0.023	0.209,0.232	3780	K1	0.7605	8-9:0.2202	NA	NA	0.2145	0.1891	0.1939	0.1704	0.1437	0.1287	0.115	0.1681	0.1176
chr5:23395264-23395355	5031425E22Rik	12	-	CE	0.61998	0.21304	0.40693	0.954	K3	1.9892	5031425E22Rik	12	-	CE	1	0.441	0.549,0.99	4	K0	0	9-12-13:1.0	NA	9-10:15.0,9-12:2.0,12-13:2.0	NA	NA	0.667	NA	0	0	0.252	NA	0
chr5:24175454-24175530	Nupl2	4	+	CE	0.91688	0.98821	-0.071335	0.941	K1	0.6665	Nupl2	4	+	CE	0.944	0.05	0.913,0.963	241	K1	0.3133	3-4-5:0.9435	3-5:0.05645	3-4:117.0,3-5:7.0,4-5:117.0	0.914	0.924	0.826	1	1	1	1	0.975	0.978
chr5:29196085-29196112	Rnf32	3	+	AD	0.72673	0.91735	-0.19061	0.909	K1	0.7642	Rnf32	3	+	AD	0.778	0.44	0.476,0.916	8	K1	0.7642	2-3-4:0.7778	2-4:0.2222	2-3:4.0,2-4:1.0,3-4:3.0	NA	NA	1	0	NA	1	0	0.667	1
chr5:29205669-29205701	Rnf32	9	+	CE	0.93436	0.70288	0.23148	0.98	K2	1.5618	Rnf32	9	+	CE	0.951	0.139	0.842,0.981	33	K2	0.9621	7-9-10-11-12:0.1877,7-8-9-10-11-12:0.7637	7-12:0.04861	7-8:18.0,7-9:4.0,7-12:1.0,8-9:14.0,9-10:14.0,10-11:22.0,11-12:22.0	NA	NA	1	NA	1	1	0.732	NA	NA
chr5:29225043-29225291	Rnf32	13	+	TE	0.095428	0.52766	-0.43223	0.938	K2	0.8468	Rnf32	13	+	TE	0.1921	0.165	0.125,0.29	61	K2	0.7072	00:13:00.200000	NA	NA	NA	0	0	NA	NA	0.8303	0.2729	NA	NA
chr5:29225292-29225522	Rnf32	14	+	TE	0.90505	0.47361	0.43144	0.947	K2	0.8468	Rnf32	14	+	TE	0.8078	0.165	0.71,0.875	61	K2	0.7072	13-14:0.8078	NA	NA	NA	0.9999	0.9999	NA	NA	0.1696	0.727	NA	NA
chr5:29323802-29323824	Lmbr1	11	-	CE	0.2182	0.75275	-0.53456	0.927	K3	2.1345	Lmbr1	11	-	CE	0	0.1247	0.00233,0.127	21	K0	0	NA	8-13:1.0	8-13:21.0	NA	NA	0.388	0	1	0.292	1	0.645	1
chr5:29323825-29323905	Lmbr1	10	-	AA	0.22148	0.74867	-0.52719	0.929	K3	2.1345	Lmbr1	10	-	AA	0	0.1247	0.00233,0.127	21	K0	0	NA	8-13:1.0	8-13:21.0	NA	NA	0.388	0	1	0.292	1	0.645	1
chr5:31192626-31192770	Eif2b4	7	-	AA	0.36358	0.208	0.15558	0.919	K2	1.4877	Eif2b4	7	-	AA	0.507	0.07	0.472,0.542	556	K2	1.4877	4-7-8:0.1954,4-5-6-7-8:0.3119	4-8:0.4927	4-5:72.0,4-7:56.0,4-8:175.0,5-6:129.0,6-7:110.0,7-8:215.0	0.317	0.362	0.443	0.184	0.274	0.163	0.2	0.174	0.223
chr5:31526995-31526996	Slc4a1ap	1	+	TS	0.010187	0.32143	-0.31124	0.947	K2	0.9991	Slc4a1ap	1	+	TS	0	0.0028	4.93e-5,0.00288	1040	K2	0.0358	00:03:00	NA	NA	0.0208	0	0.0001	0.0231	0.5752	0	0.0098	0.4109	0.6102
chr5:31526997-31527011	Slc4a1ap	2	+	TS	0.9859	0.67602	0.30989	0.941	K2	0.9991	Slc4a1ap	2	+	TS	0.9962	0.007	0.991,0.998	1040	K2	0.0358	2-3:0.9962	NA	NA	0.9755	0.9962	0.996	0.9732	0.4232	0.9962	0.9864	0.5868	0.3883
chr5:32611184-32611334	Yes1	2	+	TS	0.13032	0.87565	-0.74532	1	K2	0	Yes1	2	+	TS	NA	NA	NA	NA	NA	NA	NA	NA	NA	0	0	NA	NA	NA	NA	NA	NA	1
chr5:32611335-32611375	Yes1	3	+	TS	0.87415	0.12539	0.74876	0.999	K2	0	Yes1	3	+	TS	NA	NA	NA	NA	NA	NA	NA	NA	NA	1	1	NA	NA	NA	NA	NA	NA	0
chr5:32736301-32736423	Pisd	13	-	TE	0.95298	0.79842	0.15455	0.988	K1	0.846	Pisd	13	-	TE	1	0.001	0.999,1.0	2790	K1	0	12-13:1.0	NA	NA	0.926	0.8779	0.985	0.9785	0.8176	0.7268	0.8147	0.8301	0.8043
chr5:32736424-32737454	Pisd	12	-	TE	0.047129	0.20144	-0.15431	0.984	K1	0.846	Pisd	12	-	TE	0	0.0011	1.84e-5,0.00107	2790	K1	0	00:12:00	NA	NA	0.074	0.1221	0.015	0.0215	0.1824	0.2732	0.1853	0.1699	0.1957
chr5:33378696-33378771	Uvssa	1	+	TS	0.79217	0.10613	0.68604	0.999	K1	0.8332	Uvssa	1	+	TS	0.7357	0.226	0.605,0.831	39	K1	0.8332	00:02:00.700000	NA	NA	NA	0.9429	0.9714	0.7714	0	0	0.9929	0	0
chr5:33378772-33378917	Uvssa	2	+	TS	0.20469	0.88914	-0.68445	1	K1	0.8332	Uvssa	2	+	TS	0.2643	0.226	0.169,0.395	39	K1	0.8332	1-2:0.2643	NA	NA	NA	0.0571	0.0286	0.2286	1	1	0.0071	1	1
chr5:33821659-33821728	Whsc1	3	+	CE	0.88046	0.35794	0.52252	0.936	K2	1.0049	Whsc1	3	+	CE	0.92	0.216	0.754,0.97	20	K2	0.4724	2-3-4-5-6-7:0.9113,2-3-7:0.008467	2-7:0.08024	2-3:6.0,2-7:5.0,3-4:8.0,3-7:1.0,4-5:35.0,5-6:100.0,6-7:135.0	0.912	1	1	0.857	1	0.227	0.203	0.168	0.228
chr5:35583597-35583875	Acox3	8	+	RI	0.31454	0.16499	0.14954	0.943	K2	1.4376	Acox3	8	+	RI	0.434	0.123	0.374,0.497	173	K2	1.4376	4-5-6-7-8-9:0.4344	4-9:0.4296,4-5-9:0.136	4-5:23.0,4-9:45.0,5-6:53.0,5-9:23.0,6-7:52.0,7-8:61.0,8-9:44.0	0.318	0.276	0.271	0.239	0.177	0.213	0.144	0.158	0.098
chr5:37896833-37897276	Gm20052	5	+	TE	0.34605	0.1047	0.24135	0.927	K1	0.8983	Gm20052	5	+	TE	0.3145	0.433	0.144,0.577	10	K1	0.8983	00:05:00.300000	NA	NA	NA	0.5428	NA	NA	0	NA	NA	NA	NA
chr5:37897277-37897917	Gm20052	6	+	TE	0.6443	0.90001	-0.25572	0.939	K1	0.8983	Gm20052	6	+	TE	0.6855	0.433	0.423,0.856	10	K1	0.8983	5-6:0.6855	NA	NA	NA	0.4572	NA	NA	1	NA	NA	NA	NA
chr5:38210618-38210664	Zbtb49	6	-	CE	0.46523	0.86621	-0.40098	0.994	K2	1.4023	Zbtb49	6	-	CE	0.382	0.242	0.269,0.511	41	K2	1.3181	3-4-6-7:0.3816	3-7:0.08567,3-4-7:0.5327	3-4:93.0,3-7:5.0,4-5:22.0,4-6:10.0,4-7:8.0,6-7:18.0	0.393	1	0.456	0.624	0.878	1	0.896	0.901	0.724
chr5:43187533-43187605	Gm7854	5	-	CE	0.69281	0.90571	-0.21291	0.905	K1	0.8113	Gm7854	5	-	CE	NA	NA	NA	NA	NA	NA	NA	NA	NA	NA	NA	0.75	NA	NA	NA	NA	NA	1
chr5:43755905-43757884	Fbxl5	20	-	TE	0.23642	0.043028	0.1934	0.939	K1	0.9846	Fbxl5	20	-	TE	0.3132	0.389	0.156,0.545	13	K1	0.8968	19-20:0.3132	NA	NA	0.1681	0.427	0.1196	0.0831	0.0242	0.0288	0.0266	0.0279	0.0313
chr5:43757885-43758221	Fbxl5	19	-	TE	0.76326	0.95684	-0.19358	0.951	K1	0.9846	Fbxl5	19	-	TE	0.6868	0.389	0.455,0.844	13	K1	0.8968	00:19:00.700000	NA	NA	0.8319	0.573	0.8804	0.9169	0.9758	0.9712	0.9734	0.9721	0.9687
chr5:48375543-48375610	5730480H06Rik	5	+	CE	0.9776	0.9064	0.071194	0.943	K2	1.4737	5730480H06Rik	5	+	CE	1	0.011	0.989,1.0	261	K0	0	4-5-6,4-5-7:1.0	NA	4-5:144.0,5-6:76.0,5-7:41.0,6-7:111.0	0.958	1	1	0.955	0.916	0.865	0.928	0.972	0.862
chr5:64812339-64812503	Klf3	2	+	AF	0.063322	0.0046308	0.058691	0.99	K2	0.6365	Klf3	2	+	AF	0.0955	0.0532	0.0728,0.126	335	K1	0.4546	2-3:0.09552	1-3:0.9045	1-3:303.0,2-3:32.0	0	0.0693	0.0702	0.0578	0	0	0	0	0
chr5:65863151-65863881	Rhoh	4	+	AD	0.95267	0.74249	0.21018	0.947	K2	1.1518	Rhoh	4	+	AD	0.968	0.011	0.962,0.973	2750	K1	0.2019	3-4-5:0.9685	3-5:0.03151	3-4:8.0,3-5:44.0,4-5:2697.0	0.922	0.953	0.965	0.959	0.925	0.933	0.613	0.616	0.628
chr5:67054349-67056077	Limch1	31	+	TE	0.67211	0.10946	0.56265	0.968	K2	0.9782	Limch1	31	+	TE	0.4133	0.436	0.215,0.651	11	K2	0.9782	30-31:0.4133	NA	NA	NA	0.9495	NA	NA	1	0	NA	NA	NA
chr5:67056215-67057158	Limch1	33	+	TE	0.32496	0.89141	-0.56645	0.959	K2	0.9782	Limch1	33	+	TE	0.5867	0.436	0.349,0.785	11	K2	0.9782	30-31-32-33:0.5867	NA	NA	NA	0.0505	NA	NA	0	1	NA	NA	NA
chr5:72695978-72695979	Txk	20	-	TE	0.028334	0.3224	-0.29407	0.903	K1	1	Txk	20	-	TE	0.0028	0.0035	0.00162,0.00515	2660	K1	0.0275	19-20:0.002763	NA	NA	0.1272	0.0028	0.0028	0.0028	0.0028	0.6214	0.0657	0.4222	0.5
chr5:72695980-72696639	Txk	19	-	TE	0.97164	0.67764	0.294	0.93	K1	1	Txk	19	-	TE	0.9972	0.003	0.995,0.998	2660	K1	0.0275	00:19:01	NA	NA	0.8728	0.9972	0.9972	0.9972	0.9972	0.3786	0.9343	0.5778	0.5
chr5:72825044-72825130	Tec	4	-	CE	0.90571	0.99081	-0.085101	0.945	K1	0.732	Tec	4	-	CE	0.894	0.073	0.851,0.924	196	K1	0.4887	3-4-5:0.8937	3-5:0.1063	3-4:79.0,3-5:11.0,4-5:106.0	0.795	1	1	0.877	1	1	1	1	1
chr5:72975997-72978811	Slain2	10	+	TE	0.0068863	0.087202	-0.080316	0.954	K1	0.7703	Slain2	10	+	TE	0	0.001	1.69e-5,0.000989	3030	K1	0	00:10:00	NA	NA	0	0.0161	0.0095	0.0069	0.0381	0.2256	0.0718	0.0101	0.0894
chr5:72978812-72978829	Slain2	11	+	TE	0.99306	0.91282	0.080243	0.943	K1	0.7703	Slain2	11	+	TE	1	0.001	0.999,1.0	3030	K1	0	10-11:1.0	NA	NA	1	0.9839	0.9905	0.9931	0.9619	0.7744	0.9282	0.9899	0.9106
chr5:77207035-77207038	Spink2	5	-	AA	0.3377	0.92536	-0.58766	1	K1	0.8453	Spink2	5	-	AA	NA	NA	NA	NA	NA	NA	NA	NA	NA	1	0.273	1	NA	1	1	1	1	NA
chr5:77209733-77209794	Spink2	4	-	CE	0.33364	0.92475	-0.59111	0.999	K1	0.8453	Spink2	4	-	CE	NA	NA	NA	NA	NA	NA	NA	NA	NA	1	0.273	NA	NA	1	1	1	1	1
chr5:8449613-8449694	Slc25a40	11	+	CE	0.90221	0.98992	-0.087709	0.969	K2	0.7591	Slc25a40	11	+	CE	0.913	0.06	0.878,0.938	241	K2	0.5083	9-10-11-12:0.9133	9-12:0.03283,9-10-12:0.05386	9-10:110.0,9-12:4.0,10-11:128.0,10-12:7.0,11-12:102.0	0.944	0.952	0.945	0.781	1	1	1	0.983	0.98
chr5:86109287-86112341	Uba6	35	-	TE	0.47684	0.37677	0.10006	0.996	K1	0.9997	Uba6	35	-	TE	0.4563	0.042	0.435,0.477	1510	K1	0.9945	34-35:0.4563	NA	NA	0.4355	0.4904	0.5246	0.4792	0.4069	0.3765	0.3516	0.3745	0.3744
chr5:86112342-86112788	Uba6	34	-	TE	0.52257	0.62302	-0.10045	0.993	K1	0.9997	Uba6	34	-	TE	0.5437	0.042	0.523,0.565	1510	K1	0.9945	00:34:00.500000	NA	NA	0.5645	0.5096	0.4754	0.5208	0.5931	0.6235	0.6484	0.6255	0.6256
chr5:87513339-87513365	Sult1b1	12	-	TE	0.028417	0.94561	-0.91719	1	K2	0	Sult1b1	12	-	TE	0	0.5143	0.0127,0.527	3	K2	0.9205	10-11-12:0.0	NA	NA	NA	0	NA	NA	NA	NA	1	NA	NA
chr5:87513366-87514688	Sult1b1	11	-	TE	0.97088	0.057203	0.91368	1	K2	0	Sult1b1	11	-	TE	0.3356	0.6546	0.0984,0.753	3	K2	0.9205	10-11:0.3356	NA	NA	NA	1	NA	NA	NA	NA	0	NA	NA
chr5:8905975-8906032	Abcb4	5	+	CE	0.78622	0.94131	-0.15509	0.939	K1	0.684	Abcb4	5	+	CE	0.818	0.278	0.635,0.913	20	K1	0.684	4-5-6:0.8182	4-6:0.1818	4-5:9.0,4-6:2.0,5-6:9.0	NA	NA	0.5	NA	NA	NA	1	NA	NA
chr5:92603041-92603050	Stbd1	1	+	TS	0.099472	0.85694	-0.75747	1	K1	0	Stbd1	1	+	TS	NA	NA	NA	NA	NA	NA	NA	NA	NA	NA	0	0	NA	NA	NA	1	NA	1
chr5:92603051-92603337	Stbd1	2	+	TS	0.89636	0.1457	0.75066	0.997	K1	0	Stbd1	2	+	TS	NA	NA	NA	NA	NA	NA	NA	NA	NA	NA	1	1	NA	NA	NA	0	NA	0
chr6:112702992-112703231	Gm26799	3	+	CE	0.9146	0.54516	0.36943	0.902	K1	1	Gm26799	3	+	CE	1	0.306	0.688,0.994	7	K0	0	2-3-4:1.0	NA	2-3:2.0,3-4:5.0	NA	NA	1	NA	0.6	0.5	0.241	1	1
chr6:112946430-112946754	Srgap3	2	-	TS	0.98666	0.72606	0.2606	0.945	K1	0.998	Srgap3	2	-	TS	1	0.01	0.99,1.0	294	K1	0	1-2:1.0	NA	NA	0.9989	1	1	1	0.7474	0.5261	1	0.437	0.9486
chr6:112946755-112947266	Srgap3	1	-	TS	0.013019	0.27181	-0.25879	0.951	K1	0.998	Srgap3	1	-	TS	0	0.0099	0.000174,0.0101	294	K1	0	00:02:00	NA	NA	0.0011	0	0	0	0.2526	0.4739	0	0.563	0.0514
chr6:113317677-113317694	Brpf1	13	+	AD	0.23091	0.33326	-0.10235	0.931	K3	1.4429	Brpf1	13	+	AD	0.251	0.089	0.21,0.299	254	K1	0.8132	12-13-14:0.2512	12-14:0.7488	12-13:51.0,12-14:152.0,13-14:51.0	0.254	0.266	0.146	0.221	0.338	0.26	0.348	0.375	0.344
chr6:113399667-113399771	Ttll3	11	+	CE	0.96824	0.81057	0.15767	0.917	K2	1.5009	Ttll3	11	+	CE	1	0.087	0.911,0.998	31	K0	0	8-11-12:1.0	NA	8-9:27.0,8-11:17.0,11-12:14.0	1	NA	1	NA	0.882	NA	0.729	1	0.757
chr6:113401302-113401497	Ttll3	12	+	CE	0.9745	0.84767	0.12684	0.903	K2	1.5009	Ttll3	12	+	CE	1	0.053	0.946,0.999	53	K0	0	11-12-13:1.0	NA	11-12:14.0,12-13:39.0	1	NA	1	1	0.882	1	0.768	1	0.804
chr6:113469596-113470143	Il17re	21	+	TE	0.030792	0.7421	-0.71131	1	K2	0.7067	Il17re	21	+	TE	0	0.0494	0.000884,0.0503	57	K2	0.7067	00:21:00	NA	NA	NA	0	0	0	0.4273	NA	NA	0.8386	NA
chr6:113470144-113470374	Il17re	22	+	TE	0.89862	0.14222	0.7564	1	K2	0.7067	Il17re	22	+	TE	0.8075	0.17	0.706,0.876	57	K2	0.7067	21-22:0.8075	NA	NA	NA	0.9776	1	0	0.5727	NA	NA	0	NA
chr6:115738948-115739022	Tmem40	7	-	CE	0.078696	0.59577	-0.51707	0.957	K2	1.2988	Tmem40	7	-	CE	0.333	0.604	0.109,0.713	4	K1	0.9183	5-7-8:0.3333	5-8:0.6667	5-7:1.0,5-8:2.0,7-8:1.0	0	NA	1	0	0.8	0.375	1	0.2	1
chr6:117870256-117872765	Zfp239	4	+	TE	0.82669	0.98579	-0.15911	0.931	K1	0.9675	Zfp239	4	+	TE	0.7576	0.073	0.719,0.792	371	K1	0.799	00:04:00.800000	NA	NA	0.8171	0.6058	0.9577	1	0.9925	0.9926	0.9706	0.9858	0.9941
chr6:117872766-117873291	Zfp239	5	+	TE	0.17373	0.014166	0.15956	0.94	K1	0.9675	Zfp239	5	+	TE	0.2424	0.073	0.208,0.281	371	K1	0.799	4-5:0.2424	NA	NA	0.1829	0.3942	0.0423	0	0.0075	0.0074	0.0294	0.0142	0.0059
chr6:117906795-117906839	Hnrnpf	2	+	AF	0.33073	0.44751	-0.11677	0.925	K3	1.091	Hnrnpf	2	+	AF	0.24	0.039	0.221,0.26	1290	K1	0.7945	2-5:0.2397	1-5:0.7603	1-5:980.0,2-5:309.0,3-5:1815.0,4-5:680.0	0.376	0.366	0.257	0.413	0.503	0.439	0.431	0.434	0.431
chr6:119196093-119196231	Cacna1c	3	-	TS	0.28782	0.93341	-0.64558	0.959	K2	0.8639	Cacna1c	3	-	TS	0.0322	0.2072	0.0108,0.218	15	K2	0.2599	1-2-3:0.03222	NA	NA	NA	0	0.7137	0.0287	1	1	1	NA	NA
chr6:119343530-119343600	Cacna2d4	31	+	CE	0.98625	0.88383	0.10242	0.913	K1	0.3096	Cacna2d4	31	+	CE	1	0.024	0.976,1.0	121	K0	0	30-31-32:1.0	NA	30-31:44.0,31-32:77.0	NA	1	1	NA	NA	1	0.944	1	1
chr6:124766531-124766664	Eno2	9	-	CE	0.85497	0.23018	0.62479	0.997	K2	1.0338	Eno2	9	-	CE	0	0.5143	0.0127,0.527	3	K0	0	NA	8-10:1.0	8-10:3.0	1	0.333	0.735	1	0.429	0.176	1	NA	NA
chr6:124860819-124862122	Gpr162	4	-	CE	0.93784	0.33223	0.60561	1	K1	0.8631	Gpr162	4	-	CE	1	0.615	0.368,0.983	2	K0	0	4-5:1.0	NA	4-5:2.0	NA	NA	1	NA	NA	1	1	0.286	NA
chr6:125031671-125031853	Zfp384	19	+	CE	0.33979	0.4318	-0.092015	0.929	K5	2.8937	Zfp384	19	+	CE	0.335	0.089	0.292,0.381	299	K1	0.9198	18-19-20:0.3348	18-20:0.6652	18-19:61.0,18-20:149.0,19-20:89.0	0.34	0.384	0.307	0.326	0.467	0.464	0.437	0.416	0.373
chr6:128372777-128373966	Foxm1	9	+	TE	0.020785	0.15939	-0.13861	0.985	K1	0.7257	Foxm1	9	+	TE	0	0.0013	2.33e-5,0.00136	2200	K1	0	00:09:00	NA	NA	0	0.0183	0	0.0838	0.181	0.2019	0.1427	0.1622	0.109
chr6:128373967-128376146	Foxm1	10	+	TE	0.97924	0.84056	0.13868	0.991	K1	0.7257	Foxm1	10	+	TE	1	0.001	0.999,1.0	2200	K1	0	9-10:1.0	NA	NA	1	0.9817	1	0.9162	0.819	0.7981	0.8573	0.8378	0.891
chr6:128892899-128892910	Clec2i	5	+	AD	0.21286	0.27719	-0.064323	0.908	K3	1.6758	Clec2i	5	+	AD	0.212	0.054	0.187,0.241	629	K3	1.2059	2-4-5-6:0.1978,2-3-4-5-6:0.01453	2-6:0.02882,2-4-6:0.7237,2-3-4-6:0.03512	2-3:18.0,2-4:266.0,2-6:12.0,3-4:17.0,4-5:113.0,4-6:413.0,5-6:91.0	0.238	0.21	0.174	0.217	0.243	0.311	0.308	0.259	0.26
chr6:129375515-129375786	Clec12b	9	-	TE	0.8996	0.13626	0.76333	1	K1	0	Clec12b	9	-	TE	NA	NA	NA	NA	NA	NA	NA	NA	NA	NA	1	NA	NA	NA	NA	NA	NA	0
chr6:129375787-129376345	Clec12b	8	-	TE	0.10106	0.85534	-0.75428	0.999	K1	0	Clec12b	8	-	TE	NA	NA	NA	NA	NA	NA	NA	NA	NA	NA	0	NA	NA	NA	NA	NA	NA	1
chr6:129416328-129416405	Clec9a	6	+	CE	0.91165	0.24419	0.66746	0.997	K1	0.9544	Clec9a	6	+	CE	NA	NA	NA	NA	NA	NA	NA	NA	NA	1	NA	NA	NA	0.375	NA	0	NA	0.5
chr6:130118963-130119066	Klra8	6	-	CE	0.97162	0.76266	0.20895	0.915	K2	1.4069	Klra8	6	-	CE	1	0.107	0.891,0.998	25.1	K0	0	5-6-7,5-6-8:1.0	NA	5-6:15.8,6-7:8.9,6-8:0.3,7-8:10.0	NA	1	1	NA	1	NA	0.576	1	1
chr6:130125050-130125268	Klra8	4	-	CE	0.97329	0.79295	0.18034	0.933	K2	1.4069	Klra8	4	-	CE	1	0.077	0.922,0.999	36.1	K0	0	3-4-5:1.0	NA	3-4:7.0,4-5:29.1	NA	1	1	NA	NA	NA	0.775	1	1
chr6:131299142-131300132	Styk1	12	-	TE	0.92104	0.50834	0.4127	0.955	K1	0.8363	Styk1	12	-	TE	1	0.341	0.652,0.993	6	K1	0	11-12:1.0	NA	NA	NA	1	1	NA	NA	NA	0.2664	NA	0.7457
chr6:131300133-131300591	Styk1	11	-	TE	0.080623	0.49122	-0.4106	0.962	K1	0.8363	Styk1	11	-	TE	0	0.3407	0.0073,0.348	6	K1	0	00:11:00	NA	NA	NA	0	0	NA	NA	NA	0.7336	NA	0.2543
chr6:138140554-138140570	Mgst1	3	+	TS	0.5088	0.067417	0.44138	0.994	K3	1	Mgst1	3	+	TS	NA	NA	NA	NA	NA	NA	NA	NA	NA	NA	0.5	0	NA	0	NA	0	NA	NA
chr6:138140571-138140598	Mgst1	4	+	TS	0.5114	0.93141	-0.42001	0.988	K3	1	Mgst1	4	+	TS	NA	NA	NA	NA	NA	NA	NA	NA	NA	NA	0.5	1	NA	1	NA	1	NA	NA
chr6:145174834-145174941	Casc1	20	-	TE	0.90392	0.11867	0.78525	1	K1	0	Casc1	20	-	TE	1	0.233	0.762,0.995	10	K1	0	19-20:1.0	NA	NA	NA	1	NA	NA	NA	NA	0	NA	NA
chr6:145174942-145175324	Casc1	19	-	TE	0.099736	0.87351	-0.77378	1	K1	0	Casc1	19	-	TE	0	0.2334	0.00465,0.238	10	K1	0	00:19:00	NA	NA	NA	0	NA	NA	NA	NA	1	NA	NA
chr6:146950329-146951301	1700034J05Rik	6	-	TE	0.96198	0.11502	0.84697	1	K1	0	1700034J05Rik	6	-	TE	1	0.136	0.861,0.997	19	K1	0	5-6:1.0	NA	NA	NA	1	NA	NA	0	NA	NA	NA	NA
chr6:146951302-146952497	1700034J05Rik	5	-	TE	0.03825	0.89304	-0.85479	1	K1	0	1700034J05Rik	5	-	TE	0	0.1364	0.00256,0.139	19	K1	0	00:05:00	NA	NA	NA	0	NA	NA	1	NA	NA	NA	NA
chr6:148876453-148876535	Caprin2	7	-	CE	0.83609	0.9538	-0.11771	0.908	K3	1.1632	Caprin2	7	-	CE	0.8	0.215	0.668,0.883	36	K1	0.7219	6-7-8:0.8	6-8:0.2	6-7:18.0,6-8:4.0,7-8:14.0	0.916	0.895	0.909	0.771	1	1	0.913	0.964	0.956
chr6:149582330-149582390	Gm21814	5	+	CE	0.7341	0.92845	-0.19435	0.925	K2	1.5486	Gm21814	5	+	CE	1	0.441	0.549,0.99	4	K0	0	4-5-6:1.0	NA	4-5:1.0,5-6:3.0	1	1	0.769	NA	NA	0.5	1	1	1
chr6:15437877-15438023	Foxp2	26	+	TE	0.012757	0.13399	-0.12124	0.902	K2	0.5713	Foxp2	26	+	TE	0	0.0314	0.000557,0.032	91	K2	0	00:26:00	NA	NA	NA	0	0	NA	NA	0	0	0	0
chr6:15438024-15438304	Foxp2	27	+	TE	0.012827	0.1311	-0.11828	0.916	K2	0.5713	Foxp2	27	+	TE	0	0.0314	0.000557,0.032	91	K2	0	26-27:0.0	NA	NA	NA	0	0	NA	NA	0	0	0	0
chr6:22355014-22355234	Fam3c	4	-	CE	0.060478	0.0030553	0.057423	0.927	K1	0.5918	Fam3c	4	-	CE	0.0483	0.0422	0.032,0.0742	290	K1	0.2791	4-5:0.04828	3-5:0.9517	3-5:276.0,4-5:14.0	0.0111	0.143	0.0687	0	0	0	0	0	0
chr6:30401868-30401895	Klhdc10	1	+	TS	0.62888	0.13109	0.49778	0.949	K1	0.9591	Klhdc10	1	+	TS	1	0.514	0.473,0.987	3	K1	0	00:02:01	NA	NA	0.3815	NA	1	NA	NA	0.0719	0	NA	0
chr6:30401896-30402150	Klhdc10	2	+	TS	0.36508	0.86277	-0.49769	0.953	K1	0.9591	Klhdc10	2	+	TS	0	0.5143	0.0127,0.527	3	K1	0	1-2:0.0	NA	NA	0.6185	NA	0	NA	NA	0.9281	1	NA	1
chr6:30740240-30740343	Mest	4	+	CE	0.14004	0.67269	-0.53265	0.993	K1	0.8905	Mest	4	+	CE	0	0.615	0.017,0.632	2	K0	0	NA	3-5:1.0	3-5:2.0	NA	0	NA	0	NA	NA	0	NA	0.692
chr6:31220422-31220434	2210408F21Rik	4	+	TS	0.50483	0.06175	0.44308	0.997	K3	1	2210408F21Rik	4	+	TS	0.5	0.426	0.287,0.713	12	K3	1	4-5-6-7:0.5	NA	NA	NA	NA	NA	NA	NA	NA	0	0	NA
chr6:31220435-31220440	2210408F21Rik	5	+	TS	0.4969	0.92501	-0.42811	0.997	K3	1	2210408F21Rik	5	+	TS	0.5	0.426	0.287,0.713	12	K3	1	3-4-5-6-7:0.5	NA	NA	NA	NA	NA	NA	NA	NA	1	0.9773	NA
chr6:34783594-34783630	Agbl3	8	+	AD	0.92334	0.60282	0.32052	0.973	K2	1.4977	Agbl3	8	+	AD	1	0.099	0.899,0.998	27	K0	0	7-8-9:1.0	NA	7-8:10.0,8-9:17.0	0.9	1	1	1	1	0.476	0.71	0.454	0.8
chr6:34871840-34873694	3110062M04Rik	9	-	TE	0.6776	0.39771	0.27989	0.905	K2	1.1434	3110062M04Rik	9	-	TE	0.7049	0.05	0.679,0.729	900	K2	1.0334	8-9:0.7049	NA	NA	0.3892	0.938	0.7591	0.601	0.5234	0.3851	0.3862	0.3371	0.3562
chr6:34877575-34877899	3110062M04Rik	4	-	AD	0.5343	0.3583	0.176	0.936	K1	0.9999	3110062M04Rik	4	-	AD	0.68	0.085	0.636,0.721	331	K1	0.9042	3-4-5:0.6802	3-5:0.3198	3-4:260.0,3-5:63.0,4-5:8.0	0.436	0.48	0.584	0.494	0.354	0.349	0.368	0.245	0.469
chr6:38603469-38605040	Luc7l2	13	+	TE	0.1167	0.49691	-0.3802	0.922	K1	0.9933	Luc7l2	13	+	TE	0	0.003	5.32e-5,0.0031	963	K1	0	00:13:00	NA	NA	0	0.5792	0.0002	0	0.5656	0.5698	0.5651	0.452	0.3315
chr6:38605041-38606367	Luc7l2	14	+	TE	0.88316	0.50323	0.37992	0.911	K1	0.9933	Luc7l2	14	+	TE	1	0.003	0.997,1.0	963	K1	0	13-14:1.0	NA	NA	1	0.4208	0.9998	1	0.4344	0.4302	0.4349	0.548	0.6685
chr6:39083693-39083855	Tbxas1	16	+	CE	0.46133	0.92286	-0.46153	0.991	K1	0.994	Tbxas1	16	+	CE	1	0.441	0.549,0.99	4	K0	0	16-17:1.0	NA	16-17:4.0	NA	1	0.454	NA	0.833	1	1	1	1
chr6:40574894-40577849	Clec5a	12	-	TE	0.95737	0.29599	0.66139	0.992	K2	0.8852	Clec5a	12	-	TE	1	0.107	0.891,0.998	25	K2	0	10-11-12:1.0	NA	NA	0.0271	1	1	NA	0.1895	0.0433	0.6968	1	0.1218
chr6:40577850-40577959	Clec5a	11	-	TE	0.043285	0.70644	-0.66316	0.995	K2	0.8852	Clec5a	11	-	TE	0	0.107	0.00197,0.109	25	K2	0	10-11:0.0	NA	NA	0.9729	0	0	NA	0.8105	0.9567	0.3032	0	0.8782
chr6:40584356-40584430	Clec5a	5	-	CE	0.95127	0.43951	0.51176	0.986	K1	0.9183	Clec5a	5	-	CE	NA	NA	NA	NA	NA	NA	NA	NA	NA	1	NA	NA	NA	NA	0.667	0.2	NA	0.667
chr6:42668002-42669941	Tcaf1	13	-	TE	0.92622	0.12699	0.79923	1	K1	0	Tcaf1	13	-	TE	0.0595	0.5527	0.0223,0.575	3	K1	0.3256	12-13:0.05954	NA	NA	NA	1	1	NA	NA	NA	0	NA	NA
chr6:42669942-42670323	Tcaf1	12	-	TE	0.077966	0.87411	-0.79614	1	K1	0	Tcaf1	12	-	TE	0.9405	0.553	0.425,0.978	3	K1	0.3256	00:12:00.900000	NA	NA	NA	0	0	NA	NA	NA	1	NA	NA
chr6:48658723-48659800	Gimap8	9	+	TE	0.001887	0.077511	-0.075624	0.999	K2	0.5739	Gimap8	9	+	TE	0	0.0005	7.89e-6,0.000461	6500	K2	0	00:09:00	NA	NA	0	0	0	0.0072	0.1361	0.1009	0.0451	0.0662	0.0378
chr6:48660389-48660875	Gimap8	11	+	TE	0.99815	0.92252	0.075636	0.999	K2	0.5739	Gimap8	11	+	TE	1	0	1.0,1.0	6500	K2	0	9-10-11:1.0	NA	NA	1	1	1	0.9928	0.8639	0.8991	0.9549	0.9338	0.9622
chr6:49469128-49469352	Stk31	27	+	TE	0.51828	0.14155	0.37673	0.97	K1	1	Stk31	27	+	TE	0.5033	0.55	0.227,0.777	6	K1	1	00:27:00.500000	NA	NA	NA	0.543	NA	NA	0	NA	NA	NA	NA
chr6:49469353-49469501	Stk31	28	+	TE	0.4783	0.85031	-0.37202	0.972	K1	1	Stk31	28	+	TE	0.4967	0.55	0.223,0.773	6	K1	1	27-28:0.4967	NA	NA	NA	0.457	NA	NA	1	NA	NA	NA	NA
chr6:52231197-52231921	Hoxa10	4	-	TE	0.63041	0.11965	0.51076	0.911	K1	0.8727	Hoxa10	4	-	TE	0.2931	0.383	0.143,0.526	13	K1	0.8727	3-4:0.2931	NA	NA	NA	1	NA	NA	NA	NA	NA	0	NA
chr6:52231922-52232780	Hoxa10	3	-	TE	0.36894	0.87401	-0.50507	0.907	K1	0.8727	Hoxa10	3	-	TE	0.7069	0.383	0.474,0.857	13	K1	0.8727	00:03:00.700000	NA	NA	NA	0	NA	NA	NA	NA	NA	1	NA
chr6:53693924-53694818	9430076C15Rik	14	+	TE	0.66761	0.93714	-0.26953	0.951	K2	1.2645	9430076C15Rik	14	+	TE	0.7122	0.184	0.61,0.794	63	K2	0.8659	00:14:00.700000	NA	NA	NA	0.8323	0.4638	NA	NA	0	NA	NA	0.9911
chr6:53700368-53700376	9430076C15Rik	16	+	TE	0.20018	0.056459	0.14373	0.917	K2	1.2645	9430076C15Rik	16	+	TE	0.2878	0.184	0.206,0.39	63	K2	0.8659	14-15-16:0.2878	NA	NA	NA	0.1677	0.0591	NA	NA	0.1079	NA	NA	0.001
chr6:57652032-57652169	Herc6	16	+	CE	0.92268	0.8506	0.072082	0.919	K2	0.747	Herc6	16	+	CE	0.904	0.037	0.884,0.921	676	K1	0.4555	15-16-17:0.9042	15-17:0.09577	15-16:287.0,15-17:34.0,16-17:355.0	0.932	0.954	0.925	0.915	0.787	0.83	0.85	0.867	0.926
chr6:61173983-61176020	A730020E08Rik	5	-	TE	0.48438	0.1562	0.32818	0.959	K1	0.9999	A730020E08Rik	5	-	TE	0.4098	0.318	0.262,0.58	23	K1	0.9764	4-5:0.4098	NA	NA	NA	0.4933	0.5586	NA	0	0.0745	NA	1	0.149
chr6:61176021-61177082	A730020E08Rik	4	-	TE	0.51407	0.84315	-0.32908	0.963	K1	0.9999	A730020E08Rik	4	-	TE	0.5902	0.318	0.42,0.738	23	K1	0.9764	00:04:00.600000	NA	NA	NA	0.5067	0.4414	NA	1	0.9255	NA	0	0.851
chr6:62379785-62380267	Ccser1	12	+	TE	0.57447	0.075088	0.49938	0.981	K1	0.9987	Ccser1	12	+	TE	0.3186	0.332	0.179,0.511	19	K1	0.9029	00:12:00.300000	NA	NA	NA	0.5215	0.9787	NA	0	NA	NA	NA	NA
chr6:62380268-62382865	Ccser1	13	+	TE	0.42545	0.92436	-0.49891	0.973	K1	0.9987	Ccser1	13	+	TE	0.6814	0.332	0.489,0.821	19	K1	0.9029	12-13:0.6814	NA	NA	NA	0.4785	0.0213	NA	1	NA	NA	NA	NA
chr6:65590572-65590604	Tnip3	6	+	AA	0.15877	0.40505	-0.24629	0.909	K2	1.3749	Tnip3	6	+	AA	0.238	0.365	0.108,0.473	13	K1	0.7919	4-6-7:0.2381	4-7:0.7619	4-6:3.0,4-7:8.0,6-7:2.0	0.05	0.1	0.167	0	0.235	0.362	0.333	0.583	0.5
chr6:71373427-71373552	Cd8a	1	+	TS	0.23105	0.1415	0.089556	0.947	K1	0.8685	Cd8a	1	+	TS	0.2249	0.01	0.22,0.23	16500	K1	0.769	00:02:00.200000	NA	NA	0.203	0.2672	0.2898	0.1698	0.1012	0.1302	0.1951	0.1442	0.1365
chr6:71373553-71373997	Cd8a	2	+	TS	0.76904	0.85849	-0.089453	0.949	K1	0.8685	Cd8a	2	+	TS	0.7751	0.01	0.77,0.78	16500	K1	0.769	1-2:0.7751	NA	NA	0.797	0.7328	0.7102	0.8302	0.8988	0.8698	0.8049	0.8558	0.8635
chr6:71552399-71552459	Chmp3	3	+	CE	0.99207	0.9367	0.055372	0.997	K3	0.5562	Chmp3	3	+	CE	0.981	0.013	0.973,0.986	1180	K2	0.2168	2-3-4-5:0.9732,2-3-5:0.007771	2-4-5:0.01421,2-5:0.004805	2-3:497.0,2-4:5.0,2-5:4.0,3-4:660.0,3-5:9.0,4-5:1296.0	1	1	0.985	1	0.926	0.955	0.946	0.94	0.92
chr6:71807791-71808310	Reep1	11	+	TE	0.014336	0.18925	-0.17491	0.962	K2	1.3932	Reep1	11	+	TE	0	0.0274	0.000484,0.0279	105	K2	0	00:11:00	NA	NA	0	0	0	NA	0	0.1631	0.3004	0.0826	0.3658
chr6:71810247-71810710	Reep1	13	+	TE	0.98506	0.74581	0.23925	0.983	K2	1.3932	Reep1	13	+	TE	1	0.028	0.972,1.0	105	K2	0	11-12-13:1.0	NA	NA	1	1	1	NA	1	0.5739	0.6996	0.8444	0.6342
chr6:80023161-80024924	Lrrtm4	9	+	TE	0.32724	0.087846	0.2394	0.942	K2	0.9973	Lrrtm4	9	+	TE	0.2818	0.143	0.217,0.36	105	K2	0.8604	00:09:00.300000	NA	NA	NA	0.233	0.4537	NA	0	NA	0	NA	0
chr6:80024933-80025909	Lrrtm4	11	+	TE	0.6711	0.91339	-0.24229	0.944	K2	0.9973	Lrrtm4	11	+	TE	0.718	0.143	0.64,0.783	105	K2	0.8604	9-10-11:0.718	NA	NA	NA	0.7668	0.546	NA	1	NA	1	NA	1
chr6:83169354-83169803	Gm15624	8	-	TE	0.62642	0.088311	0.53811	0.978	K1	0.999	Gm15624	8	-	TE	0.4615	0.44	0.25,0.69	11	K1	0.9957	7-8:0.4615	NA	NA	NA	0.5186	1	NA	NA	NA	NA	0	NA
chr6:83169804-83170888	Gm15624	7	-	TE	0.37393	0.91044	-0.5365	0.981	K1	0.999	Gm15624	7	-	TE	0.5385	0.44	0.31,0.75	11	K1	0.9957	00:07:00.500000	NA	NA	NA	0.4814	0	NA	NA	NA	NA	1	NA
chr6:83349238-83349360	Bola3	3	+	AD	0.14146	0.42578	-0.28431	0.915	K1	0.971	Bola3	3	+	AD	0	0.3845	0.00851,0.393	5	K0	0	NA	2-5:1.0	2-5:5.0,4-5:942.0	0	NA	NA	NA	1	0.4	1	NA	0.25
chr6:83582630-83582774	Gm21284	6	+	CE	0.074356	0.85713	-0.78277	1	K0	0	Gm21284	6	+	CE	NA	NA	NA	NA	NA	NA	NA	NA	NA	NA	NA	NA	0	NA	NA	NA	NA	1
chr6:83795249-83795282	Nagk	4	+	AD	0.91365	0.78749	0.12616	0.902	K2	1.021	Nagk	4	+	AD	0.903	0.091	0.847,0.938	118	K1	0.4587	3-4-5:0.9032	3-5:0.09677	3-4:42.0,3-5:6.0,4-5:70.0	0.865	1	0.981	0.89	0.683	0.861	0.798	0.732	0.886
chr6:83976202-83976350	Zfp638	26	+	CE	0.88587	0.96285	-0.076981	0.916	K4	2.7713	Zfp638	26	+	CE	0.949	0.038	0.926,0.964	367	K4	2.4187	25-26-27-28-29-30-31-33-34:0.08981,25-26-27-28-29-30-31-34:0.4661,25-26-27-28-29-34:0.03195,25-26-29-30-31-33-34:0.003816,25-26-29-30-31-34:0.03358,25-26-29-34:6.0e-6,25-26-31-33-34:0.001649,25-26-31-34:0.06018,25-26-33-34:0.08459,25-26-34:0.1773	25-29-30-31-33-34:0.003137,25-29-30-31-34:0.0479,25-29-34:0.0	25-26:215.0,25-29:8.0,25-34:3.0,26-27:90.0,26-29:5.0,26-31:9.0,26-33:8.0,26-34:32.0,27-28:96.0,28-29:132.0,29-30:95.0,29-34:8.0,30-31:175.0,31-33:15.0,31-34:145.0,33-34:53.0	0.835	0.856	0.859	0.956	0.984	0.949	0.943	0.968	0.986
chr6:85133678-85133686	Spr	9	-	TE	0.77267	0.50511	0.26756	0.915	K2	1.2974	Spr	9	-	TE	0.9868	0.015	0.977,0.992	649	K2	0.1127	7-8-9:0.9868	NA	NA	0.5813	0.7979	0.6695	0.8327	0.4356	0.5008	0.7236	0.3755	0.4883
chr6:85133687-85133999	Spr	8	-	TE	0.17456	0.47165	-0.29709	0.915	K2	1.2974	Spr	8	-	TE	0.0039	0.0092	0.0017,0.0109	649	K2	0.1127	7-8:0.003866	NA	NA	0.3275	0.0377	0.3305	0.1673	0.5644	0.4992	0.167	0.6245	0.5038
chr6:86107987-86108296	Add2	20	+	TE	0.090775	0.69007	-0.59929	0.997	K2	0.9633	Add2	20	+	TE	0	0.3845	0.00851,0.393	5	K2	0.4558	00:20:00	NA	NA	NA	0	NA	NA	NA	NA	0.728	NA	NA
chr6:86108297-86109465	Add2	21	+	TE	0.82811	0.28185	0.54625	0.998	K2	0.9633	Add2	21	+	TE	0.9041	0.462	0.509,0.971	5	K2	0.4558	20-21:0.9041	NA	NA	NA	0.9041	NA	NA	NA	NA	0.2474	NA	NA
chr6:86118826-86119555	Add2	27	+	TE	0.043583	0.21438	-0.1708	0.936	K2	1.2513	Add2	27	+	TE	0	0.0607	0.00109,0.0618	46	K2	0.3202	25-26-27:0.0	NA	NA	NA	0	0	NA	NA	0	0.1472	0.6176	0.2065
chr6:86396973-86397141	Pcyox1	2	-	TS	0.060628	0.22829	-0.16766	0.912	K1	0.9174	Pcyox1	2	-	TS	0	0.1247	0.00233,0.127	21	K1	0	1-2:0.0	NA	NA	0	0	0	0	0.0729	0.1979	0.0989	0.3324	0.277
chr6:86397142-86397154	Pcyox1	1	-	TS	0.93724	0.77048	0.16676	0.908	K1	0.9174	Pcyox1	1	-	TS	1	0.125	0.873,0.998	21	K1	0	00:02:01	NA	NA	1	1	1	1	0.9271	0.8021	0.9011	0.6676	0.723
chr6:86849517-86850052	Aak1	1	+	TS	0.16077	0.51563	-0.35487	0.933	K1	0.997	Aak1	1	+	TS	0.4208	0.11	0.367,0.477	215	K1	0.9818	00:02:00.400000	NA	NA	0.1942	0	0.1495	0	0.5373	0.532	0.3081	0.4544	0.7481
chr6:86850053-86850215	Aak1	2	+	TS	0.83899	0.48486	0.35413	0.935	K1	0.997	Aak1	2	+	TS	0.5792	0.11	0.523,0.633	215	K1	0.9818	1-2:0.5792	NA	NA	0.8058	1	0.8505	1	0.4627	0.468	0.6919	0.5456	0.2519
chr6:87671990-87672147	Aplf	2	-	TS	0.55038	0.26272	0.28766	0.904	K1	0.9657	Aplf	2	-	TS	0.3856	0.214	0.285,0.499	53	K1	0.9619	1-2:0.3856	NA	NA	0.8041	0.6086	0.634	0.3581	0.2392	0.3636	0.3805	0.1998	0.083
chr6:90550898-90550970	Aldh1l1	3	+	AD	0.69234	0.91217	-0.21983	0.922	K1	0.8113	Aldh1l1	3	+	AD	0.75	0.476	0.431,0.907	7	K1	0.8113	2-3-4:0.75	2-4:0.25	2-3:2.0,2-4:1.0,3-4:4.0	NA	NA	0.667	NA	NA	NA	1	NA	NA
chr6:92138987-92139026	Nr2c2	4	+	CE	0.94594	0.76902	0.17692	0.951	K3	2.1905	Nr2c2	4	+	CE	1	0.136	0.861,0.997	19	K0	0	3-4-5:1.0	NA	3-4:8.0,3-5:1.0,4-5:11.0	1	1	1	1	0.824	0.797	0.746	0.66	0.884
chr6:94700138-94700145	Lrig1	1	-	TS	0.28753	0.91462	-0.62709	0.903	K1	0	Lrig1	1	-	TS	0	0.1893	0.00366,0.193	13	K1	0	00:02:00	NA	NA	NA	0	0	1	NA	NA	1	NA	NA
chr6:97148009-97148190	Eogt	4	-	RI	0.98349	0.92016	0.063329	0.927	K1	0.6579	Eogt	4	-	RI	1	0.036	0.963,0.999	78	K0	0	3-4-5:1.0	NA	3-4:6.0,4-5:72.0	1	1	1	0.966	0.968	0.934	0.83	0.956	0.937
chr6:99075950-99076045	Foxp1	8	-	AA	0.92222	0.78702	0.1352	0.946	K3	1.7105	Foxp1	8	-	AA	0.941	0.018	0.931,0.949	1770	K3	0.9335	7-8-9-12-13-14:0.8209,7-8-9-12-14:0.12	7-9-12-13-14:0.02489,7-9-12-14:0.000185,7-12-13-14:0.0119,7-12-14:0.0,7-14:0.02214	7-8:783.0,7-9:13.0,7-12:7.0,7-14:29.0,8-9:938.0,9-12:1333.0,11-12:193.0,12-13:1419.0,12-14:244.0,13-14:1446.0	0.864	0.896	0.967	0.956	0.894	0.794	0.837	0.702	0.715
chr7:100848422-100848503	Relt	8	-	CE	0.96832	0.90349	0.064828	0.93	K1	0.5645	Relt	8	-	CE	1	0.008	0.992,1.0	395	K0	0	7-8-9:1.0	NA	7-8:194.0,7-9:2.0,8-9:201.0	0.948	0.966	0.945	1	0.869	0.925	0.915	0.951	0.867
chr7:101837721-101837803	Inppl1	2	-	AF	0.85298	0.2993	0.55369	0.988	K1	0.8113	Inppl1	2	-	AF	NA	NA	NA	NA	NA	NA	NA	NA	NA	NA	NA	0	1	0	0.75	0.25	NA	NA
chr7:102231266-102231425	Pgap2	7	+	CE	0.16752	0.089176	0.078346	0.962	K5	2.2008	Pgap2	7	+	CE	0.108	0.0504	0.0856,0.136	418	K1	0.4929	7-8:0.1077	5-8:0.8923	5-8:373.0,7-8:45.0	0.192	0.15	0.159	0.216	0.0821	0.0714	0.0851	0.0978	0.103
chr7:102954664-102955599	Olfr575	2	-	TS	0.93109	0.13879	0.7923	1	K1	0	Olfr575	2	-	TS	1	0.277	0.717,0.994	8	K1	0	1-2:1.0	NA	NA	NA	1	NA	NA	NA	0	NA	NA	0
chr7:102955600-102955620	Olfr575	1	-	TS	0.070195	0.8548	-0.7846	1	K1	0	Olfr575	1	-	TS	0	0.2773	0.00568,0.283	8	K1	0	00:02:00	NA	NA	NA	0	NA	NA	NA	1	NA	NA	1
chr7:104323479-104323634	Gm15133	6	+	CE	0.17161	0.42057	-0.24896	0.93	K1	0.9998	Gm15133	6	+	CE	0.25	0.189	0.169,0.358	55	K1	0.8113	5-6-7:0.25	5-7:0.75	5-6:10.0,5-7:33.0,6-7:12.0	0.224	0	0.143	0.118	0.333	0.366	0.269	0.491	0.63
chr7:104335275-104335287	Trim34b	6	+	AA	0.71965	0.10453	0.61512	0.996	K1	0.9305	Trim34b	6	+	AA	0.654	0.488	0.363,0.851	7.65	K1	0.9305	6-7:0.6539	5-7:0.3461	5-7:2.6,6-7:5.0	NA	0.958	0.447	NA	0	0	0	0	0
chr7:105633377-105633402	Trim3	5	-	AD	0.87778	0.55076	0.32702	0.954	K1	1	Trim3	5	-	AD	0.5	0.73	0.135,0.865	2	K1	1	5-7:0.5	4-7:0.5	4-7:1.0,5-7:1.0	1	NA	0	1	0	0.5	1	NA	0.625
chr7:112588540-112588970	Parva	16	+	TE	0.061206	0.83216	-0.77096	1	K2	0.7602	Parva	16	+	TE	0	0.2539	0.00512,0.259	9	K2	0	00:16:00	NA	NA	NA	0	NA	NA	NA	NA	NA	NA	0.9229
chr7:112589630-112591692	Parva	18	+	TE	0.83625	0.16515	0.6711	1	K2	0.7602	Parva	18	+	TE	1	0.254	0.741,0.995	9	K2	0	16-17-18:1.0	NA	NA	NA	0.78	NA	NA	NA	NA	NA	NA	0.0772
chr7:113568095-113570458	Far1	17	+	TE	0.53673	0.64547	-0.10874	0.904	K1	0.9955	Far1	17	+	TE	0.3954	0.025	0.383,0.408	4240	K1	0.9682	00:17:00.400000	NA	NA	0.5713	0.6267	0.5396	0.5513	0.6468	0.6413	0.6389	0.6432	0.657
chr7:113570459-113571511	Far1	18	+	TE	0.46338	0.35448	0.1089	0.921	K1	0.9955	Far1	18	+	TE	0.6046	0.025	0.592,0.617	4240	K1	0.9682	17-18:0.6046	NA	NA	0.4287	0.3733	0.4604	0.4487	0.3532	0.3587	0.3611	0.3568	0.343
chr7:113765998-113766173	Spon1	1	+	TS	0.38129	0.89206	-0.51078	0.997	K1	0.9473	Spon1	1	+	TS	0.3657	0.34	0.215,0.555	19	K1	0.9473	00:02:00.400000	NA	NA	NA	NA	NA	1	NA	NA	NA	1	NA
chr7:113766174-113766566	Spon1	2	+	TS	0.62477	0.11269	0.51208	1	K1	0.9473	Spon1	2	+	TS	0.6343	0.34	0.445,0.785	19	K1	0.9473	1-2:0.6343	NA	NA	NA	NA	NA	0	NA	NA	NA	0	NA
chr7:115470872-115471343	Sox6	28	-	TE	0.53313	0.068333	0.4648	0.995	K3	0.9576	Sox6	28	-	TE	0.3794	0.247	0.265,0.512	39	K3	0.9576	24-25-26-27-28:0.3794	NA	NA	NA	0.688	0	NA	0	0	NA	0	NA
chr7:115476671-115477221	Sox6	24	-	TE	0.31526	0.90105	-0.5858	0.924	K3	0.9576	Sox6	24	-	TE	0.6206	0.247	0.488,0.735	39	K3	0.9576	00:24:00.600000	NA	NA	NA	0	0	NA	0	0.9769	NA	0.9549	NA
chr7:116337265-116339726	Pik3c2a	35	-	TE	0.76029	0.38347	0.37682	0.938	K1	0.9991	Pik3c2a	35	-	TE	0.4819	0.088	0.438,0.526	341	K1	0.9991	34-35:0.4819	NA	NA	0.8769	0.8429	0.6268	1	0.5791	0.3353	0.425	0.3426	0.2282
chr7:116339727-116340223	Pik3c2a	34	-	TE	0.23895	0.61704	-0.37809	0.945	K1	0.9991	Pik3c2a	34	-	TE	0.5181	0.088	0.474,0.562	341	K1	0.9991	00:34:00.500000	NA	NA	0.1231	0.1571	0.3732	0	0.4209	0.6647	0.575	0.6574	0.7718
chr7:119951546-119951814	Lyrm1	17	+	TE	0.016912	0.87481	-0.8579	1	K1	0.293	Lyrm1	17	+	TE	NA	NA	NA	NA	NA	NA	NA	NA	NA	1	0	NA	NA	0.9694	0.9484	NA	NA	NA
chr7:119951815-119956963	Lyrm1	18	+	TE	0.98265	0.1218	0.86085	1	K1	0.293	Lyrm1	18	+	TE	NA	NA	NA	NA	NA	NA	NA	NA	NA	0	1	NA	NA	0.0306	0.0516	NA	NA	NA
chr7:120903282-120903496	Eef2k	20	+	TE	0.11839	0.49219	-0.37381	0.941	K2	1.2516	Eef2k	20	+	TE	0	0.0103	0.000181,0.0105	282	K2	0.4109	00:20:00	NA	NA	0	0.1554	0	0.4026	0.5198	0.1835	0.5776	0.4804	0.6973
chr7:120903497-120904001	Eef2k	21	+	TE	0.82511	0.48378	0.34134	0.91	K2	1.2516	Eef2k	21	+	TE	0.9175	0.054	0.886,0.94	282	K2	0.4109	20-21:0.9175	NA	NA	1	0.69	0.9412	0.5974	0.4783	0.7918	0.3544	0.4982	0.2971
chr7:121949745-121949899	Cog7	9	-	CE	0.9475	0.99756	-0.050063	0.968	K2	0.469	Cog7	9	-	CE	1	0.012	0.988,1.0	239	K0	0	8-9-10:1.0	NA	8-9:136.0,8-10:2.0,9-10:103.0	1	0.9	0.928	0.934	1	1	1	1	1
chr7:123273001-123273203	Slc5a11	18	+	TE	0.71692	0.10053	0.61639	0.997	K1	0.7378	Slc5a11	18	+	TE	0	0.5143	0.0127,0.527	3	K1	0	00:18:00	NA	NA	NA	NA	NA	0.7919	NA	0	0	0	NA
chr7:123273204-123273253	Slc5a11	19	+	TE	0.27383	0.8985	-0.62468	0.998	K1	0.7378	Slc5a11	19	+	TE	1	0.514	0.473,0.987	3	K1	0	18-19:1.0	NA	NA	NA	NA	NA	0.2081	NA	1	1	1	NA
chr7:12418543-12418666	Zfp551	4	-	CE	0.94976	0.48535	0.46441	0.992	K1	0.9896	Zfp551	4	-	CE	1	0.053	0.946,0.999	53	K0	0	3-4-5:1.0	NA	3-4:12.0,4-5:41.0	1	NA	0.943	NA	0.379	0.8	0.44	1	0.333
chr7:126778054-126778097	Ypel3	12	+	CE	0.90226	0.85038	0.051876	0.902	K1	0.6805	Ypel3	12	+	CE	0.932	0.008	0.928,0.936	11900	K1	0.3589	11-12-14:0.9319	11-14:0.06814	11-12:6966.0,11-14:419.0,12-14:4495.0	0.856	0.912	0.933	0.88	0.903	0.838	0.82	0.867	0.826
chr7:126783501-126783577	Tbx6	6	+	AD	0.27805	0.71506	-0.43701	0.964	K1	0.9852	Tbx6	6	+	AD	0.25	0.337	0.124,0.461	16	K1	0.8113	5-6:0.25	5-7:0.75	5-6:4.0,5-7:12.0	NA	NA	0.75	NA	0	NA	1	NA	0.571
chr7:127972117-127972283	Fus	8	+	CE	0.9978	0.91015	0.087655	0.981	K3	2.3155	Fus	8	+	CE	1	0.005	0.995,1.0	658	K0	0	7-8-9,7-8-17:1.0	NA	7-8:624.0,8-9:26.0,8-17:8.0,9-10:9.0,10-11:60.0,10-12:1.0,11-12:56.0,12-13:109.0,13-14:305.0,14-15:224.0,15-16:164.0,16-17:117.0	1	1	1	1	1	0.773	1	0.918	0.862
chr7:128009887-128010676	Trim72	8	+	TE	0.41439	0.89129	-0.4769	0.917	K1	0.9731	Trim72	8	+	TE	0.801	0.391	0.531,0.922	10	K1	0.7199	00:08:00.800000	NA	NA	0.4037	0	NA	NA	1	1	NA	NA	NA
chr7:128010677-128011033	Trim72	9	+	TE	0.58517	0.10938	0.47579	0.929	K1	0.9731	Trim72	9	+	TE	0.199	0.3907	0.0783,0.469	10	K1	0.7199	8-9:0.199	NA	NA	0.5963	1	NA	NA	0	0	NA	NA	NA
chr7:128448720-128448770	Tial1	11	-	AA	0.15788	0.089244	0.068641	0.916	K2	0.7102	Tial1	11	-	AA	0.194	0.082	0.157,0.239	249	K1	0.7102	10-11-12:0.1942	10-12:0.8058	10-11:38.0,10-12:168.0,11-12:43.0	0.0925	0.169	0.176	0.137	0.0564	0.0782	0.139	0.0717	0.09
chr7:13032014-13032018	Chmp2a	12	-	TE	0.78682	0.60567	0.18115	0.931	K2	1.3652	Chmp2a	12	-	TE	0.7969	0.036	0.778,0.814	1360	K2	0.8887	11-12:0.7969	NA	NA	0.7124	0.781	0.7808	0.8647	0.7119	0.6313	0.7384	0.4931	0.4549
chr7:13032019-13032202	Chmp2a	11	-	TE	0.18198	0.36145	-0.17948	0.937	K2	1.3652	Chmp2a	11	-	TE	0.155	0.032	0.14,0.172	1360	K2	0.8887	00:11:00.200000	NA	NA	0.2876	0.1278	0.2105	0.1265	0.2881	0.3479	0.2416	0.4058	0.522
chr7:13042361-13043146	Mzf1	12	-	TE	0.26393	0.035914	0.22802	0.951	K2	0.99	Mzf1	12	-	TE	0.0712	0.1251	0.0339,0.159	50	K2	0.3704	10-11-12:0.07122	NA	NA	NA	0.4411	0.2379	NA	0	0	0	0	0
chr7:130824309-130824460	Btbd16	18	+	TE	0.95157	0.049725	0.90185	1	K1	0.1973	Btbd16	18	+	TE	0	0.4408	0.0102,0.451	4	K1	0	00:18:00	NA	NA	NA	0.9694	0	NA	NA	NA	NA	NA	0
chr7:130824461-130825899	Btbd16	19	+	TE	0.049622	0.94986	-0.90024	1	K1	0.1973	Btbd16	19	+	TE	1	0.441	0.549,0.99	4	K1	0	18-19:1.0	NA	NA	NA	0.0306	1	NA	NA	NA	NA	NA	1
chr7:130910832-130912068	Plekha1	20	+	TE	0.0023295	0.089344	-0.087014	0.959	K2	1.3625	Plekha1	20	+	TE	0	0.0018	3.07e-5,0.00179	1670	K2	0.7556	00:20:00	NA	NA	0	0	0	0	0	0.246	0	0.093	0.0992
chr7:139100902-139101777	Dpysl4	15	+	TE	0.88827	0.66523	0.22304	0.946	K1	0.8965	Dpysl4	15	+	TE	0.954	0.102	0.878,0.98	54	K1	0.2692	00:15:01	NA	NA	NA	0.8044	0.9674	NA	NA	0.6871	NA	NA	NA
chr7:139101778-139102704	Dpysl4	16	+	TE	0.10939	0.33491	-0.22552	0.937	K1	0.8965	Dpysl4	16	+	TE	0.046	0.1022	0.0198,0.122	54	K1	0.2692	15-16:0.04601	NA	NA	NA	0.1956	0.0326	NA	NA	0.3129	NA	NA	NA
chr7:139266472-139267161	Pwwp2b	5	+	TE	0.64291	0.94242	-0.29951	0.912	K1	0.9818	Pwwp2b	5	+	TE	0.8954	0.222	0.734,0.956	22	K1	0.4834	00:05:00.900000	NA	NA	NA	0.4208	NA	0.7792	0.9172	1	1	1	1
chr7:139267162-139267975	Pwwp2b	6	+	TE	0.35851	0.05927	0.29924	0.932	K1	0.9818	Pwwp2b	6	+	TE	0.1046	0.2223	0.0437,0.266	22	K1	0.4834	5-6:0.1046	NA	NA	NA	0.5792	NA	0.2208	0.0828	0	0	0	0
chr7:139975978-139976040	6430531B16Rik	9	-	AD	0.09803	0.5247	-0.42667	0.982	K1	0.994	6430531B16Rik	9	-	AD	1	0.514	0.473,0.987	3	K0	0	8-9:1.0	NA	8-9:3.0	0	0	NA	0	0	1	1	1	0.546
chr7:139977072-139977222	6430531B16Rik	5	-	CE	0.07224	0.80685	-0.73461	0.991	K1	0.9852	6430531B16Rik	5	-	CE	NA	NA	NA	NA	NA	NA	NA	NA	NA	NA	NA	NA	0	1	1	1	0.429	1
chr7:139978034-139978145	6430531B16Rik	4	-	CE	0.069655	0.90165	-0.83199	1	K0	0	6430531B16Rik	4	-	CE	NA	NA	NA	NA	NA	NA	NA	NA	NA	NA	NA	NA	0	NA	1	0.5	1	1
chr7:140853394-140854371	Bet1l	12	-	TE	0.19726	0.25077	-0.053509	0.961	K2	0.8651	Bet1l	12	-	TE	0.1814	0.026	0.169,0.195	2450	K2	0.6831	10-11-12:0.1814	NA	NA	0.198	0.2124	0.2065	0.1856	0.2299	0.2703	0.2232	0.2872	0.2409
chr7:140854372-140854443	Bet1l	11	-	TE	0.80281	0.74932	0.053495	0.96	K2	0.8651	Bet1l	11	-	TE	0.8186	0.026	0.805,0.831	2450	K2	0.6831	10-11:0.8186	NA	NA	0.802	0.7876	0.7935	0.8144	0.7701	0.7297	0.7768	0.7128	0.7591
chr7:145260089-145260138	Tpcn2	17	-	CE	0.47074	0.7132	-0.24246	0.929	K2	1.5526	Tpcn2	17	-	CE	0.297	0.14	0.232,0.372	114	K2	1.5526	15-16-17-18:0.2967	15-18:0.2695,15-16-18:0.4338	15-16:59.0,15-18:23.0,16-17:25.0,16-18:39.0,17-18:27.0	0.478	0.526	0.396	0.661	0.582	0.741	0.681	0.746	0.83
chr7:145266778-145266859	Tpcn2	12	-	CE	0.88662	0.99387	-0.10725	0.987	K3	0.7169	Tpcn2	12	-	CE	0.891	0.08	0.844,0.924	167	K3	0.694	9-11-12-13:0.01721,9-10-11-12-13:0.8742	9-13:0.02044,9-11-13:0.0,9-10-11-13:0.08815	9-10:97.0,9-11:2.0,9-13:2.0,10-11:109.0,11-12:75.0,11-13:7.0,12-13:83.0	0.802	0.846	0.938	1	1	1	1	1	1
chr7:16893121-16893219	Gng8	5	+	CE	0.94374	0.41579	0.52795	1	K1	0.971	Gng8	5	+	CE	NA	NA	NA	NA	NA	NA	NA	NA	NA	1	NA	NA	NA	0	0.4	NA	NA	NA
chr7:19080042-19081301	Dmwd	4	+	CE	0.41995	0.95702	-0.53706	0.998	K1	0.971	Dmwd	4	+	CE	NA	NA	NA	NA	NA	NA	NA	NA	NA	NA	NA	1	0.4	1	1	1	1	1
chr7:19309601-19310046	Fosb	2	-	TS	0.41716	0.89951	-0.48236	0.986	K2	0.9562	Fosb	2	-	TS	0.6226	0.241	0.493,0.734	41	K2	0.9562	2-3:0.6226	NA	NA	NA	0.3358	0.2152	NA	1	NA	1	1	0.8607
chr7:19310047-19310051	Fosb	1	-	TS	0.5806	0.099165	0.48143	0.99	K2	0.9562	Fosb	1	-	TS	0.3774	0.241	0.266,0.507	41	K2	0.9562	00:03:00.400000	NA	NA	NA	0.6642	0.7848	NA	0	NA	0	0	0.1393
chr7:19671579-19671583	Apoc2	8	-	TE	0.88101	0.10449	0.77652	0.999	K1	0	Apoc2	8	-	TE	NA	NA	NA	NA	NA	NA	NA	NA	NA	NA	1	0	NA	NA	NA	0	NA	NA
chr7:19671584-19671848	Apoc2	7	-	TE	0.11549	0.90027	-0.78478	1	K1	0	Apoc2	7	-	TE	NA	NA	NA	NA	NA	NA	NA	NA	NA	NA	0	1	NA	NA	NA	1	NA	NA
chr7:24262376-24262445	Zfp108	8	+	TE	0.035227	0.41328	-0.37806	0.906	K2	0.9555	Zfp108	8	+	TE	0	0.0805	0.00146,0.082	34	K2	0	6-7-8:0.0	NA	NA	NA	0	0	NA	NA	0.7113	0	0	NA
chr7:25461707-25462512	Ceacam1	15	-	TE	0.3989	0.085351	0.31355	0.91	K2	1.3101	Ceacam1	15	-	TE	0.4926	0.161	0.412,0.573	102	K2	0.9998	12-13-14-15:0.4926	NA	NA	NA	0.6203	0.0654	NA	NA	0	0.1025	NA	NA
chr7:25463693-25463900	Ceacam1	12	-	TE	0.013674	0.18551	-0.17184	0.964	K2	1.3101	Ceacam1	12	-	TE	0	0.0282	0.000498,0.0287	102	K2	0.9998	00:12:00	NA	NA	NA	0	0	NA	NA	0	0.3085	NA	NA
chr7:25464460-25464749	Ceacam1	11	-	AL	0.087009	0.31532	-0.22831	0.939	K1	0.8631	Ceacam1	11	-	AL	0	0.2021	0.00394,0.206	12	K0	0	NA	10-12:1.0	10-12:12.0	NA	0	0	NA	NA	0	0.286	0	NA
chr7:25465468-25465520	Ceacam1	9	-	CE	0.78482	0.4283	0.35653	0.957	K1	0.9799	Ceacam1	9	-	CE	0.737	0.245	0.593,0.838	33	K1	0.8315	8-9-10:0.7368	8-10:0.2632	8-9:15.0,8-10:5.0,9-10:13.0	NA	0.707	1	NA	NA	1	0.417	NA	0
chr7:25474520-25474804	Ceacam1	5	-	CE	0.94725	0.85378	0.093467	0.918	K1	0.568	Ceacam1	5	-	CE	1	0.168	0.829,0.997	15	K0	0	4-5-6,4-5-7:1.0	NA	4-5:6.0,5-6:8.0,5-7:1.0,6-7:7.0	NA	1	1	NA	1	NA	0.866	1	NA
chr7:27200554-27200622	BC024978	3	+	CE	0.09822	0.91207	-0.81385	1	K0	0	BC024978	3	+	CE	0	0.2773	0.00568,0.283	8	K0	0	NA	1-5:1.0	1-2:19.0,1-5:8.0,4-5:1.0	NA	NA	1	0	NA	1	1	1	1
chr7:28766767-28766815	Sirt2	2	+	TS	0.30326	0.0084427	0.29482	0.968	K2	1	Sirt2	2	+	TS	0	0.0305	0.00054,0.031	94	K2	0	2-3:0.0	NA	NA	0.5	0.5	0.5	0	0	0	0	0	0
chr7:28766816-28766867	Sirt2	3	+	TS	0.69659	0.99178	-0.29518	0.949	K2	1	Sirt2	3	+	TS	1	0.03	0.969,0.999	94	K2	0	1-2-3:1.0	NA	NA	0.5	0.5	0.5	1	1	1	1	1	1
chr7:30045739-30045839	Zfp14	4	-	CE	0.85854	0.52284	0.3357	0.926	K2	1.5566	Zfp14	4	-	CE	0.689	0.286	0.525,0.811	26	K2	1.2657	2-4-5:0.08499,2-3-4-5:0.6039	2-3-5:0.3111	2-3:12.0,2-4:1.0,3-4:8.0,3-5:5.0,4-5:12.0	NA	1	1	1	1	0.769	0.429	0.385	1
chr7:30050440-30050503	Zfp14	3	-	CE	0.88127	0.55508	0.32619	0.986	K2	1.2657	Zfp14	3	-	CE	0.915	0.191	0.774,0.965	26	K2	1.2657	2-3-4-5:0.6039,2-3-5:0.3111	2-4-5:0.08499	2-3:12.0,2-4:1.0,3-4:8.0,3-5:5.0,4-5:12.0	NA	0	0	NA	NA	1	0.5	0.625	1
chr7:30534186-30534212	Arhgap33	5	-	AA	0.76067	0.33612	0.42455	0.943	K2	1.5555	Arhgap33	5	-	AA	1	0.341	0.652,0.993	6	K0	0	4-5-6:1.0	NA	4-5:3.0,5-6:3.0	1	0	0.667	0.654	0.319	0.246	0.35	0.193	0.487
chr7:30818357-30819115	Ffar2	7	-	TE	0.82822	0.43071	0.39751	0.978	K2	1.0006	Ffar2	7	-	TE	0.7975	0.362	0.553,0.915	12	K2	0.729	6-7:0.7975	NA	NA	NA	0.8587	0.9998	0.7585	NA	0.2481	0.5186	0.5584	0.335
chr7:30819116-30820114	Ffar2	6	-	TE	0.16993	0.57219	-0.40227	0.981	K2	1.0006	Ffar2	6	-	TE	0.2023	0.3619	0.0851,0.447	12	K2	0.729	00:06:00.200000	NA	NA	NA	0.1411	0	0.2414	NA	0.7518	0.4813	0.4415	0.6649
chr7:30879177-30879194	Cd22	7	-	AD	0.017523	0.10013	-0.082606	0.94	K1	0.6827	Cd22	7	-	AD	0	0.0305	0.00054,0.031	94	K0	0	NA	6-10:1.0	6-10:94.0	0	0	0	0	0.0312	0.181	0.0889	0.0698	0.0588
chr7:3296722-3298285	Myadm	7	+	TE	0.17543	0.27795	-0.10253	0.988	K2	1.5812	Myadm	7	+	TE	0.1822	0.054	0.157,0.211	559	K2	1.2133	00:07:00.200000	NA	NA	0.1992	0.2019	0.1163	0.1746	0.2912	0.2874	0.2595	0.3138	0.2372
chr7:37479109-37479121	Zfp536	12	-	TE	0.010008	0.09571	-0.085701	0.902	K2	0.0425	Zfp536	12	-	TE	0	0.0269	0.000475,0.0274	107	K2	0.0001	10-11-12:4.0e-6	NA	NA	NA	0	0	NA	0	0	NA	0	0
chr7:43470801-43471044	Vsig10l	12	+	TE	0.020394	0.14688	-0.12648	0.935	K1	0.8172	Vsig10l	12	+	TE	0	0.0052	9.13e-5,0.00532	561	K1	0	00:12:00	NA	NA	0.0135	0.0761	0	0	0.2538	0.0563	0.1807	0	0.2371
chr7:43471045-43472019	Vsig10l	13	+	TE	0.97972	0.85268	0.12704	0.925	K1	0.8172	Vsig10l	13	+	TE	1	0.005	0.995,1.0	561	K1	0	12-13:1.0	NA	NA	0.9865	0.9239	1	1	0.7462	0.9437	0.8193	1	0.7629
chr7:44248296-44249541	2410002F23Rik	13	+	RI	0.10175	0.040144	0.061609	0.919	K1	0.5747	2410002F23Rik	13	+	RI	0.088	0.0714	0.0596,0.131	173	K1	0.43	12-13-14:0.08805	12-14:0.9119	12-13:6.0,12-14:145.0,13-14:22.0	0.136	0.0682	0.0774	0.101	0.0405	0.0674	0.0332	0	0.0364
chr7:44496599-44496657	Fam71e1	2	+	TS	0.045075	0.49977	-0.45469	0.999	K2	1	Fam71e1	2	+	TS	NA	NA	NA	NA	NA	NA	NA	NA	NA	NA	NA	NA	0	NA	0.5	NA	NA	NA
chr7:44496658-44496730	Fam71e1	3	+	TS	0.95791	0.49509	0.46283	1	K2	1	Fam71e1	3	+	TS	NA	NA	NA	NA	NA	NA	NA	NA	NA	NA	NA	NA	1	NA	0.5	NA	NA	NA
chr7:44500439-44500967	Fam71e1	8	+	RI	0.90557	0.36508	0.5405	0.991	K1	0.994	Fam71e1	8	+	RI	1	0.277	0.717,0.994	8	K0	0	8-9:1.0	NA	8-9:8.0	1	1	1	1	0.333	NA	0.546	0.143	1
chr7:44747936-44748049	Zfp473	4	-	AF	0.93704	0.22368	0.71335	0.987	K1	0.9544	Zfp473	4	-	AF	0	0.7507	0.0253,0.776	1	K0	0	NA	3-6:1.0	3-6:1.0	1	0	NA	0	0	0	0	0.625	NA
chr7:44860077-44860184	Pnkp	10	+	CE	0.92856	0.87086	0.057698	0.929	K3	0.8076	Pnkp	10	+	CE	0.946	0.018	0.936,0.954	1820	K2	0.3393	9-10-11-12:0.9457	9-11-12:0.04529,9-12:0.008964	9-10:893.0,9-11:44.0,9-12:8.0,10-11:870.0,11-12:806.0	0.906	0.981	0.919	0.894	0.865	0.868	0.858	0.868	0.898
chr7:44898503-44898700	Fuz	11	+	CE	0.96852	0.86473	0.10379	0.996	K2	0.6447	Fuz	11	+	CE	0.962	0.021	0.95,0.971	878	K1	0.233	9-11-12:0.962	9-12:0.03799	9-10:26.0,9-11:439.0,9-12:17.0,11-12:422.0	1	0.986	0.937	0.971	0.866	0.865	0.903	0.836	0.863
chr7:45135664-45135777	Flt3l	7	-	CE	0.99815	0.94612	0.052022	0.999	K1	0.394	Flt3l	7	-	CE	1	0.003	0.997,1.0	1010	K0	0	6-7-8:1.0	NA	6-7:490.0,6-8:8.0,7-8:522.0	1	1	1	1	1	0.943	0.93	0.922	0.942
chr7:45154421-45154540	Pih1d1	3	+	AD	0.29244	0.34804	-0.055598	0.939	K1	0.9353	Pih1d1	3	+	AD	0.24	0.061	0.211,0.272	519	K1	0.7952	2-3-5:0.2401	2-5:0.7599	2-3:73.0,2-5:318.0,3-5:128.0	0.297	0.3	0.298	0.323	0.351	0.348	0.351	0.348	0.341
chr7:45338726-45338880	Hrc	8	+	RI	0.41363	0.89045	-0.47682	0.996	K1	0.971	Hrc	8	+	RI	1	0.441	0.549,0.99	4	K0	0	7-8-9:1.0	NA	7-8:2.0,8-9:2.0	0.4	1	NA	0	NA	NA	NA	1	NA
chr7:45522440-45522594	Tulp2	25	+	TE	0.1175	0.88477	-0.76727	1	K1	0	Tulp2	25	+	TE	0	0.3845	0.00851,0.393	5	K1	0	00:25:00	NA	NA	NA	0	NA	NA	NA	NA	1	0	NA
chr7:45522595-45522927	Tulp2	26	+	TE	0.88218	0.11219	0.76999	1	K1	0	Tulp2	26	+	TE	1	0.384	0.607,0.991	5	K1	0	25-26:1.0	NA	NA	NA	1	NA	NA	NA	NA	0	1	NA
chr7:45814098-45814282	Cyth2	3	-	TS	0.19021	0.58196	-0.39175	0.923	K2	1.5278	Cyth2	3	-	TS	0.2593	0.102	0.212,0.314	199	K2	0.8257	1-2-3:0.2593	NA	NA	0.5333	0	0	0.1242	0.4206	0.6708	0.4341	0.8243	0.5602
chr7:46760466-46760471	Hps5	29	-	TE	0.87191	0.39931	0.4726	0.905	K1	0.9528	Hps5	29	-	TE	0.3728	0.057	0.345,0.402	765	K1	0.9528	28-29:0.3728	NA	NA	1	1	1	0.9996	0.3081	0.7844	0.1831	0	0.7223
chr7:4825553-4828026	Shisa7	7	-	TE	0.76937	0.21696	0.55241	0.972	K1	0.9877	Shisa7	7	-	TE	1	0.069	0.93,0.999	40	K1	0	6-7:1.0	NA	NA	NA	0.5652	NA	NA	0.2424	0	NA	NA	NA
chr7:4828027-4830275	Shisa7	6	-	TE	0.23001	0.7844	-0.55439	0.974	K1	0.9877	Shisa7	6	-	TE	0	0.0692	0.00125,0.0705	40	K1	0	00:06:00	NA	NA	NA	0.4348	NA	NA	0.7576	1	NA	NA	NA
chr7:5014109-5014253	Fiz1	5	-	TS	0.19038	0.75877	-0.56838	0.968	K1	0.9911	Fiz1	5	-	TS	NA	NA	NA	NA	NA	NA	NA	NA	NA	NA	NA	NA	0.0741	1	0.0556	1	0.5555	NA
chr7:5014254-5014269	Fiz1	4	-	TS	0.80044	0.24117	0.55927	0.979	K1	0.9911	Fiz1	4	-	TS	NA	NA	NA	NA	NA	NA	NA	NA	NA	NA	NA	NA	0.9259	0	0.9444	0	0.4445	NA
chr7:5079584-5079932	U2af2	18	+	TE	0.9985	0.93501	0.063494	0.982	K2	0.6996	U2af2	18	+	TE	0.9995	0.003	0.997,1.0	1360	K2	0.0064	00:18:01	NA	NA	0.9995	0.9995	0.9995	0.9995	0.8538	0.9995	0.9204	0.9044	0.9995
chr7:5079933-5079933	U2af2	19	+	TE	0.001503	0.052869	-0.051366	0.988	K2	0.6996	U2af2	19	+	TE	0.0005	0.0029	0.000173,0.00309	1360	K2	0.0064	18-19:0.000526	NA	NA	0.0005	0.0005	0.0005	0.0005	0.1199	0.0005	0.0643	0.0771	0.0005
chr7:55944959-55945085	Nipa2	8	-	CE	0.010314	0.06064	-0.050326	0.958	K2	1.1638	Nipa2	8	-	CE	0	0.0065	0.000114,0.00665	448	K0	0	NA	4-9,7-9:1.0	4-5:9.0,4-7:166.0,4-9:16.0,5-6:25.0,6-7:3.0,7-8:4.0,7-9:432.0,8-9:9.0	0	0	0.0357	0	0.0755	0	0.0806	0.0744	0.0673
chr7:56230860-56231132	Herc2	95	+	TE	0.0041086	0.19319	-0.18908	0.988	K2	1.5429	Herc2	95	+	TE	0	0.0028	4.84e-5,0.00282	1060	K2	0.3954	00:35:00	NA	NA	0	0	0	0	0.2074	0.0491	0	0.3591	0.3414
chr7:60915550-60917756	Gm44644	6	-	TE	0.41984	0.14656	0.27329	0.938	K1	0.9878	Gm44644	6	-	TE	0.3504	0.202	0.257,0.459	58	K1	0.9344	5-6:0.3504	NA	NA	NA	0.5649	0.3154	NA	NA	NA	0.0315	NA	1
chr7:60917757-60918255	Gm44644	5	-	TE	0.58361	0.84882	-0.26521	0.924	K1	0.9878	Gm44644	5	-	TE	0.6496	0.202	0.541,0.743	58	K1	0.9344	00:05:00.700000	NA	NA	NA	0.4351	0.6846	NA	NA	NA	0.9685	NA	0
chr7:6172538-6172574	Zfp444	4	+	AD	0.99134	0.81591	0.17544	0.962	K3	1.7974	Zfp444	4	+	AD	1	0.016	0.984,1.0	183	K0	0	3-4-5,3-4-8:1.0	NA	3-4:28.0,4-5:61.0,4-8:94.0,5-6:64.0,6-7:6.0,6-8:109.0,7-8:36.0	1	1	1	1	0.78	0.63	1	0.992	0.698
chr7:64400345-64400506	Mcee	5	+	AD	0.52086	0.60807	-0.087216	0.917	K2	1.4223	Mcee	5	+	AD	0.506	0.049	0.482,0.531	1090	K2	1.4223	3-4-5-6:0.5065	3-6:0.1384,3-4-6:0.3551	3-4:382.0,3-6:86.0,4-5:338.0,4-6:284.0,5-6:382.0	0.44	0.574	0.537	0.547	0.624	0.596	0.558	0.639	0.623
chr7:66408511-66408956	Aldh1a3	11	-	TE	0.85841	0.17823	0.68017	1	K1	0.5577	Aldh1a3	11	-	TE	NA	NA	NA	NA	NA	NA	NA	NA	NA	NA	1	NA	NA	NA	NA	0.1301	NA	NA
chr7:66408957-66409165	Aldh1a3	10	-	TE	0.14317	0.8247	-0.68152	1	K1	0.5577	Aldh1a3	10	-	TE	NA	NA	NA	NA	NA	NA	NA	NA	NA	NA	0	NA	NA	NA	NA	0.8699	NA	NA
chr7:67231163-67231917	Mef2a	17	-	TE	0.54977	0.42968	0.12009	0.937	K2	1.5468	Mef2a	17	-	TE	0.5228	0.036	0.505,0.541	2080	K2	0.9985	14-15-16-17:0.5228	NA	NA	0.65	0.5026	0.6241	0.4487	0.4461	0.458	0.4254	0.4102	0.4074
chr7:6961160-6963769	Usp29	12	+	TE	0.091101	0.88099	-0.78989	1	K2	0.6433	Usp29	12	+	TE	0.1638	0.1719	0.0981,0.27	50	K2	0.6433	00:12:00.200000	NA	NA	NA	0	0	NA	0.287	1	NA	1	NA
chr7:6963770-6964825	Usp29	13	+	TE	0.013306	0.122	-0.10869	0.901	K2	0.6433	Usp29	13	+	TE	0	0.056	0.00101,0.057	50	K2	0.6433	12-13:0.0	NA	NA	NA	0	1	NA	0	0	NA	0	NA
chr7:6964826-6967219	Usp29	14	+	TE	0.90848	0.11693	0.79155	1	K2	0.6433	Usp29	14	+	TE	0.8362	0.172	0.73,0.902	50	K2	0.6433	12-13-14:0.8362	NA	NA	NA	1	0	NA	0.713	0	NA	0	NA
chr7:7241892-7244294	RP24-77E13.10	9	-	CE	0.87228	0.49169	0.38059	0.961	K1	1	RP24-77E13.10	9	-	CE	NA	NA	NA	NA	NA	NA	NA	NA	NA	0	NA	NA	1	NA	0	0	0.5	NA
chr7:7299090-7299240	Clcn4	3	-	AD	0.72892	0.1114	0.61752	0.99	K1	0.971	Clcn4	3	-	AD	NA	NA	NA	NA	NA	NA	NA	NA	NA	NA	0	1	0.6	0.75	NA	0	0	0
chr7:78300690-78302747	Ntrk3	17	-	AL	0.61842	0.85651	-0.2381	0.947	K2	1.4659	Ntrk3	17	-	AL	0.597	0.191	0.497,0.688	69	K2	1.4659	15-17:0.155,15-16-17:0.4419	15-18:0.4031	15-16:24.0,15-17:10.0,15-18:26.0,16-17:33.0	NA	1	0.649	NA	1	NA	1	NA	NA
chr7:78304292-78304426	Ntrk3	16	-	CE	0.54278	0.82186	-0.27908	0.924	K2	1.4659	Ntrk3	16	-	CE	0.442	0.167	0.36,0.527	93	K2	1.4659	15-16-17:0.4419	15-17:0.155,15-18:0.4031	15-16:24.0,15-17:10.0,15-18:26.0,16-17:33.0	NA	0	0.649	NA	0.8	1	1	NA	NA
chr7:78920046-78920187	Isg20	10	+	TE	0.17494	0.0022338	0.17271	0.934	K3	1.4319	Isg20	10	+	TE	0.135	0.027	0.122,0.149	1750	K3	1.3484	00:10:00.100000	NA	NA	0	0.53	0.2047	0	0	0	0	0	0
chr7:80315590-80316595	Rccd1	12	-	TE	0.88994	0.99968	-0.10975	0.959	K1	0.8578	Rccd1	12	-	TE	0.7183	0.059	0.688,0.747	635	K1	0.8578	11-12:0.7183	NA	NA	1	1	0.7357	1	1	1	1	1	1
chr7:80316596-80317050	Rccd1	11	-	TE	0.10987	0.00031849	0.10955	0.954	K1	0.8578	Rccd1	11	-	TE	0.2817	0.059	0.253,0.312	635	K1	0.8578	00:11:00.300000	NA	NA	0	0	0.2643	0	0	0	0	0	0
chr7:81905560-81905636	Hdgfrp3	3	-	CE	0.9834	0.90381	0.079593	0.923	K3	1.2359	Hdgfrp3	3	-	CE	0.962	0.045	0.932,0.977	204	K1	0.2352	2-3-4:0.9615	2-4:0.03846	2-3:53.0,2-4:4.0,3-4:147.0	1	1	1	1	1	0.848	0.893	0.835	0.965
chr7:83774101-83775616	Cfap161	10	-	TE	0.67987	0.09647	0.5834	0.965	K1	0.98	Cfap161	10	-	TE	1	0.189	0.807,0.996	13	K1	0	9-10:1.0	NA	NA	NA	0.4169	NA	NA	NA	NA	0	NA	NA
chr7:83775617-83776162	Cfap161	9	-	TE	0.31938	0.89722	-0.57784	0.971	K1	0.98	Cfap161	9	-	TE	0	0.1893	0.00366,0.193	13	K1	0	00:09:00	NA	NA	NA	0.5831	NA	NA	NA	NA	1	NA	NA
chr7:84736995-84737139	2610206C17Rik	2	+	CE	0.071339	0.86177	-0.79043	1	K0	0	2610206C17Rik	2	+	CE	1	0.441	0.549,0.99	4	K0	0	2-3:1.0	NA	2-3:4.0	0	NA	1	NA	NA	NA	1	NA	NA
chr7:89935727-89935964	l7Rn6	5	-	CE	0.77471	0.71204	0.062663	0.975	K3	1.187	l7Rn6	5	-	CE	0.813	0.033	0.796,0.829	1460	K2	0.9562	3-5-6-7-8:0.7657,3-5-8:0.04769	3-6-7-8:0.1866	3-5:644.0,3-6:117.0,5-6:643.0,5-8:58.0,6-7:866.0,7-8:1405.0	0.801	0.76	0.768	0.732	0.707	0.729	0.704	0.709	0.712
chr7:90041079-90041131	E230029C05Rik	20	+	CE	0.90888	0.50809	0.40079	0.99	K3	1.8277	E230029C05Rik	20	+	CE	1	0.254	0.741,0.995	9	K0	0	19-20-22:1.0	NA	19-20:6.0,20-22:3.0,21-22:2.0	NA	NA	1	0	1	NA	0.511	NA	NA
chr7:90207583-90208926	Picalm	27	+	TE	0.073831	0.37013	-0.2963	0.917	K3	1.7204	Picalm	27	+	TE	0.015	0.0072	0.0119,0.0191	3120	K3	1.0996	00:27:00	NA	NA	0.327	0.0004	0.0231	0.0012	0.4414	0.4296	0.3864	0.0704	0.5227
chr7:92444511-92445325	Dlg2	35	+	TE	0.064421	0.69782	-0.6334	0.994	K2	0.9932	Dlg2	35	+	TE	0	0.0878	0.0016,0.0894	31	K2	0	00:35:00	NA	NA	NA	0	0	NA	NA	NA	0.9153	NA	0.5485
chr7:92447004-92449247	Dlg2	37	+	TE	0.93849	0.30569	0.6328	0.994	K2	0.9932	Dlg2	37	+	TE	1	0.087	0.911,0.998	31	K2	0	35-36-37:1.0	NA	NA	NA	1	1	NA	NA	NA	0.0846	NA	0.4515
chr8:10035329-10035618	Tnfsf13b	8	+	TE	0.32381	0.88004	-0.55623	0.975	K1	0.9999	Tnfsf13b	8	+	TE	0.493	0.195	0.396,0.591	68	K1	0.9999	00:08:00.500000	NA	NA	0.6458	0.1151	0	NA	0.9242	0.8994	0.8692	0.9195	0.8793
chr8:10035619-10039072	Tnfsf13b	9	+	TE	0.67625	0.11978	0.55647	0.97	K1	0.9999	Tnfsf13b	9	+	TE	0.507	0.195	0.409,0.604	68	K1	0.9999	8-9:0.507	NA	NA	0.3542	0.8849	1	NA	0.0758	0.1006	0.1308	0.0805	0.1207
chr8:104216928-104217786	Bean1	11	+	TE	0.019242	0.22626	-0.20702	0.973	K3	0.9137	Bean1	11	+	TE	0	0.0933	0.00171,0.095	29	K3	0.7822	00:11:00	NA	NA	NA	0	NA	NA	NA	0.3288	NA	NA	0
chr8:105363937-105364006	Slc9a5	14	+	CE	0.93146	0.66639	0.26507	0.925	K1	0.9734	Slc9a5	14	+	CE	0	0.615	0.017,0.632	2	K0	0	NA	13-15:1.0	13-15:2.0	0.9	1	1	1	0.737	0.619	0.404	1	0.674
chr8:106133451-106133493	Esrp2	9	-	CE	0.37126	0.90964	-0.53837	0.997	K1	0.9183	Esrp2	9	-	CE	0.333	0.477	0.144,0.621	8	K1	0.9183	8-9-10:0.3333	8-10:0.6667	8-9:2.0,8-10:4.0,9-10:2.0	NA	1	1	NA	1	0.333	1	NA	NA
chr8:109630156-109630245	Pkd1l3	9	+	CE	0.15414	0.48429	-0.33015	0.918	K2	1.1966	Pkd1l3	9	+	CE	0.154	0.3239	0.0611,0.385	13	K1	0.6193	9-10:0.1538	8-10:0.8462	8-10:11.0,9-10:2.0	0	0	0	0.25	0.59	0.192	0.688	0.603	0.353
chr8:111003188-111006658	Ddx19b	14	-	TE	0.65472	0.48106	0.17366	0.932	K1	1	Ddx19b	14	-	TE	0.7647	0.038	0.745,0.783	1380	K1	0.7871	13-14:0.7647	NA	NA	0.6217	0.4932	0.7229	0.6723	0.5029	0.4448	0.5068	0.4745	0.4765
chr8:111006659-111008311	Ddx19b	13	-	TE	0.34542	0.51882	-0.1734	0.945	K1	1	Ddx19b	13	-	TE	0.2353	0.038	0.217,0.255	1380	K1	0.7871	00:13:00.200000	NA	NA	0.3783	0.5068	0.2771	0.3277	0.4971	0.5552	0.4932	0.5255	0.5235
chr8:117019405-117019542	Pkd1l2	35	-	CE	0.45318	0.89184	-0.43865	0.995	K1	0.994	Pkd1l2	35	-	CE	0.454	0.377	0.274,0.651	16	K1	0.994	34-35-36:0.4545	34-36:0.5455	34-35:2.0,34-36:6.0,35-36:8.0	NA	NA	NA	NA	NA	NA	NA	1	NA
chr8:120578469-120579326	Gse1	18	+	TE	0.057028	0.22402	-0.167	0.939	K2	0.9266	Gse1	18	+	TE	0	0.0036	6.3e-5,0.00367	813	K2	0	00:18:00	NA	NA	0	0.1121	0.1635	0	0.104	0.1551	0.2775	0.2388	0.3419
chr8:120579481-120581390	Gse1	20	+	TE	0.94316	0.77545	0.16771	0.946	K2	0.9266	Gse1	20	+	TE	1	0.004	0.996,1.0	813	K2	0	18-19-20:1.0	NA	NA	1	0.8879	0.8365	1	0.896	0.8449	0.7225	0.7612	0.6581
chr8:121596596-121596995	Map1lc3b	10	+	TE	0.10707	0.0048703	0.10219	0.989	K2	1.2508	Map1lc3b	10	+	TE	0	0.0001	2.29e-6,0.000134	22400	K2	0.6715	00:10:00	NA	NA	0.2032	0.0409	0.1472	0.1436	0	0.0001	0.0147	0.0003	0.009
chr8:121596996-121597012	Map1lc3b	11	+	TE	0.7369	0.83633	-0.099424	0.936	K2	1.2508	Map1lc3b	11	+	TE	0.8239	0.008	0.82,0.828	22400	K2	0.6715	10-11:0.8239	NA	NA	0.6643	0.8109	0.6653	0.7203	0.8431	0.8457	0.8246	0.849	0.8197
chr8:123302075-123303994	Fanca	16	-	AL	0.080149	0.011756	0.068393	0.931	K1	0.6193	Fanca	16	-	AL	0	0.1433	0.0027,0.146	18	K0	0	NA	15-17:1.0	15-17:18.0	0	0.154	0	0.105	0	0.0385	0	0	0
chr8:123461464-123463262	Def8	17	+	TE	0.11756	0.00040881	0.11715	0.974	K1	0.9087	Def8	17	+	TE	0.0002	0.0027	8.5e-5,0.00282	1220	K1	0.0026	00:17:00	NA	NA	0.2319	0	0.324	0.0273	0	0	0	0	0
chr8:123463263-123463270	Def8	18	+	TE	0.8826	0.99959	-0.11698	0.971	K1	0.9087	Def8	18	+	TE	0.9998	0.003	0.997,1.0	1220	K1	0.0026	17-18:0.9998	NA	NA	0.7681	1	0.676	0.9727	1	1	1	1	1
chr8:123840831-123840843	Ccsap	6	-	TE	0.79323	0.97914	-0.18591	0.903	K1	0.9715	Ccsap	6	-	TE	0.5991	0.048	0.575,0.623	1150	K1	0.9715	5-6:0.5991	NA	NA	0.7678	0.9997	0.6034	0.9996	0.9698	0.9354	0.9926	0.9999	1
chr8:123840844-123842518	Ccsap	5	-	TE	0.20677	0.020969	0.1858	0.906	K1	0.9715	Ccsap	5	-	TE	0.4009	0.048	0.377,0.425	1150	K1	0.9715	00:05:00.400000	NA	NA	0.2322	0.0003	0.3966	0.0004	0.0302	0.0646	0.0074	0.0001	0
chr8:125747810-125747997	Ntpcr	10	+	TE	0.062262	0.2265	-0.16424	0.933	K2	0.985	Ntpcr	10	+	TE	0	0.0033	5.78e-5,0.00337	887	K2	0.985	9-10:0.0	NA	NA	0.0308	0.0258	0.049	0.1963	0.2377	0.0641	0.2808	0.2776	0.2688
chr8:127400398-127402059	Pard3	24	+	TE	0.80836	0.14677	0.66159	1	K1	0.6735	Pard3	24	+	TE	NA	NA	NA	NA	NA	NA	NA	NA	NA	NA	0.823	NA	NA	NA	NA	NA	1	0
chr8:127402060-127402577	Pard3	25	+	TE	0.19611	0.85182	-0.65571	1	K1	0.6735	Pard3	25	+	TE	NA	NA	NA	NA	NA	NA	NA	NA	NA	NA	0.177	NA	NA	NA	NA	NA	0	1
chr8:13200481-13200535	Grtp1	4	-	TS	0.96797	0.61911	0.34886	0.975	K2	1	Grtp1	4	-	TS	NA	NA	NA	NA	NA	NA	NA	NA	NA	NA	NA	NA	1	0.5	0.5	1	NA	0.5
chr8:13200536-13200556	Grtp1	3	-	TS	0.030532	0.38534	-0.3548	0.966	K2	1	Grtp1	3	-	TS	NA	NA	NA	NA	NA	NA	NA	NA	NA	NA	NA	NA	0	0.5	0.5	0	NA	0.5
chr8:26977325-26977353	Zfp703	1	+	TS	0.90428	0.19805	0.70622	1	K1	0.3954	Zfp703	1	+	TS	0	0.5143	0.0127,0.527	3	K1	0	00:02:00	NA	NA	1	NA	NA	0	NA	1	0.0781	0	0
chr8:26977354-26977611	Zfp703	2	+	TS	0.093948	0.80706	-0.71311	1	K1	0.3954	Zfp703	2	+	TS	1	0.514	0.473,0.987	3	K1	0	1-2:1.0	NA	NA	0	NA	NA	1	NA	0	0.9219	1	1
chr8:34591758-34591934	RP24-155I9.3	4	-	CE	0.96224	0.59999	0.36225	0.946	K1	1	RP24-155I9.3	4	-	CE	NA	NA	NA	NA	NA	NA	NA	NA	NA	NA	NA	NA	1	0.25	0.75	1	NA	0.5
chr8:3917657-3918605	Cd209b	14	-	TE	0.071303	0.36236	-0.29105	0.963	K2	0.8804	Cd209b	14	-	TE	0.0013	0.2351	0.00487,0.24	10	K2	0.0376	12-13-14:0.001317	NA	NA	NA	0.0344	NA	NA	NA	NA	NA	NA	0.2993
chr8:3918606-3918676	Cd209b	13	-	TE	0.057186	0.64534	-0.58816	0.999	K2	0.8804	Cd209b	13	-	TE	0.0023	0.237	0.00504,0.242	10	K2	0.0376	12-13:0.002255	NA	NA	NA	0	NA	NA	NA	NA	NA	NA	0.7007
chr8:3918677-3918827	Cd209b	12	-	TE	0.92877	0.14713	0.78164	1	K2	0.8804	Cd209b	12	-	TE	0.9964	0.239	0.756,0.995	10	K2	0.0376	00:12:01	NA	NA	NA	0.9657	NA	NA	NA	NA	NA	NA	0
chr8:40492542-40492546	Cnot7	12	-	TE	0.45503	0.23613	0.2189	0.923	K2	1.7503	Cnot7	12	-	TE	0.3461	0.029	0.332,0.361	3010	K2	1.7503	10-11-12:0.3461	NA	NA	0.3371	0.5019	0.5198	0.5707	0.4633	0.1046	0.2477	0.1585	0.206
chr8:43295063-43295066	Zfp42	9	-	TE	0.98517	0.12452	0.86065	1	K1	0.0853	Zfp42	9	-	TE	NA	NA	NA	NA	NA	NA	NA	NA	NA	NA	1	NA	NA	0.0107	NA	NA	NA	0.0107
chr8:43295067-43296536	Zfp42	8	-	TE	0.014495	0.87659	-0.86209	1	K1	0.0853	Zfp42	8	-	TE	NA	NA	NA	NA	NA	NA	NA	NA	NA	NA	0	NA	NA	0.9893	NA	NA	NA	0.9893
chr8:45825745-45827592	Sorbs2	43	+	TE	0.048837	0.62049	-0.57165	1	K3	0.9325	Sorbs2	43	+	TE	0	0.2334	0.00465,0.238	10	K3	0	00:43:00	NA	NA	NA	0	0.6537	0.6537	NA	NA	NA	NA	0.6537
chr8:45827593-45827593	Sorbs2	44	+	TE	0.047594	0.38127	-0.33367	0.981	K3	0.9325	Sorbs2	44	+	TE	0	0.2334	0.00465,0.238	10	K3	0	43-44:0.0	NA	NA	NA	0	0.3463	0.3463	NA	NA	NA	NA	0.3463
chr8:46578255-46578368	Cenpu	14	+	TE	0.0023232	0.37051	-0.36819	0.933	K1	0.9805	Cenpu	14	+	TE	0	0.0055	9.55e-5,0.00556	536	K1	0	00:14:00	NA	NA	0	0	0	0	0.8936	0	0.3761	0	0.5821
chr8:46578369-46580007	Cenpu	15	+	TE	0.99759	0.62969	0.3679	0.92	K1	0.9805	Cenpu	15	+	TE	1	0.006	0.994,1.0	536	K1	0	14-15:1.0	NA	NA	1	1	1	1	0.1064	1	0.6239	1	0.4179
chr8:46678707-46678861	Gm16675	5	-	CE	0.16895	0.70796	-0.53901	0.949	K1	1	Gm16675	5	-	CE	NA	NA	NA	NA	NA	NA	NA	NA	NA	0.143	NA	1	0	NA	0.5	1	1	0.5
chr8:46986887-46986953	Enpp6	1	+	TS	0.09237	0.86652	-0.77414	1	K1	0.2522	Enpp6	1	+	TS	0.0422	0.3226	0.0144,0.337	8	K1	0.2522	00:02:00	NA	NA	NA	1	0	0	NA	NA	1	1	NA
chr8:46986954-46987211	Enpp6	2	+	TS	0.90669	0.15446	0.75224	0.999	K1	0.2522	Enpp6	2	+	TS	0.9578	0.323	0.663,0.986	8	K1	0.2522	1-2:0.9578	NA	NA	NA	0	1	1	NA	NA	0	0	NA
chr8:57774052-57776224	Galntl6	19	-	TE	0.92765	0.13521	0.79244	1	K1	0	Galntl6	19	-	TE	1	0.277	0.717,0.994	8	K1	0	18-19:1.0	NA	NA	NA	1	1	NA	NA	NA	NA	0	NA
chr8:57776225-57777349	Galntl6	18	-	TE	0.072919	0.86624	-0.79332	1	K1	0	Galntl6	18	-	TE	0	0.2773	0.00568,0.283	8	K1	0	00:18:00	NA	NA	NA	0	0	NA	NA	NA	NA	1	NA
chr8:60954543-60954748	Clcn3	5	-	TS	0.94516	0.65942	0.28574	0.997	K1	0.9041	Clcn3	5	-	TS	0	0.4408	0.0102,0.451	4	K1	0	4-5:0.0	NA	NA	NA	1	NA	NA	NA	0.6803	NA	NA	NA
chr8:60954749-60955233	Clcn3	4	-	TS	0.056349	0.34688	-0.29053	0.993	K1	0.9041	Clcn3	4	-	TS	1	0.441	0.549,0.99	4	K1	0	00:05:01	NA	NA	NA	0	NA	NA	NA	0.3197	NA	NA	NA
chr8:61954498-61954639	Ddx60	9	+	CE	0.79415	0.98451	-0.19035	1	K3	1.2871	Ddx60	9	+	CE	0.832	0.054	0.803,0.857	520	K3	1.2871	8-9-10-11-12:0.7087,8-9-10-12:0.1237	8-10-11-12:0.1393,8-10-12:0.00079,8-11-12:0.003493,8-12:0.02405	8-9:228.0,8-10:44.0,8-11:1.0,8-12:6.0,9-10:241.0,10-11:188.0,10-12:23.0,11-12:181.0	0.742	0.667	0.88	0.889	1	1	0.985	1	1
chr8:66456189-66456200	2021-03-01	18	+	AD	0.47745	0.90019	-0.42274	0.981	K1	0.971	2021-03-01	18	+	AD	NA	NA	NA	NA	NA	NA	NA	NA	NA	NA	0.364	0.6	NA	1	0	1	0	NA
chr8:66679965-66680568	Npy5r	8	-	TE	0.77818	0.20461	0.57357	0.911	K2	1.5816	Npy5r	8	-	TE	1	0.061	0.938,0.999	46	K2	0	6-7-8:1.0	NA	NA	NA	1	0.3525	NA	NA	0.2631	NA	0	0
chr8:66704736-66706108	Npy1r	6	+	TE	0.11569	0.75651	-0.64082	0.997	K1	0.9097	Npy1r	6	+	TE	0	0.0904	0.00165,0.0921	30	K1	0	00:06:00	NA	NA	NA	0.1886	0	NA	1	NA	NA	0.675	NA
chr8:66706109-66706792	Npy1r	7	+	TE	0.8827	0.24629	0.63642	0.993	K1	0.9097	Npy1r	7	+	TE	1	0.09	0.908,0.998	30	K1	0	6-7:1.0	NA	NA	NA	0.8114	1	NA	0	NA	NA	0.325	NA
chr8:69662943-69664170	Zfp964	4	+	TE	0.020429	0.65678	-0.63635	1	K1	0.9987	Zfp964	4	+	TE	0	0.0744	0.00135,0.0758	37	K1	0	00:04:00	NA	NA	NA	0	0	NA	0.5212	0	0.6808	0.9042	NA
chr8:69664171-69666982	Zfp964	5	+	TE	0.9789	0.35466	0.62424	1	K1	0.9987	Zfp964	5	+	TE	1	0.075	0.924,0.999	37	K1	0	4-5:1.0	NA	NA	NA	1	1	NA	0.4788	1	0.3192	0.0958	NA
chr8:70722044-70722632	Gm3336	4	+	TE	0.033786	0.87628	-0.84249	1	K1	0.0123	Gm3336	4	+	TE	NA	NA	NA	NA	NA	NA	NA	NA	NA	NA	0	0	NA	NA	NA	0.9989	0.9989	0.9989
chr8:70722633-70722634	Gm3336	5	+	TE	0.9639	0.1232	0.84069	1	K1	0.0123	Gm3336	5	+	TE	NA	NA	NA	NA	NA	NA	NA	NA	NA	NA	1	1	NA	NA	NA	0.0011	0.0011	0.0011
chr8:70757898-70758635	Rab3a	10	+	TE	0.98448	0.844	0.14048	0.92	K1	0.9852	Rab3a	10	+	TE	1	0.016	0.984,1.0	189	K1	0	00:10:01	NA	NA	1	1	1	1	0.8808	0.8949	0.5715	1	0.8979
chr8:71636538-71636567	Unc13a	39	-	CE	0.14425	0.97646	-0.83221	1	K0	0	Unc13a	39	-	CE	NA	NA	NA	NA	NA	NA	NA	NA	NA	NA	0	0	NA	1	1	NA	1	NA
chr8:71637772-71637810	Unc13a	38	-	CE	0.1412	0.94885	-0.80765	1	K0	0	Unc13a	38	-	CE	NA	NA	NA	NA	NA	NA	NA	NA	NA	NA	0	0	NA	1	1	1	NA	NA
chr8:75221719-75222371	Rasd2	4	+	TE	0.53079	0.048899	0.48189	0.995	K1	0.9356	Rasd2	4	+	TE	0.7118	0.426	0.446,0.872	10	K1	0.8664	00:04:00.700000	NA	NA	NA	0.3517	NA	NA	0	NA	NA	0	0
chr8:75222372-75224113	Rasd2	5	+	TE	0.47522	0.95045	-0.47523	0.995	K1	0.9356	Rasd2	5	+	TE	0.2882	0.426	0.128,0.554	10	K1	0.8664	4-5:0.2882	NA	NA	NA	0.6483	NA	NA	1	NA	NA	1	1
chr8:83900105-83900714	Adgrl1	1	+	TS	0.14018	0.63254	-0.49236	0.921	K2	1.0697	Adgrl1	1	+	TS	0	0.4408	0.0102,0.451	4	K2	0	00:03:00	NA	NA	0	0	0	NA	0.3504	NA	NA	1	NA
chr8:83936068-83936175	Gm10644	2	-	CE	0.89069	0.46826	0.42243	0.987	K1	1	Gm10644	2	-	CE	1	0.306	0.688,0.994	7	K0	0	2-3:1.0	NA	2-3:7.0	NA	0	0.667	0	NA	1	0.5	0.429	NA
chr8:84259113-84259251	Ccdc130	10	-	CE	0.88942	0.80262	0.086806	0.924	K1	0.7804	Ccdc130	10	-	CE	0.916	0.039	0.894,0.933	548	K1	0.4158	9-10-11:0.9161	9-11:0.08392	9-10:250.0,9-11:24.0,10-11:274.0	0.85	0.938	0.937	0.825	0.817	0.864	0.772	0.769	0.798
chr8:84708614-84708615	Nfix	17	-	TE	0.035484	0.35543	-0.31995	0.936	K2	1.0367	Nfix	17	-	TE	0	0.0503	0.000899,0.0512	56	K2	0	15-16-17:0.0	NA	NA	NA	0	0	NA	0.4992	NA	0.4978	0	0
chr8:84708616-84708625	Nfix	16	-	TE	0.035702	0.35705	-0.32135	0.957	K2	1.0367	Nfix	16	-	TE	0	0.0503	0.000899,0.0512	56	K2	0	15-16:0.0	NA	NA	NA	0	0	NA	0.4992	NA	0.4978	0	0
chr8:85108553-85109646	Zfp791	7	-	TE	0.25116	0.88981	-0.63865	0.999	K1	0.9002	Zfp791	7	-	TE	0.1139	0.3252	0.0398,0.365	11	K1	0.5116	6-7:0.1139	NA	NA	NA	0.3162	NA	NA	NA	NA	1	1	1
chr8:85109647-85111042	Zfp791	6	-	TE	0.74853	0.11212	0.63641	0.998	K1	0.9002	Zfp791	6	-	TE	0.8861	0.325	0.635,0.96	11	K1	0.5116	00:06:00.900000	NA	NA	NA	0.6838	NA	NA	NA	NA	0	0	0
chr8:87468405-87469237	Cbln1	7	-	TE	0.87669	0.42759	0.4491	0.995	K1	0.9839	Cbln1	7	-	TE	1	0.189	0.807,0.996	13	K1	0	6-7:1.0	NA	NA	NA	0.8115	1	NA	NA	NA	0.4255	0.4255	NA
chr8:87469238-87470451	Cbln1	6	-	TE	0.1262	0.5616	-0.4354	0.993	K1	0.9839	Cbln1	6	-	TE	0	0.1893	0.00366,0.193	13	K1	0	00:06:00	NA	NA	NA	0.1885	0	NA	NA	NA	0.5745	0.5745	NA
chr8:91123618-91123842	Rbl2	26	+	TE	0.14739	0.032796	0.1146	0.907	K2	1.3085	Rbl2	26	+	TE	0.1444	0.018	0.136,0.154	4150	K2	1.3085	25-26:0.1444	NA	NA	0.2395	0	0.1837	0.1678	0.0025	0.0372	0.0018	0.1092	0.0118
chr8:92326033-92326037	Crnde	11	-	TE	0.8882	0.070352	0.81785	1	K1	0	Crnde	11	-	TE	1	0.384	0.607,0.991	5	K1	0	10-11:1.0	NA	NA	1	0	NA	0	NA	NA	0	0	NA
chr8:92326038-92326266	Crnde	10	-	TE	0.11262	0.92585	-0.81322	1	K1	0	Crnde	10	-	TE	0	0.3845	0.00851,0.393	5	K1	0	00:10:00	NA	NA	0	1	NA	1	NA	NA	1	1	NA
chr8:93499064-93499377	Ces5a	16	-	TE	0.94362	0.26147	0.68216	1	K1	0.7345	Ces5a	16	-	TE	1	0.131	0.867,0.998	20	K1	0	15-16:1.0	NA	NA	NA	1	1	NA	NA	0.2064	NA	NA	NA
chr8:93499378-93499609	Ces5a	15	-	TE	0.058147	0.73682	-0.67867	1	K1	0.7345	Ces5a	15	-	TE	0	0.1306	0.00244,0.133	20	K1	0	00:15:00	NA	NA	NA	0	0	NA	NA	0.7936	NA	NA	NA
chr8:94489513-94489581	Nlrc5	21	+	CE	0.99166	0.92394	0.067721	0.929	K11	3.3321	Nlrc5	21	+	CE	0.978	0.021	0.965,0.986	554	K9	3.3321	13-15-16-17-19-20-21-22-23-24-25-26-27-28-29-30-31-32-33-34-35-36-37:6.0e-6,13-15-16-17-19-20-21-22-23-24-25-26-27-28-29-30-31-32-33-34-35-36-38-39-40-41-42-43-44-45-46-47-48-49-50-51-52-53-54-57:0.004146,13-15-16-17-19-20-21-22-23-24-25-26-27-28-29-30-31-32-33-34-35-36-38-39-40-41-42-43-44-45-46-48-49-50-51-52-53-54-57:0.000242,13-15-16-17-19-20-21-22-23-24-25-26-27-28-29-30-31-32-33-34-35-36-38…	13-46-47-48-49-50-51-52-53-54-57:0.006556,13-46-48-49-50-51-52-53-54-57:0.0,13-46-49-50-51-52-53-54-57:0.0,13-15-16-17-57:1.0e-6,13-14-15-16-17-57:0.001728,13-15-16-17-19-20-22-23-24-25-26-27-28-29-30-31-32-33-34-35-36-37:0.0,13-15-16-17-19-20-22-23-24-25-26-27-28-29-30-31-32-33-34-35-36-38-39-40-41-42-43-44-45-46-47-48-49-50-51-52-53-54-57:4.1e-5,13-15-16-17-19-20-22-23-24-25-26-27-28-29-30-31-3…
13-15-16-17-18-19-20-22-23-24-25-26-27-28-29-30-32-33-34-35-36-38-39-40-41-42-43-44-48-49-50-51-52-53-54-57:0.0	13-15-16-17-18-19-20-22-23-24-25-26-27-28-29-30-32-33-34-35-36-38-39-42-43-44-45-46-47-48-49-50-51-52-53-54-57:0.0	13-15-16-17-18-19-20-22-23-24-25-26-27-28-29-30-32-33-34-35-36-38-39-42-43-44-45-46-48-49-50-51-52-53-54-57:0.0	13-15-16-17-18-19-20-22-23-24-25-26-27-28-29-30-32-33-34-35-36-38-39-42-43-44-45-46-49-50-51-52-53-54-57:0.0	13-15-16-17-18-19-20-22-23-24-25-26-27-28-29-30-32-33-34-35-36-38-39-42-43-44-45-47-48-49-50-51-52-53-54-57:0.0	13-15-16-17-18-19-20-22-23-24-25-26-27-28-29-30-32-33-34-35-36-38-39-42-43-44-45-48-49-50-51-52-53-54-57:0.0	13-15-16-17-18-19-20-22-23-24-25-26-27-28-29-30-32-33-34-35-36-38-39-42-43-44-45-49-50-51-52-53-54-57:0.0	13-15-16-17-18-19-20-22-23-24-25-26-27-28-29-30-32-33-34-35-36-38-39-42-43-44-46-47-48-49-50-51-52-53-54-57:0.0	13-15-16-17-18-19-20-22-23-24-25-26-27-28-29-30-32-33-34-35-36-38-39-42-43-44-46-48-49-50-51-52-53-54-57:0.0	13-15-16-17-18-19-20-22-23-24-25-26-27-28-29-30-32-33-34-35-36-38-39-42-43-44-46-49-50-51-52-53-54-57:0.0	13-15-16-17-18-19-20-22-23-24-25-26-27-28-29-30-32-33-34-35-36-38-39-42-43-44-48-49-50-51-52-53-54-57:0.0	13-14-15-16-17-18-19-20-22-23-24-25-26-27-28-29-30-31-32-33-34-35-36-37:1.7e-5	13-14-15-16-17-18-19-20-22-23-24-25-26-27-28-29-30-31-32-33-34-35-36-38-39-40-41-42-43-44-45-46-47-48-49-50-51-52-53-54-57:0.00546	13-14-15-16-17-18-19-20-22-23-24-25-26-27-28-29-30-31-32-33-34-35-36-38-39-40-41-42-43-44-45-46-48-49-50-51-52-53-54-57:0.00035	13-14-15-16-17-18-19-20-22-23-24-25-26-27-28-29-30-31-32-33-34-35-36-38-39-40-41-42-43-44-45-46-49-50-51-52-53-54-57:0.000351	13-14-15-16-17-18-19-20-22-23-24-25-26-27-28-29-30-31-32-33-34-35-36-38-39-40-41-42-43-44-45-47-48-49-50-51-52-53-54-57:3.2e-5	13-14-15-16-17-18-19-20-22-23-24-25-26-27-28-29-30-31-32-33-34-35-36-38-39-40-41-42-43-44-45-48-49-50-51-52-53-54-57:0.001083	13-14-15-16-17-18-19-20-22-23-24-25-26-27-28-29-30-31-32-33-34-35-36-38-39-40-41-42-43-44-45-49-50-51-52-53-54-57:0.001281	13-14-15-16-17-18-19-20-22-23-24-25-26-27-28-29-30-31-32-33-34-35-36-38-39-40-41-42-43-44-46-47-48-49-50-51-52-53-54-57:2.1e-5	13-14-15-16-17-18-19-20-22-23-24-25-26-27-28-29-30-31-32-33-34-35-36-38-39-40-41-42-43-44-46-48-49-50-51-52-53-54-57:1.0e-6	13-14-15-16-17-18-19-20-22-23-24-25-26-27-28-29-30-31-32-33-34-35-36-38-39-40-41-42-43-44-46-49-50-51-52-53-54-57:1.0e-6	13-14-15-16-17-18-19-20-22-23-24-25-26-27-28-29-30-31-32-33-34-35-36-38-39-40-41-42-43-44-48-49-50-51-52-53-54-57:1.7e-5	13-14-15-16-17-18-19-20-22-23-24-25-26-27-28-29-30-31-32-33-34-35-36-38-39-42-43-44-45-46-47-48-49-50-51-52-53-54-57:8.0e-6	13-14-15-16-17-18-19-20-22-23-24-25-26-27-28-29-30-31-32-33-34-35-36-38-39-42-43-44-45-46-48-49-50-51-52-53-54-57:0.0	13-14-15-16-17-18-19-20-22-23-24-25-26-27-28-29-30-31-32-33-34-35-36-38-39-42-43-44-45-46-49-50-51-52-53-54-57:0.0	13-14-15-16-17-18-19-20-22-23-24-25-26-27-28-29-30-31-32-33-34-35-36-38-39-42-43-44-45-47-48-49-50-51-52-53-54-57:0.0	13-14-15-16-17-18-19-20-22-23-24-25-26-27-28-29-30-31-32-33-34-35-36-38-39-42-43-44-45-48-49-50-51-52-53-54-57:1.0e-6	13-14-15-16-17-18-19-20-22-23-24-25-26-27-28-29-30-31-32-33-34-35-36-38-39-42-43-44-45-49-50-51-52-53-54-57:1.0e-6	13-14-15-16-17-18-19-20-22-23-24-25-26-27-28-29-30-31-32-33-34-35-36-38-39-42-43-44-46-47-48-49-50-51-52-53-54-57:0.0	13-14-15-16-17-18-19-20-22-23-24-25-26-27-28-29-30-31-32-33-34-35-36-38-39-42-43-44-46-48-49-50-51-52-53-54-57:0.0	13-14-15-16-17-18-19-20-22-23-24-25-26-27-28-29-30-31-32-33-34-35-36-38-39-42-43-44-46-49-50-51-52-53-54-57:0.0	13-14-15-16-17-18-19-20-22-23-24-25-26-27-28-29-30-31-32-33-34-35-36-38-39-42-43-44-48-49-50-51-52-53-54-57:0.0	13-14-15-16-17-18-19-20-22-23-24-25-26-27-28-29-30-32-33-34-35-36-37:0.0	13-14-15-16-17-18-19-20-22-23-24-25-26-27-28-29-30-32-33-34-35-36-38-39-40-41-42-43-44-45-46-47-48-49-50-51-52-53-54-57:6.5e-5	13-14-15-16-17-18-19-20-22-23-24-25-26-27-28-29-30-32-33-34-35-36-38-39-40-41-42-43-44-45-46-48-49-50-51-52-53-54-57:3.0e-6	13-14-15-16-17-18-19-20-22-23-24-25-26-27-28-29-30-32-33-34-35-36-38-39-40-41-42-43-44-45-46-49-50-51-52-53-54-57:3.0e-6	13-14-15-16-17-18-19-20-22-23-24-25-26-27-28-29-30-32-33-34-35-36-38-39-40-41-42-43-44-45-47-48-49-50-51-52-53-54-57:0.0	13-14-15-16-17-18-19-20-22-23-24-25-26-27-28-29-30-32-33-34-35-36-38-39-40-41-42-43-44-45-48-49-50-51-52-53-54-57:8.0e-6	13-14-15-16-17-18-19-20-22-23-24-25-26-27-28-29-30-32-33-34-35-36-38-39-40-41-42-43-44-45-49-50-51-52-53-54-57:1.0e-5	13-14-15-16-17-18-19-20-22-23-24-25-26-27-28-29-30-32-33-34-35-36-38-39-40-41-42-43-44-46-47-48-49-50-51-52-53-54-57:0.0	13-14-15-16-17-18-19-20-22-23-24-25-26-27-28-29-30-32-33-34-35-36-38-39-40-41-42-43-44-46-48-49-50-51-52-53-54-57:0.0	13-14-15-16-17-18-19-20-22-23-24-25-26-27-28-29-30-32-33-34-35-36-38-39-40-41-42-43-44-46-49-50-51-52-53-54-57:0.0	13-14-15-16-17-18-19-20-22-23-24-25-26-27-28-29-30-32-33-34-35-36-38-39-40-41-42-43-44-48-49-50-51-52-53-54-57:0.0	13-14-15-16-17-18-19-20-22-23-24-25-26-27-28-29-30-32-33-34-35-36-38-39-42-43-44-45-46-47-48-49-50-51-52-53-54-57:0.0	13-14-15-16-17-18-19-20-22-23-24-25-26-27-28-29-30-32-33-34-35-36-38-39-42-43-44-45-46-48-49-50-51-52-53-54-57:0.0	13-14-15-16-17-18-19-20-22-23-24-25-26-27-28-29-30-32-33-34-35-36-38-39-42-43-44-45-46-49-50-51-52-53-54-57:0.0	13-14-15-16-17-18-19-20-22-23-24-25-26-27-28-29-30-32-33-34-35-36-38-39-42-43-44-45-47-48-49-50-51-52-53-54-57:0.0	13-14-15-16-17-18-19-20-22-23-24-25-26-27-28-29-30-32-33-34-35-36-38-39-42-43-44-45-48-49-50-51-52-53-54-57:0.0	13-14-15-16-17-18-19-20-22-23-24-25-26-27-28-29-30-32-33-34-35-36-38-39-42-43-44-45-49-50-51-52-53-54-57:0.0	13-14-15-16-17-18-19-20-22-23-24-25-26-27-28-29-30-32-33-34-35-36-38-39-42-43-44-46-47-48-49-50-51-52-53-54-57:0.0
chr8:94525979-94527264	Nlrc5	58	+	TE	0.9208	0.61633	0.30447	0.981	K1	0.9999	Nlrc5	58	+	TE	0.7941	0.02	0.784,0.804	4330	K1	0.7336	00:58:00.800000	NA	NA	1	0.8117	1	1	0.7188	0.5909	0.5058	0.664	0.6019
chr8:94527265-94527272	Nlrc5	59	+	TE	0.079151	0.38409	-0.30493	0.978	K1	0.9999	Nlrc5	59	+	TE	0.2059	0.02	0.196,0.216	4330	K1	0.7336	58-59:0.2059	NA	NA	0	0.1883	0	0	0.2812	0.4091	0.4942	0.336	0.3981
chr8:94746902-94747025	Ccl22	2	+	CE	0.98931	0.88533	0.10398	0.92	K0	0	Ccl22	2	+	CE	NA	NA	NA	NA	NA	NA	NA	NA	NA	NA	NA	NA	1	NA	1	1	1	1
chr8:94779560-94779805	Cx3cl1	5	+	TE	0.021341	0.86869	-0.84735	1	K1	0.0619	Cx3cl1	5	+	TE	0	0.0764	0.00139,0.0778	36	K1	0	00:05:00	NA	NA	NA	0	0	NA	0.9928	0	NA	NA	NA
chr8:94779806-94782427	Cx3cl1	6	+	TE	0.97968	0.12811	0.85157	1	K1	0.0619	Cx3cl1	6	+	TE	1	0.077	0.922,0.999	36	K1	0	5-6:1.0	NA	NA	NA	1	1	NA	0.0072	1	NA	NA	NA
chr8:95714957-95715119	Ndrg4	20	+	TE	0.12462	0.0083067	0.11631	0.91	K1	0.8528	Ndrg4	20	+	TE	0.2781	0.169	0.203,0.372	74	K1	0.8528	19-20:0.2781	NA	NA	0	0.2385	0	0	0	0	0	0	0
chr9:101100571-101101785	Msl2	4	+	TE	0.11552	0.32383	-0.2083	0.975	K1	0.9607	Msl2	4	+	TE	0.1422	0.021	0.132,0.153	3130	K1	0.59	00:04:00.100000	NA	NA	0.2175	0	0.1692	0.0465	0.2392	0.302	0.3838	0.357	0.336
chr9:101101786-101104800	Msl2	5	+	TE	0.88448	0.67659	0.20789	0.962	K1	0.9607	Msl2	5	+	TE	0.8578	0.021	0.847,0.868	3130	K1	0.59	4-5:0.8578	NA	NA	0.7825	1	0.8308	0.9535	0.7608	0.698	0.6162	0.643	0.664
chr9:103353104-103353107	Cdv3	13	-	TE	0.82529	0.70285	0.12244	0.93	K2	0.9867	Cdv3	13	-	TE	0.7273	0.018	0.718,0.736	6390	K2	0.8507	12-13:0.7273	NA	NA	0.855	0.8303	0.8642	0.8499	0.7195	0.7261	0.7852	0.5787	0.7054
chr9:103353108-103355313	Cdv3	12	-	TE	0.17423	0.29646	-0.12222	0.918	K2	0.9867	Cdv3	12	-	TE	0.2721	0.018	0.263,0.281	6390	K2	0.8507	00:12:00.300000	NA	NA	0.1444	0.1691	0.1352	0.1495	0.2799	0.2733	0.2142	0.4209	0.2941
chr9:106445830-106445834	Abhd14a	4	-	AA	0.69612	0.43294	0.26318	0.911	K2	1.5821	Abhd14a	4	-	AA	0.583	0.204	0.477,0.681	60	K1	0.98	2-4-5-6-7-8-9:0.5831	2-9:0.4169	2-4:16.0,2-9:28.0,4-5:16.0,5-6:30.0,6-7:50.0,7-8:49.0,8-9:74.0	0.733	0.553	0.857	0.785	0.314	0.52	0.344	0.36	0.623
chr9:106879934-106880438	Vprbp	26	+	TE	0.10658	0.41181	-0.30523	0.937	K2	1.5812	Vprbp	26	+	TE	0	0.0066	0.000116,0.00672	443	K2	0.7722	00:26:00	NA	NA	0.0008	0.2997	0.2226	0	0.1968	0.4368	0.3085	0.5796	0.5359
chr9:106880439-106880443	Vprbp	27	+	TE	0.28652	0.063182	0.22334	0.908	K2	1.5812	Vprbp	27	+	TE	0.2267	0.065	0.196,0.261	443	K2	0.7722	26-27:0.2267	NA	NA	0.3771	0.3486	0	0.4745	0.2011	0.0216	0.0854	0	0.0011
chr9:107300368-107301987	Cish	4	+	TE	0.91523	0.99457	-0.079343	0.986	K1	0.5624	Cish	4	+	TE	0.9059	0.067	0.866,0.933	206	K1	0.4499	00:04:00.900000	NA	NA	NA	0.8682	0.9139	1	1	1	1	1	1
chr9:107301988-107302784	Cish	5	+	TE	0.084592	0.0054675	0.079124	0.994	K1	0.5624	Cish	5	+	TE	0.0941	0.0675	0.0665,0.134	206	K1	0.4499	4-5:0.09406	NA	NA	NA	0.1318	0.0861	0	0	0	0	0	0
chr9:107525610-107525612	Cacna2d2	34	+	AA	0.74215	0.09036	0.65179	1	K1	0.7219	Cacna2d2	34	+	AA	0.8	0.41	0.514,0.924	9	K1	0.7219	33-34-35:0.8	33-35:0.2	33-34:4.0,33-35:1.0,34-35:4.0	0	NA	0	NA	0	0	0	0	0
chr9:107584752-107585665	Hyal3	3	+	CE	0.94526	0.54922	0.39603	0.996	K1	0.9911	Hyal3	3	+	CE	1	0.159	0.838,0.997	16	K0	0	1-3-4:1.0	NA	1-3:7.0,3-4:9.0	NA	NA	0	NA	NA	NA	0.556	NA	NA
chr9:107681500-107682417	Sema3f	21	-	TE	0.56948	0.10822	0.46126	0.953	K1	0.9992	Sema3f	21	-	TE	0.5165	0.441	0.292,0.733	11	K1	0.9992	20-21:0.5165	NA	NA	NA	1	NA	0.2952	NA	NA	0.0633	NA	NA
chr9:107682418-107682839	Sema3f	20	-	TE	0.42852	0.89299	-0.46446	0.955	K1	0.9992	Sema3f	20	-	TE	0.4835	0.441	0.267,0.708	11	K1	0.9992	00:20:00.500000	NA	NA	NA	0	NA	0.7048	NA	NA	0.9367	NA	NA
chr9:108069672-108069675	Rnf123	14	-	AD	0.4604	0.51116	-0.050767	0.91	K2	1.2171	Rnf123	14	-	AD	0.459	0.052	0.433,0.485	977	K2	1.0218	13-14-16:0.459	13-15-16:0.538,13-16:0.002981	13-14:308.0,13-15:359.0,13-16:2.0,14-16:308.0,15-16:363.0	0.424	0.501	0.466	0.451	0.51	0.512	0.491	0.534	0.512
chr9:108977643-108977714	Col7a1	97	+	CE	0.95948	0.7226	0.23688	0.968	K1	0.7219	Col7a1	97	+	CE	1	0.111	0.887,0.998	24	K0	0	96-97-98:1.0	NA	96-97:11.0,97-98:13.0	NA	NA	1	NA	NA	NA	0.8	NA	NA
chr9:108977821-108977856	Col7a1	98	+	CE	0.96153	0.74699	0.21454	0.977	K1	0.7219	Col7a1	98	+	CE	1	0.111	0.887,0.998	24	K0	0	97-98-99:1.0	NA	97-98:13.0,98-99:11.0	NA	NA	1	NA	NA	NA	0.8	NA	NA
chr9:108977953-108978012	Col7a1	99	+	CE	0.95861	0.71264	0.24597	0.973	K1	0.7219	Col7a1	99	+	CE	1	0.12	0.878,0.998	22	K0	0	98-99-100:1.0	NA	98-99:11.0,99-100:11.0	NA	NA	1	NA	NA	NA	0.8	NA	NA
chr9:109114248-109114420	Plxnb1	32	+	CE	0.92831	0.5467	0.38161	0.993	K1	0.9957	Plxnb1	32	+	CE	1	0.15	0.847,0.997	17	K0	0	31-32-33:1.0	NA	31-32:10.0,32-33:7.0	1	1	1	NA	0.538	0	NA	1	0.565
chr9:110115162-110115490	Dhx30	8	-	RI	0.42046	0.23596	0.1845	0.942	K1	0.9973	Dhx30	8	-	RI	0.435	0.09	0.391,0.481	328	K1	0.9879	7-8-9:0.4354	7-9:0.5646	7-8:106.0,7-9:129.0,8-9:93.0	0.274	0.589	0.469	0.328	0.283	0.212	0.242	0.198	0.233
chr9:110262060-110262563	Cspg5	9	+	TE	0.099038	0.89164	-0.7926	1	K2	0.1185	Cspg5	9	+	TE	NA	NA	NA	NA	NA	NA	NA	NA	NA	NA	0	NA	NA	1	NA	NA	1	1
chr9:110262564-110262575	Cspg5	10	+	TE	0.89087	0.10763	0.78324	1	K2	0.1185	Cspg5	10	+	TE	NA	NA	NA	NA	NA	NA	NA	NA	NA	NA	0.984	NA	NA	0	NA	NA	0	0
chr9:110916452-110916597	Gm590	2	-	CE	0.97816	0.86	0.11817	0.906	K0	0	Gm590	2	-	CE	1	0.039	0.96,0.999	73	K0	0	1-2-3:1.0	NA	1-2:27.0,2-3:46.0	NA	NA	1	1	1	NA	1	NA	NA
chr9:117252127-117252463	Rbms3	5	-	TS	0.43458	0.091955	0.34263	0.958	K3	0.9604	Rbms3	5	-	TS	0.2312	0.329	0.112,0.441	16	K3	0.7801	5-6-7:0.2312	NA	NA	NA	0.6166	NA	NA	NA	0	NA	NA	NA
chr9:117252464-117252479	Rbms3	4	-	TS	0.040899	0.90755	-0.86665	1	K3	0.9604	Rbms3	4	-	TS	0	0.159	0.00301,0.162	16	K3	0.7801	6-7:0.0	NA	NA	NA	0	NA	NA	NA	1	NA	NA	NA
chr9:117252480-117252483	Rbms3	3	-	TS	0.56416	0.09236	0.4718	0.988	K3	0.9604	Rbms3	3	-	TS	0.7688	0.329	0.559,0.888	16	K3	0.7801	00:07:00.800000	NA	NA	NA	0.3834	NA	NA	NA	0	NA	NA	NA
chr9:119445287-119445321	Exog	3	+	CE	0.19421	0.11684	0.077378	0.924	K1	0.7642	Exog	3	+	CE	0.222	0.122	0.168,0.29	124	K1	0.7633	2-3-4:0.2217	2-4:0.7783	2-3:26.0,2-4:79.0,3-4:19.0	0.199	0.13	0.222	0.169	0.088	0.106	0.114	0.16	0.102
chr9:14325818-14333101	Sesn3	14	+	TE	0.10832	0.055752	0.05257	0.923	K2	1.189	Sesn3	14	+	TE	0.1459	0.018	0.137,0.155	4250	K2	0.5995	12-13-14:0.1459	NA	NA	0.1361	0.052	0.1151	0.0883	0.0845	0.0579	0.0396	0.051	0.0421
chr9:14894036-14894122	Izumo1r	11	-	CE	0.046933	0.29634	-0.24941	0.977	K1	0.9612	Izumo1r	11	-	CE	0	0.0219	0.000386,0.0223	132	K0	0	NA	7-13:1.0	7-8:3397.0,7-9:344.0,7-11:3.0,7-13:132.0,8-9:5237.0,9-10:238.0	NA	0	0.0769	0	0	0	0.385	NA	0.143
chr9:18409094-18410742	Ubtfl1	5	+	TE	0.60788	0.14738	0.4605	0.967	K2	0.9804	Ubtfl1	5	+	TE	0.8288	0.303	0.622,0.925	16	K2	0.6604	00:05:00.800000	NA	NA	NA	0.4178	NA	NA	0	0	NA	NA	NA
chr9:18410743-18411325	Ubtfl1	6	+	TE	0.39313	0.85618	-0.46305	0.97	K2	0.9804	Ubtfl1	6	+	TE	0.1712	0.3029	0.0751,0.378	16	K2	0.6604	5-6:0.1712	NA	NA	NA	0.5822	NA	NA	1	0	NA	NA	NA
chr9:20349581-20349663	Zfp560	6	-	CE	0.7853	0.42227	0.36303	0.901	K1	0.9911	Zfp560	6	-	CE	0.875	0.285	0.666,0.951	15	K1	0.5436	5-6-7:0.875	5-7:0.125	5-6:6.0,5-7:1.0,6-7:8.0	0.625	1	0	0	0.167	0.556	0.13	0.368	0.758
chr9:20468708-20469546	Zfp426	18	-	TE	0.56311	0.46501	0.0981	0.952	K3	1.4877	Zfp426	18	-	TE	0.569	0.032	0.553,0.585	2730	K3	1.0235	15-16-17-18:0.569	NA	NA	0.6489	0.5509	0.5674	0.4797	0.454	0.4509	0.5255	0.4628	0.4306
chr9:20646616-20646769	Ubl5	18	+	TE	0.40863	0.49534	-0.086718	0.904	K3	1.0426	Ubl5	18	+	TE	0.3956	0.041	0.375,0.416	1550	K3	1.016	00:18:00.400000	NA	NA	0.4011	0.3336	0.4227	0.4889	0.4914	0.4662	0.5644	0.4896	0.4644
chr9:20646777-20646777	Ubl5	21	+	TE	0.58587	0.49997	0.085902	0.907	K3	1.0426	Ubl5	21	+	TE	0.5985	0.041	0.578,0.619	1550	K3	1.016	18-19-20-21:0.5985	NA	NA	0.593	0.6598	0.5719	0.5062	0.5046	0.5283	0.432	0.5054	0.53
chr9:21230067-21230632	Keap1	13	-	TE	0.04705	0.098556	-0.051505	0.916	K2	1.3491	Keap1	13	-	TE	0.029	0.0128	0.0234,0.0362	1880	K2	1.048	12-13:0.02896	NA	NA	0.0649	0.0006	0.0751	0.0626	0.1068	0.0629	0.0892	0.1224	0.1099
chr9:21424971-21424975	Dnm2	4	+	TS	0.35828	0.1936	0.16467	0.986	K3	2.0278	Dnm2	4	+	TS	0.2673	0.027	0.254,0.281	2750	K3	1.5086	3-4-5-6:0.2673	NA	NA	0.4133	0.4399	0.3465	0.3231	0.1884	0.1453	0.2295	0.2309	0.1733
chr9:21825783-21825875	Dock6	24	-	CE	0.87635	0.50794	0.36841	0.967	K1	1	Dock6	24	-	CE	1	0.441	0.549,0.99	4	K0	0	24-25:1.0	NA	24-25:4.0	NA	NA	1	NA	1	1	1	NA	0.5
chr9:21947053-21947068	Plppr2	12	+	AD	0.76281	0.9354	-0.17259	0.914	K1	0.684	Plppr2	12	+	AD	0.818	0.382	0.548,0.93	10	K1	0.684	11-12-13:0.8182	11-13:0.1818	11-12:4.0,11-13:1.0,12-13:5.0	NA	NA	1	0	1	NA	0	NA	0
chr9:24412987-24414237	Dpy19l1	25	-	RI	0.54135	0.65979	-0.11844	0.933	K2	1.193	Dpy19l1	25	-	RI	0.47	0.109	0.416,0.525	222	K1	0.9974	24-25-26:0.4702	24-26:0.5298	24-25:80.0,24-26:80.0,25-26:62.0	0.564	0.519	0.556	0.598	0.585	0.676	0.64	0.692	0.714
chr9:27317809-27317926	Igsf9b	6	+	CE	0.66404	0.91741	-0.25337	0.938	K1	0.8631	Igsf9b	6	+	CE	0.714	0.517	0.378,0.895	6	K1	0.8631	5-6-7:0.7143	5-8:0.2857	5-6:1.0,5-8:1.0,6-7:4.0	NA	NA	1	NA	1	NA	1	1	NA
chr9:35123601-35123694	4930581F22Rik	3	+	CE	0.82272	0.62783	0.19488	0.925	K2	1.474	4930581F22Rik	3	+	CE	0.798	0.132	0.723,0.855	98	K2	0.9163	2-3-6:0.7982	2-4:0.07339,2-6:0.1284	2-3:84.0,2-4:4.0,2-6:7.0,3-6:3.0,5-6:10.0	0.762	1	0.821	1	0.619	0.68	0.566	0.7	0.623
chr9:35186785-35187343	Tirap	13	-	TE	0.88184	0.62708	0.25476	0.99	K2	1.3793	Tirap	13	-	TE	0.7898	0.071	0.752,0.823	352	K2	0.8943	12-13:0.7898	NA	NA	0.9936	0.8759	0.8589	0.9153	0.6719	0.6562	0.6811	0.5279	0.602
chr9:35187344-35187930	Tirap	12	-	TE	0.014045	0.28803	-0.27399	1	K2	1.3793	Tirap	12	-	TE	0.0424	0.0359	0.0285,0.0644	352	K2	0.8943	00:12:00	NA	NA	0	0	0	0	0.2799	0.2566	0.2676	0.355	0.2723
chr9:36776235-36776310	Gm26787	2	+	CE	0.95782	0.35254	0.60528	1	K1	0.9183	Gm26787	2	+	CE	1	0.441	0.549,0.99	4	K0	0	1-2-3:1.0	NA	1-2:2.0,2-3:2.0	1	NA	NA	1	1	0.6	0.333	1	0.25
chr9:45860054-45862484	Bace1	9	+	TE	0.40844	0.12702	0.28142	0.921	K1	0.9974	Bace1	9	+	TE	0.53	0.05	0.505,0.555	1050	K1	0.9974	00:09:00.500000	NA	NA	0.2448	0.3708	0.3526	0.5428	0.1406	0.3994	0	0	0.089
chr9:45862485-45864399	Bace1	10	+	TE	0.5914	0.87311	-0.28171	0.932	K1	0.9974	Bace1	10	+	TE	0.47	0.05	0.445,0.495	1050	K1	0.9974	9-10:0.47	NA	NA	0.7552	0.6292	0.6474	0.4572	0.8594	0.6006	1	1	0.911
chr9:53408053-53408142	4930550C14Rik	2	+	CE	0.87829	0.46464	0.41365	0.978	K2	1.3627	4930550C14Rik	2	+	CE	1	0.341	0.652,0.993	6	K0	0	1-2:1.0	NA	1-2:6.0	NA	NA	1	NA	0	NA	0.454	NA	NA
chr9:53806618-53806777	Slc35f2	4	+	CE	0.86448	0.95566	-0.091174	0.948	K2	0.8136	Slc35f2	4	+	CE	0.748	0.083	0.704,0.787	292	K1	0.8136	3-4-5:0.7485	3-5:0.2515	3-4:149.0,3-5:42.0,4-5:101.0	0.883	0.895	0.872	0.934	0.955	0.953	0.956	0.953	0.966
chr9:57142800-57143069	Neil1	14	-	TE	0.47956	0.59209	-0.11253	0.928	K2	1	Neil1	14	-	TE	0.5505	0.058	0.521,0.579	800	K2	0.9926	12-13-14:0.5505	NA	NA	0.4971	0.4641	0.4496	0.4365	0.6788	0.6027	0.5306	0.5201	0.6311
chr9:57143070-57143255	Neil1	13	-	TE	0.51994	0.40762	0.11231	0.942	K2	1	Neil1	13	-	TE	0.4495	0.058	0.421,0.479	800	K2	0.9926	12-13:0.4495	NA	NA	0.5029	0.5359	0.5504	0.5635	0.3212	0.3973	0.4694	0.4799	0.3689
chr9:59716208-59716424	Gramd2	13	+	TE	0.15833	0.58925	-0.43092	0.95	K1	0.9733	Gramd2	13	+	TE	0.394	0.228	0.287,0.515	47	K1	0.9673	00:13:00.400000	NA	NA	NA	0	0	NA	NA	0	NA	0.5959	NA
chr9:59716425-59718874	Gramd2	14	+	TE	0.84239	0.4155	0.42689	0.948	K1	0.9733	Gramd2	14	+	TE	0.606	0.228	0.485,0.713	47	K1	0.9673	13-14:0.606	NA	NA	NA	1	1	NA	NA	1	NA	0.4041	NA
chr9:59966931-59969718	Thsd4	21	-	TE	0.71282	0.096143	0.61668	1	K1	0.9356	Thsd4	21	-	TE	0.6483	0.213	0.533,0.746	52	K1	0.9356	20-21:0.6483	NA	NA	NA	0.8576	0.6699	NA	NA	NA	NA	NA	0
chr9:59969719-59972538	Thsd4	20	-	TE	0.28822	0.8972	-0.60899	0.999	K1	0.9356	Thsd4	20	-	TE	0.3517	0.213	0.254,0.467	52	K1	0.9356	00:20:00.400000	NA	NA	NA	0.1424	0.3301	NA	NA	NA	NA	NA	1
chr9:61410121-61410135	Tle3	29	+	AD	0.73634	0.60029	0.13606	0.94	K2	1.0736	Tle3	29	+	AD	0.751	0.074	0.712,0.786	359	K1	0.8094	28-29-30:0.7512	28-30:0.2488	28-29:157.0,28-30:51.0,29-30:151.0	0.684	0.786	0.762	0.714	0.463	0.582	0.685	0.628	0.643
chr9:61416717-61416976	Tle3	37	+	TE	0.40505	0.5192	-0.11415	0.913	K4	1.89	Tle3	37	+	TE	0.3613	0.027	0.348,0.375	3220	K4	1.5884	36-37:0.3613	NA	NA	0.4256	0.4048	0.5201	0.3132	0.4694	0.5165	0.5107	0.5383	0.5614
chr9:61418081-61418486	Tle3	41	+	TE	0.38558	0.25853	0.12704	0.967	K4	1.89	Tle3	41	+	TE	0.4382	0.029	0.424,0.453	3220	K4	1.5884	36-37-38-39-40-41:0.4382	NA	NA	0.3846	0.3215	0.3076	0.4753	0.279	0.2733	0.2492	0.2539	0.2364
chr9:64340548-64340992	Dis3l	4	-	AD	0.12623	0.036561	0.089672	0.935	K1	0.693	Dis3l	4	-	AD	0.154	0.11	0.108,0.218	117	K1	0.6193	3-4:0.1538	3-6:0.8462	3-4:18.0,3-6:99.0	0.112	0.186	0.0894	0.0508	0.0229	0.0365	0.0682	0	0.0216
chr9:66517227-66518074	Usp3	18	-	TE	0.2643	0.34827	-0.083969	0.91	K2	1.5834	Usp3	18	-	TE	0.3118	0.02	0.302,0.322	5740	K2	1.5834	17-18:0.3118	NA	NA	0.2694	0.1873	0.3345	0.2181	0.3705	0.37	0.311	0.3191	0.3709
chr9:70503232-70503354	Rnf111	2	-	AF	0.16382	0.039881	0.12394	0.916	K2	1.4694	Rnf111	2	-	AF	0.219	0.147	0.156,0.303	84	K2	1.401	2-3-4:0.2192	1-3-4:0.5799,1-4:0.2009	1-3:45.0,1-4:22.0,2-3:17.0,3-4:113.0	0	0.109	0.157	0.247	0.119	0	0	0	0
chr9:70573457-70573925	Sltm	7	+	CE	0.94849	0.99881	-0.050319	0.996	K1	0.4834	Sltm	7	+	CE	0.895	0.04	0.873,0.913	634	K1	0.4834	6-7-8:0.8954	6-8:0.1046	6-7:157.0,6-8:35.0,7-8:442.0	0.964	0.969	0.926	1	1	1	1	1	1
chr9:71111844-71112385	Aqp9	12	-	TE	0.015211	0.20093	-0.18572	0.935	K2	1.1608	Aqp9	12	-	TE	0	0.0176	0.000309,0.0179	165	K2	0.0092	00:12:00	NA	NA	0	0	0	0.0006	0	0.2347	0.1987	0.4855	0.0446
chr9:71844723-71845511	Tcf12	27	-	TE	0.064604	0.36606	-0.30146	0.999	K3	1.533	Tcf12	27	-	TE	0	0.0009	1.53e-5,0.000891	3360	K3	0.3469	26-27:1.1e-5	NA	NA	0.1607	0.0134	0.0622	0.0848	0.3379	0.3222	0.352	0.3616	0.4562
chr9:72361934-72362891	Zfp280d	26	+	TE	0.0019887	0.054398	-0.052409	0.907	K2	1.4219	Zfp280d	26	+	TE	0	0.003	5.27e-5,0.00307	972	K2	1.2998	00:26:00	NA	NA	0	0	0	0	0.1279	0	0	0.1386	0
chr9:72611829-72612423	Rfx7	14	+	TE	0.82463	0.99002	-0.16538	0.997	K1	0.9001	Rfx7	14	+	TE	0.848	0.121	0.776,0.897	95	K1	0.6148	00:14:00.800000	NA	NA	0.8452	1	0.6839	0.8141	1	1	1	1	1
chr9:72612424-72612486	Rfx7	15	+	TE	0.17571	0.0098665	0.16584	0.995	K1	0.9001	Rfx7	15	+	TE	0.152	0.121	0.103,0.224	95	K1	0.6148	14-15:0.152	NA	NA	0.1548	0	0.3161	0.1859	0	0	0	0	0
chr9:72961258-72961391	Dyx1c1	3	+	CE	0.94118	0.7015	0.23968	0.901	K1	0.9999	Gm44503	3	+	CE	1	0.112	0.886,0.998	23.6	K0	0	2-3-4:1.0	NA	2-3:17.7,3-4:5.9	1	NA	1	1	1	1	0.814	0.745	1
chr9:72961258-72961391	Dyx1c1	3	+	CE	0.94118	0.7015	0.23968	0.901	K1	0.9999	Dyx1c1	3	+	CE	1	0.148	0.849,0.997	17.4	K0	0	2-3-4:1.0	NA	2-3:13.3,3-4:4.1	1	NA	1	1	1	1	0.507	0.893	1
chr9:72961915-72962140	Dyx1c1	4	+	CE	0.93324	0.67614	0.2571	0.962	K1	0.8196	Dyx1c1	4	+	CE	1	0.435	0.555,0.99	4.09	K0	0	3-4:1.0	NA	3-4:4.1	NA	NA	1	1	1	NA	0.814	0.745	NA
chr9:72961915-72962140	Dyx1c1	4	+	CE	0.93324	0.67614	0.2571	0.962	K1	0.8196	Gm44503	4	+	CE	1	0.345	0.648,0.993	5.91	K0	0	3-4:1.0	NA	3-4:5.9	NA	NA	NA	1	NA	1	0.507	0.893	NA
chr9:76490054-76490704	Fam83b	7	-	TE	0.93354	0.14519	0.78834	1	K1	0	Fam83b	7	-	TE	1	0.277	0.717,0.994	8	K1	0	6-7:1.0	NA	NA	NA	1	NA	NA	NA	NA	NA	NA	0
chr9:76490705-76493085	Fam83b	6	-	TE	0.068864	0.85732	-0.78845	1	K1	0	Fam83b	6	-	TE	0	0.2773	0.00568,0.283	8	K1	0	00:06:00	NA	NA	NA	0	NA	NA	NA	NA	NA	NA	1
chr9:7818227-7818235	Birc2	12	-	TE	0.0013429	0.062414	-0.061071	0.981	K1	0.5816	Birc2	12	-	TE	0	0.0015	2.63e-5,0.00153	1950	K1	0	11-12:0.0	NA	NA	0	0	0	0	0.139	0.1038	0	0.0659	0
chr9:7818236-7818943	Birc2	11	-	TE	0.99867	0.9376	0.061075	0.986	K1	0.5816	Birc2	11	-	TE	1	0.002	0.998,1.0	1950	K1	0	00:11:01	NA	NA	1	1	1	1	0.861	0.8962	1	0.9341	1
chr9:83548327-83548327	Sh3bgrl2	1	+	TS	0.11658	0.65684	-0.54025	0.998	K2	0.9024	Sh3bgrl2	1	+	TS	0	0.3056	0.00639,0.312	7	K2	0	00:03:00	NA	NA	NA	1	NA	NA	NA	NA	0.6818	NA	NA
chr9:83548328-83548349	Sh3bgrl2	2	+	TS	0.89107	0.35339	0.53768	0.996	K2	0.9024	Sh3bgrl2	2	+	TS	1	0.306	0.688,0.994	7	K2	0	2-3:1.0	NA	NA	NA	0	NA	NA	NA	NA	0.3182	NA	NA
chr9:85722275-85722452	Ibtk	11	-	CE	0.90216	0.99298	-0.090821	0.991	K2	0.8169	Ibtk	11	-	CE	0.896	0.044	0.872,0.916	529	K2	0.8169	9-11-12:0.0392,9-10-11-12:0.8569	9-12:0.05581,9-10-12:0.04805	9-10:274.0,9-11:9.0,9-12:16.0,10-11:183.0,10-12:13.0,11-12:308.0	0.887	0.923	0.976	0.841	0.972	1	1	1	1
chr9:85724047-85724224	Ibtk	10	-	CE	0.93446	0.99473	-0.060271	0.986	K2	0.8169	Ibtk	10	-	CE	0.905	0.043	0.881,0.924	495	K2	0.8169	9-10-11-12:0.8569,9-10-12:0.04805	9-11-12:0.0392,9-12:0.05581	9-10:274.0,9-11:9.0,9-12:16.0,10-11:183.0,10-12:13.0,11-12:308.0	0.944	1	0.934	0.904	1	0.98	1	1	1
chr9:86572016-86572052	Rwdd2a	2	+	TS	0.50357	0.067908	0.43566	0.994	K2	1	Rwdd2a	2	+	TS	0	0.4408	0.0102,0.451	4	K2	0	2-3:0.0	NA	NA	0.5	NA	0.5	0.5	0	0	0	0.5	0
chr9:86572053-86572057	Rwdd2a	3	+	TS	0.5033	0.93199	-0.42869	0.991	K2	1	Rwdd2a	3	+	TS	1	0.441	0.549,0.99	4	K2	0	1-2-3:1.0	NA	NA	0.5	NA	0.5	0.5	1	1	1	0.5	1
chr9:88801102-88801169	Gm10634	19	+	CE	0.90432	0.4955	0.40882	0.982	K1	0.9852	Gm10634	19	+	CE	NA	NA	NA	NA	NA	NA	NA	NA	NA	NA	NA	1	NA	0.4	1	0.571	NA	1
chr9:88801626-88801650	Gm10634	20	+	CE	0.91164	0.13609	0.77555	1	K0	0	Gm10634	20	+	CE	NA	NA	NA	NA	NA	NA	NA	NA	NA	NA	NA	1	NA	0.4	1	0	NA	1
chr9:89725239-89728468	Ankrd34c	5	-	TE	0.85842	0.27606	0.58236	0.998	K1	0.7898	Ankrd34c	5	-	TE	1	0.107	0.891,0.998	25	K1	0	4-5:1.0	NA	NA	NA	0.7631	1	NA	NA	NA	NA	NA	0.2119
chr9:89728469-89730330	Ankrd34c	4	-	TE	0.14027	0.72414	-0.58387	0.995	K1	0.7898	Ankrd34c	4	-	TE	0	0.107	0.00197,0.109	25	K1	0	00:04:00	NA	NA	NA	0.2369	0	NA	NA	NA	NA	NA	0.7881
chr9:95866583-95866761	Atr	5	+	CE	0.85676	0.9774	-0.12064	0.917	K1	0.8168	Atr	5	+	CE	0.811	0.107	0.751,0.858	144	K1	0.6987	4-5-6:0.8113	4-6:0.1887	4-5:55.0,4-6:15.0,5-6:74.0	1	0.822	0.746	1	1	1	1	1	0.915
chrX:101414933-101414937	Zmym3	22	-	TE	0.29075	0.04972	0.24103	0.919	K2	0.9775	Zmym3	22	-	TE	0.1435	0.1394	0.0896,0.229	69	K2	0.5933	20-21-22:0.1435	NA	NA	0.2707	0	0.588	0.405	0	0.1902	0	0	0
chrX:106124918-106124926	Atp7a	26	+	TE	0.010405	0.33551	-0.3251	0.903	K1	0.9639	Atp7a	26	+	TE	0	0.0117	0.000205,0.0119	249	K1	0	25-26:0.0	NA	NA	0	0	0	0	0.8074	0.6114	0.2433	0	0
chrX:106708735-106708833	Gm5127	6	+	CE	0.45586	0.17538	0.28048	0.964	K2	1.2971	Gm5127	6	+	CE	0	0.4408	0.0102,0.451	4	K0	0	NA	4-7:1.0	4-7:4.0	0.454	0	0	NA	0	0	0.132	0	NA
chrX:108972121-108972170	2810403D21Rik	23	+	CE	0.97183	0.53472	0.43711	0.932	K1	0.971	2810403D21Rik	23	+	CE	1	0.514	0.473,0.987	3	K0	0	20-23-24:1.0	NA	20-23:1.0,23-24:2.0	NA	NA	0.333	1	NA	NA	1	0	0.6
chrX:111400270-111400284	Rps6ka6	24	-	AA	0.71579	0.31948	0.39631	0.937	K1	0.9081	Rps6ka6	24	-	AA	NA	NA	NA	NA	NA	NA	NA	NA	NA	NA	0.727	NA	NA	0	0.324	0.125	0.231	0.688
chrX:113140714-113140786	Chm	3	-	CE	0.93549	0.99701	-0.061519	0.927	K3	0.9644	Chm	3	-	CE	1	0.009	0.991,1.0	326	K0	0	2-3-4,2-3-5:1.0	NA	2-3:154.0,3-4:170.0,3-5:2.0,4-5:280.0	0.873	1	0.989	0.841	1	1	1	1	1
chrX:123122898-123122938	Cldn34c1	5	+	CE	0.59216	0.12231	0.46985	0.991	K1	0.9702	Cldn34c1	5	+	CE	NA	NA	NA	NA	NA	NA	NA	NA	NA	0	NA	0.5	0.601	0	0	0	1	0
chrX:133685118-133687264	Pcdh19	2	-	TS	0.39985	0.78885	-0.38899	0.942	K1	0.9729	Pcdh19	2	-	TS	0.5966	0.222	0.48,0.702	50	K1	0.9729	1-2:0.5966	NA	NA	NA	0.1656	NA	NA	NA	0.8681	NA	NA	NA
chrX:133687265-133688987	Pcdh19	1	-	TS	0.60152	0.21849	0.38303	0.917	K1	0.9729	Pcdh19	1	-	TS	0.4034	0.222	0.298,0.52	50	K1	0.9729	00:02:00.400000	NA	NA	NA	0.8344	NA	NA	NA	0.1319	NA	NA	NA
chrX:134270510-134270585	Trmt2b	4	-	CE	0.11756	0.19389	-0.076328	0.92	K5	2.1268	Trmt2b	4	-	CE	0.119	0.0797	0.0863,0.166	182	K5	2.0336	3-4-5-6-7-8-9:0.01499,3-4-5-6-7-8-10-11:0.09248,3-4-5-6-7-10-11:0.003512,3-4-5-6-8-9:0.000104,3-4-5-6-8-10-11:0.004416,3-4-5-7-8-9:5.9e-5,3-4-5-7-8-10-11:0.003553,3-4-5-7-10-11:5.0e-6,3-4-5-8-9:0.0,3-4-5-8-10-11:0.000351	3-5-6-7-8-9:0.1307,3-5-6-7-8-10-11:0.6108,3-5-6-7-10-11:0.02891,3-5-6-8-9:0.001409,3-5-6-8-10-11:0.03954,3-5-7-8-9:0.001016,3-5-7-8-10-11:0.03031,3-5-7-10-11:6.0e-5,3-5-8-9:3.0e-6,3-5-8-10-11:0.004842,3-11:0.03291	3-4:18.0,3-5:123.0,3-11:9.0,4-5:32.0,5-6:284.0,5-7:12.0,5-8:2.0,6-7:273.0,6-8:16.0,7-8:279.0,7-10:10.0,8-9:43.0,8-10:209.0,10-11:244.0	0.0662	0.106	0.125	0.142	0.13	0.186	0.205	0.234	0.2
chrX:134453617-134456573	Drp2	33	+	TE	0.94836	0.36631	0.58205	0.96	K2	0.9932	Drp2	33	+	TE	1	0.143	0.854,0.997	18	K2	0	30-31-32-33:1.0	NA	NA	NA	1	1	NA	0.197	0.0334	0.4515	0.1003	1
chrX:134542336-134542369	Btk	23	-	TE	0.80296	0.2585	0.54446	0.948	K1	0.9974	Btk	23	-	TE	0.9368	0.136	0.837,0.973	40	K1	0.3399	22-23:0.9368	NA	NA	NA	0.6358	0.8755	NA	0	0	0.5745	0	0.4698
chrX:134542370-134542807	Btk	22	-	TE	0.19756	0.74317	-0.54561	0.95	K1	0.9974	Btk	22	-	TE	0.0632	0.1357	0.0273,0.163	40	K1	0.3399	00:22:00.100000	NA	NA	NA	0.3642	0.1245	NA	1	1	0.4255	1	0.5302
chrX:134604855-134606384	Hnrnph2	10	+	TE	0.16111	0.24516	-0.084047	0.99	K2	1.5581	Hnrnph2	10	+	TE	0.1395	0.012	0.134,0.146	8660	K2	1.1094	00:10:00.100000	NA	NA	0.1773	0.1632	0.1372	0.1881	0.2531	0.2081	0.2797	0.2309	0.254
chrX:137030026-137030099	Slc25a53	6	-	CE	0.86266	0.6283	0.23436	0.934	K3	1.783	Slc25a53	6	-	CE	0.961	0.074	0.908,0.982	86	K2	0.425	4-6-7-8:0.9321,4-6-8:0.029	4-7-8:0.03894	4-6:37.0,4-7:2.0,6-7:46.0,6-8:1.0,7-8:21.0	1	1	0.718	0.866	0.634	0.618	0.667	0.79	0.464
chrX:138845927-138846624	Il1rapl2	12	+	TE	0.52255	0.81549	-0.29294	0.955	K1	0.9562	Il1rapl2	12	+	TE	0.6684	0.154	0.586,0.74	98	K1	0.9166	00:12:00.700000	NA	NA	NA	0.3774	NA	NA	0.8455	NA	NA	0	NA
chrX:138846625-138846946	Il1rapl2	13	+	TE	0.47822	0.18582	0.2924	0.962	K1	0.9562	Il1rapl2	13	+	TE	0.3316	0.154	0.26,0.414	98	K1	0.9166	12-13:0.3316	NA	NA	NA	0.6226	NA	NA	0.1545	NA	NA	1	NA
chrX:151314799-151315186	Wnk3	26	+	TE	0.57629	0.10337	0.47292	0.994	K1	0.9938	Wnk3	26	+	TE	0.7091	0.267	0.555,0.822	29	K1	0.8699	00:26:00.700000	NA	NA	NA	0.4537	NA	NA	0	0	NA	NA	0
chrX:151315187-151318309	Wnk3	27	+	TE	0.42631	0.89199	-0.46569	0.986	K1	0.9938	Wnk3	27	+	TE	0.2909	0.267	0.178,0.445	29	K1	0.8699	26-27:0.2909	NA	NA	NA	0.5463	NA	NA	1	1	NA	NA	1
chrX:152609509-152609991	Shroom2	13	-	TE	0.056582	0.5473	-0.49072	0.905	K1	0.9652	Shroom2	13	-	TE	0	0.0572	0.00103,0.0582	49	K1	0	12-13:0.0	NA	NA	NA	0	0	NA	1	0	0.6093	NA	NA
chrX:152609992-152612794	Shroom2	12	-	TE	0.94236	0.45371	0.48865	0.913	K1	0.9652	Shroom2	12	-	TE	1	0.057	0.942,0.999	49	K1	0	00:12:01	NA	NA	NA	1	1	NA	0	1	0.3907	NA	NA
chrX:153728862-153728939	2210013O21Rik	9	+	CE	0.93396	0.84543	0.088528	0.992	K3	1.4134	2210013O21Rik	9	+	CE	0.91	0.026	0.896,0.922	1300	K2	0.9133	7-9-10:0.1078,7-9-11:0.8025	7-11:0.08977	7-9:789.0,7-11:61.0,9-10:53.0,9-11:395.0	0.913	0.98	0.933	0.941	0.852	0.863	0.852	0.811	0.853
chrX:159683544-159683701	Sh3kbp1	3	+	CE	0.99728	0.5089	0.48838	0.999	K7	1.3165	Sh3kbp1	3	+	CE	1	0.003	0.997,1.0	1120	K0	0	2-3-5:1.0	NA	2-3:526.0,3-5:594.0,4-5:3186.0	0.993	1	1	1	0.351	0.342	0.512	0.34	1
chrX:161833296-161836814	Nhs	11	-	TE	0.95793	0.20153	0.7564	1	K1	0.6641	Nhs	11	-	TE	1	0.15	0.847,0.997	17	K1	0	10-11:1.0	NA	NA	NA	1	NA	NA	NA	0.1728	NA	NA	NA
chrX:161836815-161837421	Nhs	10	-	TE	0.043662	0.79357	-0.74991	1	K1	0.6641	Nhs	10	-	TE	0	0.1502	0.00285,0.153	17	K1	0	00:10:00	NA	NA	NA	0	NA	NA	NA	0.8272	NA	NA	NA
chrX:164992704-164992730	Fancb	7	+	AA	0.060509	0.0049948	0.055514	0.979	K1	0.3322	Fancb	7	+	AA	0.0303	0.1214	0.0106,0.132	33	K1	0.1959	7-8:0.0303	6-8:0.9697	6-8:32.0,7-8:1.0	0.0417	0.0588	0	0.0612	0	0	0	0	0
chrX:166499812-166502317	Tceanc	7	-	TE	0.98891	0.92323	0.065674	0.904	K1	0.6654	Tceanc	7	-	TE	1	0.004	0.996,1.0	750	K1	0	6-7:1.0	NA	NA	1	1	0.9544	1	1	0.9676	0.8778	0.8266	0.948
chrX:166502318-166503397	Tceanc	6	-	TE	0.011051	0.076887	-0.065835	0.927	K1	0.6654	Tceanc	6	-	TE	0	0.0039	6.83e-5,0.00398	750	K1	0	00:06:00	NA	NA	0	0	0.0456	0	0	0.0324	0.1222	0.1734	0.052
chrX:166670522-166670580	Gm1720	6	+	CE	0.07689	0.68291	-0.60602	1	K2	1.2243	Gm1720	6	+	CE	NA	NA	NA	NA	NA	NA	NA	NA	NA	0	NA	NA	NA	0.667	0	0.778	NA	NA
chrX:167330401-167330436	Tlr7	4	-	AD	0.17955	0.04818	0.13137	0.911	K1	0.7496	Tlr7	4	-	AD	0.214	0.314	0.103,0.417	17	K1	0.7496	3-4-5:0.2143	3-5:0.7857	3-4:3.0,3-5:11.0,4-5:3.0	0	0	0.19	1	NA	0	0	NA	0
chrX:169879622-169879663	Mid1	4	+	TS	0.045049	0.64047	-0.59542	0.979	K1	0.9378	Mid1	4	+	TS	0	0.0933	0.00171,0.095	29	K1	0	00:05:00	NA	NA	1	NA	0	NA	NA	1	0.3542	1	0
chrX:169879664-169879909	Mid1	5	+	TS	0.95411	0.35992	0.59418	0.982	K1	0.9378	Mid1	5	+	TS	1	0.093	0.905,0.998	29	K1	0	4-5:1.0	NA	NA	0	NA	1	NA	NA	0	0.6458	0	1
chrX:169985897-169985935	Mid1	15	+	AA	0.05854	0.25085	-0.19231	0.914	K1	0.6501	Mid1	15	+	AA	0	0.615	0.017,0.632	2	K0	0	NA	14-16:1.0	14-16:2.0	0	1	0	0	0.5	0.167	0	0	0.667
chrX:36752133-36752374	Slc25a43	2	+	CE	0.98034	0.53025	0.45009	1	K1	0.9494	Slc25a43	2	+	CE	1	0.615	0.368,0.983	2	K0	0	1-2:1.0	NA	1-2:2.0	NA	NA	1	1	1	1	0.5	0.368	0.7
chrX:41676340-41676585	Gria3	21	+	TE	0.86501	0.11279	0.75223	1	K1	0.4999	Gria3	21	+	TE	0.89	0.193	0.756,0.949	30	K1	0.4999	00:21:00.900000	NA	NA	NA	0	0	NA	NA	NA	NA	0	NA
chrX:41676586-41678601	Gria3	22	+	TE	0.13493	0.88898	-0.75404	1	K1	0.4999	Gria3	22	+	TE	0.11	0.1927	0.0513,0.244	30	K1	0.4999	21-22:0.11	NA	NA	NA	1	1	NA	NA	NA	NA	1	NA
chrX:42275263-42277175	Stag2	36	+	TE	0.17772	0.67964	-0.50192	0.954	K1	0.9696	Stag2	36	+	TE	0.1856	0.024	0.174,0.198	2670	K1	0.6922	00:36:00.200000	NA	NA	0.009	0.0926	0.334	0.2651	0.9998	0.6485	0.2873	0.8623	0.6023
chrX:42277176-42277185	Stag2	37	+	TE	0.82232	0.32011	0.50222	0.951	K1	0.9696	Stag2	37	+	TE	0.8144	0.024	0.802,0.826	2670	K1	0.6922	36-37:0.8144	NA	NA	0.991	0.9074	0.666	0.7349	0.0002	0.3515	0.7127	0.1377	0.3977
chrX:47956210-47956233	Ocrl	20	+	CE	0.47958	0.11712	0.36246	0.905	K2	1.356	Ocrl	20	+	CE	0.189	0.2684	0.0946,0.363	22	K2	0.8735	19-20-21:0.06306,19-20-23:0.1261	19-23:0.8108	19-20:1.0,19-23:15.0,20-21:2.0,20-23:4.0,22-23:2.0	0.385	1	0.448	0	0.5	0.19	0.125	0	0
chrX:48623962-48624197	Slc25a14	3	+	CE	0.14305	0.046957	0.096093	0.918	K4	1.5062	Slc25a14	3	+	CE	0.0851	0.1318	0.0432,0.175	52	K2	1.2528	2-3-4-6:0.08511	2-5:0.2979,2-6:0.617	2-3:6.0,2-5:14.0,2-6:29.0,3-4:3.0,4-6:3.0	0.162	0.143	0.103	0.143	0	0.0399	0.0195	0.0749	0.0418
chrX:50573224-50573351	Firre	17	-	CE	0.30537	0.61388	-0.30851	0.928	K4	2.7683	Firre	17	-	CE	0.833	0.68	0.276,0.956	2	K1	0.6501	13-14-15-16-17:0.8333	6-18:0.1667	6-7:4.0,6-18:1.0,8-9:1.0,9-10:4.0,10-11:2.0,11-12:3.0,13-14:10.0,14-15:5.0,15-16:4.0,16-17:1.0	0.294	NA	NA	NA	0.523	0.616	1	0.599	0.459
chrX:71967057-71970110	Prrg3	5	+	TE	0.32848	0.85475	-0.52626	0.927	K1	0.9604	Prrg3	5	+	TE	0	0.1247	0.00233,0.127	21	K1	0	00:05:00	NA	NA	NA	0.6166	NA	NA	NA	1	NA	NA	NA
chrX:71970111-71972722	Prrg3	6	+	TE	0.67106	0.13757	0.53349	0.944	K1	0.9604	Prrg3	6	+	TE	1	0.125	0.873,0.998	21	K1	0	5-6:1.0	NA	NA	NA	0.3834	NA	NA	NA	0	NA	NA	NA
chrX:73094183-73094252	Xlr3a	5	-	CE	0.93647	0.62302	0.31345	0.994	K2	1.0415	Xlr3a	5	-	CE	1	0.181	0.816,0.997	13.7	K0	0	3-5-6,4-5-6:1.0	NA	3-4:4.3,3-5:2.0,4-5:5.1,5-6:6.6	NA	1	1	NA	1	1	0.636	1	NA
chrX:73242578-73242613	Xlr4c	5	-	AD	0.61544	0.56043	0.055007	0.905	K3	1.7816	Xlr4c	5	-	AD	0.629	0.059	0.599,0.658	740	K2	1.5147	4-5-6-7:0.5245,4-5-7:0.1045	4-6-7:0.3396,4-7:0.0314	4-5:284.5,4-6:144.7,4-7:15.3,5-6:241.5,5-7:54.4,6-7:472.2	0.574	0.61	0.633	0.634	0.531	0.532	0.57	0.586	0.583
chrX:74022662-74022664	Irak1	8	-	AA	0.45524	0.33348	0.12176	0.907	K4	1.4645	Irak1	8	-	AA	0.543	0.086	0.5,0.586	365	K1	0.9946	7-8-9:0.5433	7-9:0.4567	7-8:123.0,7-9:108.0,8-9:134.0	0.456	0.477	0.411	0.386	0.417	0.278	0.315	0.389	0.266
chrX:74372614-74372682	Slc10a3	5	-	CE	0.91822	0.99169	-0.073466	0.944	K1	0.6552	Ubl4a	2	-	CE	NA	NA	NA	NA	NA	NA	NA	NA	NA	0.831	1	0.911	0.913	1	1	1	1	1
chrX:74372614-74372682	Slc10a3	5	-	CE	0.91822	0.99169	-0.073466	0.944	K1	0.6552	Slc10a3	5	-	CE	1	0.025	0.975,1.0	116	K0	0	4-5-6:1.0	NA	4-5:50.4,5-6:65.5	1	1	1	1	1	1	1	1	1
chrX:74392889-74393003	Fam3a	4	-	TS	0.20012	0.29212	-0.092002	0.941	K2	1.9538	Fam3a	4	-	TS	0.1667	0.07	0.135,0.205	312	K2	1.3787	1-2-3-4:0.1667	NA	NA	0.2071	0.2221	0.1966	0.1887	0.228	0.3079	0.3052	0.2908	0.3198
chrX:74448748-74449106	Ikbkg	20	+	TE	0.23113	0.32282	-0.091686	0.936	K3	1.8725	Ikbkg	20	+	TE	0.1772	0.019	0.168,0.187	4100	K3	1.6185	19-20:0.1772	NA	NA	0.2399	0.2435	0.1811	0.3117	0.3123	0.285	0.3331	0.3849	0.298
chrX:7577688-7577724	Ppp1r3fos	2	+	CE	0.89118	0.5745	0.31668	0.95	K1	0.971	Ppp1r3fos	2	+	CE	NA	NA	NA	NA	NA	NA	NA	NA	NA	NA	1	NA	1	1	0.6	NA	1	NA
chrX:76397114-76397888	Cldn34b4	6	+	TE	0.074057	0.85537	-0.78131	1	K1	0	Cldn34b4	6	+	TE	0	0.3056	0.00639,0.312	7	K1	0	00:06:00	NA	NA	NA	0	NA	NA	NA	1	NA	NA	NA
chrX:76397889-76397979	Cldn34b4	7	+	TE	0.92849	0.13999	0.7885	1	K1	0	Cldn34b4	7	+	TE	1	0.306	0.688,0.994	7	K1	0	6-7:1.0	NA	NA	NA	1	NA	NA	NA	0	NA	NA	NA
chrX:7762658-7762663	Tfe3	1	+	TS	0.07921	0.73928	-0.66007	0.995	K2	1	Tfe3	1	+	TS	0.0009	0.0486	0.00101,0.0496	60	K2	0.0103	00:04:00	NA	NA	0	0.3158	0	0	0.4977	0.859	0.6496	0.7175	1
chrX:7762664-7762675	Tfe3	2	+	TS	0.91927	0.2609	0.65836	0.992	K2	1	Tfe3	2	+	TS	0.9991	0.049	0.95,0.999	60	K2	0.0103	3-4:0.9991	NA	NA	1	0.6842	1	1	0.5023	0.141	0.3504	0.2825	0
chrX:78583769-78583782	Prrg1	3	-	TS	0.49658	0.84933	-0.35275	0.938	K2	1	Prrg1	3	-	TS	NA	NA	NA	NA	NA	NA	NA	NA	NA	NA	NA	0.5	0.5	NA	NA	0.5	1	NA
chrX:78583783-78583891	Prrg1	2	-	TS	0.50055	0.13862	0.36192	0.96	K2	1	Prrg1	2	-	TS	NA	NA	NA	NA	NA	NA	NA	NA	NA	NA	NA	0.5	0.5	NA	NA	0.5	0	NA
chrX:8074544-8074729	Suv39h1	2	-	TS	0.61461	0.20842	0.40619	0.931	K1	0.9881	Suv39h1	2	-	TS	NA	NA	NA	NA	NA	NA	NA	NA	NA	0.4235	1	0.7523	0.4359	0.0513	0.0792	0.3505	0.1653	0.3457
chrX:8074730-8074760	Suv39h1	1	-	TS	0.38306	0.79182	-0.40876	0.939	K1	0.9881	Suv39h1	1	-	TS	NA	NA	NA	NA	NA	NA	NA	NA	NA	0.5765	0	0.2477	0.5641	0.9487	0.9208	0.6495	0.8347	0.6543
chrX:81094732-81095731	Tmem47	6	+	TE	0.77224	0.13035	0.64188	0.999	K1	0.7658	Tmem47	6	+	TE	0.2072	0.62	0.057,0.677	3	K1	0.7361	00:06:00.200000	NA	NA	NA	0.7769	NA	NA	NA	NA	NA	NA	0
chrX:81095732-81097872	Tmem47	7	+	TE	0.23133	0.86657	-0.63523	1	K1	0.7658	Tmem47	7	+	TE	0.7928	0.62	0.323,0.943	3	K1	0.7361	6-7:0.7928	NA	NA	NA	0.2231	NA	NA	NA	NA	NA	NA	1
chrX:93596115-93596231	Pola1	12	-	CE	0.93498	0.99864	-0.063661	0.911	K1	0.7367	Pola1	12	-	CE	1	0.026	0.974,1.0	112	K0	0	11-12-13:1.0	NA	11-12:68.0,12-13:44.0	1	0.913	1	0.792	1	1	1	1	1
chrX:94367165-94367182	Apoo	4	+	TS	0.56253	0.79865	-0.23612	0.92	K1	0.9872	Apoo	4	+	TS	0.8	0.617	0.328,0.945	3	K1	0.7219	00:05:00.800000	NA	NA	0.7	0	0.5666	0	0	0.875	0	0	NA
chrX:94367183-94367326	Apoo	5	+	TS	0.43739	0.19305	0.24434	0.929	K1	0.9872	Apoo	5	+	TS	0.2	0.617	0.055,0.672	3	K1	0.7219	4-5:0.2	NA	NA	0.3	1	0.4334	1	1	0.125	1	1	NA
[truncated: 13 more columns]
