# Supplementary material for: Optimal CD8+ T cell effector function requires costimulation-induced RNA-binding proteins that reprogram the transcript isoform landscape
Source: Nat Commun. 2022 Jun 20;13:3540. doi: 10.1038/s41467-022-31228-0 (PMC9209503; doi:10.1038/s41467-022-31228-0)
Supplement: Supplementary file 5 — Supplementary Data 3 [file 41467_2022_31228_MOESM5_ESM.xlsx]

## Sheet: SupTable2_Pub
Coord	Gene.x	Node.x	Strand.x	Type.x	Psi_Ag(A)	Psi_Ag+Co(B)	DeltaPsi	Probability	Complexity.x	Entropy.x	Gene.y	Node.y	Strand.y	Type.y	Psi	CI_Width	CI_Lo.Hi	Total_Reads	Complexity.y	Entropy.y	Inc_Paths	Exc_Paths	Edges	A2	A3	A4	A5	B1	B2	B3	B4	B5
chr1:106712305-106713179	Bcl2	2	-	TS	0.71394	0.79732	-0.083378	0.917	K1	0.9228	Bcl2	2	-	TS	0.772	0.039	0.752,0.791	1220	K1	0.7745	1-2:0.772	NA	NA	0.7295	0.6621	0.7059	0.7013	0.7774	0.8404	0.8236	0.8253	0.7242
chr1:106713180-106714274	Bcl2	1	-	TS	0.28597	0.20216	0.083816	0.903	K1	0.9228	Bcl2	1	-	TS	0.228	0.039	0.209,0.248	1220	K1	0.7745	00:02:00.200000	NA	NA	0.2705	0.3379	0.2941	0.2987	0.2226	0.1596	0.1764	0.1747	0.2758
chr1:118607166-118607582	Clasp1	58	+	TE	0.0044236	0.077235	-0.072811	0.941	K4	2.1788	Clasp1	58	+	TE	0	0.0122	0.000213,0.0124	240	K4	0.426	55-56-57-58:0.0	NA	NA	0	0	0	0	0.1302	0.0622	0	0	0.185
chr1:118609241-118609432	Clasp1	61	+	TE	0.73328	0.33045	0.40283	0.938	K4	2.1788	Clasp1	61	+	TE	0.9131	0.06	0.878,0.938	240	K4	0.426	55-56-57-58-59-60-61:0.9131	NA	NA	0.3427	0.7522	0.7829	0.881	0.4346	0.3236	0.3002	0.4897	0.1025
chr1:118609501-118612678	Clasp1	65	+	TE	0.092918	0.017789	0.075128	0.999	K4	2.1788	Clasp1	65	+	TE	0.0869	0.0599	0.0621,0.122	240	K4	0.426	55-56-57-58-59-60-61-62-63-64-65:0.08687	NA	NA	0.1049	0.079	0.057	0.119	0.0142	0.0047	0.0134	0.0321	0.0142
chr1:121319597-121319905	Insig2	8	-	CE	0.98566	0.93318	0.052475	0.926	K3	1.2435	Insig2	8	-	CE	1	0.026	0.974,1.0	113	K0	0	5-8-9,5-8-11,7-8-9,7-8-11:1.0	NA	5-7:18.0,5-8:7.0,7-8:49.0,8-9:55.0,8-11:2.0,9-10:74.0,10-11:74.0	1	1	1	0.977	0.942	0.901	1	0.953	0.928
chr1:13142475-13142772	Ncoa2	24	-	TE	0.069022	0.33889	-0.26987	0.979	K2	1.5805	Ncoa2	24	-	TE	0.1774	0.051	0.154,0.205	608	K2	1.3015	00:24:00.200000	NA	NA	0	0.1202	0	0.0385	0.1726	0.3687	0.3855	0.4415	0.3231
chr1:132463324-132464092	Dstyk	14	+	TE	0.043713	0.43062	-0.38691	0.967	K1	0.9995	Dstyk	14	+	TE	0	0.1247	0.00233,0.127	21	K1	0	00:14:00	NA	NA	0	0	0	0	0	0.4632	0.4554	0.4865	0.7276
chr1:132464093-132466958	Dstyk	15	+	TE	0.95701	0.57209	0.38491	0.965	K1	0.9995	Dstyk	15	+	TE	1	0.125	0.873,0.998	21	K1	0	14-15:1.0	NA	NA	1	1	1	1	1	0.5368	0.5446	0.5135	0.2724
chr1:132477365-132477366	Rbbp5	1	+	TS	0.50201	0.1016	0.40041	0.91	K2	1.556	Rbbp5	1	+	TS	0.6667	0.307	0.493,0.8	23	K2	1.1918	00:04:00.700000	NA	NA	0.619	0.9048	0	0.3334	0	0.4285	0	0	0
chr1:132477367-132477405	Rbbp5	2	+	TS	0.3109	0.62841	-0.31751	0.908	K2	1.556	Rbbp5	2	+	TS	0.2479	0.285	0.136,0.421	23	K2	1.1918	3-4:0.2479	NA	NA	0.2265	0.0696	0.6616	0.2519	0.5846	0.4176	0.7014	0.718	0.7408
chr1:133679091-133680469	Lax1	8	-	TE	0.99975	0.92983	0.069923	0.976	K1	0.6915	Lax1	8	-	TE	1	0.001	0.999,1.0	4710	K1	0	7-8:1.0	NA	NA	1	1	1	1	0.8359	0.8147	1	1	1
chr1:133680470-133680635	Lax1	7	-	TE	0.00023984	0.070154	-0.069914	0.97	K1	0.6915	Lax1	7	-	TE	0	0.0006	1.09e-5,0.000636	4710	K1	0	00:07:00	NA	NA	0	0	0	0	0.1641	0.1853	0	0	0
chr1:135133309-135133455	Ptpn7	4	+	AF	0.22676	0.46134	-0.23458	0.968	K2	1.5559	Ptpn7	4	+	AF	0.245	0.122	0.19,0.312	133	K2	1.5502	4-5:0.2454	2-5:0.4238,2-3-5:0.3309	2-3:46.0,2-5:57.0,3-5:43.0,4-5:33.0	0.234	0.242	0.258	0.128	0.52	0.567	0.507	0.281	0.428
chr1:135144921-135145317	Ptpn7	15	+	TE	0.24052	0.13241	0.1081	0.921	K2	1.014	Ptpn7	15	+	TE	0.2062	0.016	0.198,0.214	7160	K2	0.7342	13-14-15:0.2062	NA	NA	0.1627	0.2249	0.3912	0.2176	0.1675	0.1157	0.1194	0.1415	0.1175
chr1:136467935-136467957	Kif14	1	+	TS	0.58094	0.011229	0.56971	0.959	K1	0.9995	Kif14	1	+	TS	0.5132	0.199	0.413,0.612	65	K1	0.9995	00:02:00.500000	NA	NA	0.4407	1	0	1	0.0349	0	0	0	0
chr1:136467958-136468769	Kif14	2	+	TS	0.41941	0.98871	-0.5693	0.957	K1	0.9995	Kif14	2	+	TS	0.4868	0.199	0.388,0.587	65	K1	0.9995	1-2:0.4868	NA	NA	0.5593	0	1	0	0.9651	1	1	1	1
chr1:138063413-138063419	Ptprc	36	-	TE	0.15986	0.052808	0.10705	0.999	K2	1.0752	Ptprc	36	-	TE	0.1872	0.013	0.181,0.194	9880	K2	1.0752	35-36:0.1872	NA	NA	0.1653	0.1102	0.1325	0.2036	0.0451	0.0575	0.0378	0.0396	0.0837
chr1:138063420-138064778	Ptprc	35	-	TE	0.81105	0.90291	-0.09186	0.963	K2	1.0752	Ptprc	35	-	TE	0.732	0.014	0.725,0.739	9880	K2	1.0752	00:35:00.700000	NA	NA	0.8114	0.8483	0.8674	0.7963	0.9104	0.8846	0.9425	0.9083	0.8689
chr1:139473838-139473980	Aspm	16	+	CE	0.87918	0.9839	-0.10472	0.905	K0	0	Aspm	16	+	CE	1	0.254	0.741,0.995	9	K0	0	15-16-17:1.0	NA	15-16:4.0,16-17:5.0	1	1	1	NA	1	1	1	1	1
chr1:151355167-151356128	Ivns1abp	10	+	AA	0.51465	0.304	0.21065	0.999	K2	1.1816	Ivns1abp	10	+	AA	0.519	0.109	0.464,0.573	224	K1	0.999	9-10-11:0.5186	9-11:0.4814	9-10:85.0,9-11:71.0,10-11:68.0	0.495	0.472	0.483	0.6	0.277	0.256	0.298	0.365	0.318
chr1:151500812-151500833	Rnf2	2	-	TS	0.065437	0.16107	-0.095636	0.912	K2	0.8884	Rnf2	2	-	TS	0.0505	0.1384	0.0196,0.158	34	K2	0.3184	2-3:0.0505	NA	NA	0.0551	0.0409	0.0073	0.0764	0.193	0.1508	0.2096	0.0643	0.1278
chr1:151500834-151500955	Rnf2	1	-	TS	0.93156	0.82358	0.10798	0.916	K2	0.8884	Rnf2	1	-	TS	0.9464	0.141	0.838,0.979	34	K2	0.3184	00:03:00.900000	NA	NA	0.9416	0.9557	0.9921	0.9176	0.7857	0.8333	0.7679	0.9286	0.8572
chr1:151782373-151782507	Edem3	9	+	CE	0.65289	0.94876	-0.29586	0.994	K1	0.8905	Edem3	9	+	CE	1	0.514	0.473,0.987	3	K0	0	8-9-10:1.0	NA	8-9:2.0,9-10:1.0	0.692	NA	NA	1	1	1	1	1	1
chr1:151784739-151784844	Edem3	10	+	CE	0.65818	0.94876	-0.29057	0.987	K1	0.8905	Edem3	10	+	CE	1	0.514	0.473,0.987	3	K0	0	9-10-11:1.0	NA	9-10:1.0,10-11:2.0	0.692	NA	NA	1	1	1	1	1	1
chr1:151818936-151818979	Edem3	27	+	TE	0.0088155	0.22226	-0.21344	0.992	K2	1.3303	Edem3	27	+	TE	0	0.0199	0.000351,0.0203	145	K2	0	26-27:0.0	NA	NA	0	0	0	0	0.2301	0.3903	0.3276	0	0.1522
chr1:151818980-151822051	Edem3	28	+	TE	0.99133	0.75712	0.23421	0.996	K2	1.3303	Edem3	28	+	TE	1	0.02	0.98,1.0	145	K2	0	26-27-28:1.0	NA	NA	1	1	1	1	0.7699	0.6097	0.5684	1	0.8478
chr1:153692986-153695578	Rgs8	14	+	TE	0.90677	0.099195	0.80757	1	K3	0	Rgs8	14	+	TE	NA	NA	NA	NA	NA	NA	NA	NA	NA	NA	1	NA	NA	NA	0	NA	NA	0
chr1:153695579-153697667	Rgs8	15	+	TE	0.094965	0.89985	-0.80488	1	K3	0	Rgs8	15	+	TE	NA	NA	NA	NA	NA	NA	NA	NA	NA	NA	0	NA	NA	NA	1	NA	NA	1
chr1:155275701-155278981	Xpr1	19	-	TE	0.99287	0.49343	0.49944	1	K1	0.9987	Xpr1	19	-	TE	1	0.02	0.98,1.0	147	K1	0	18-19:1.0	NA	NA	1	1	1	1	0.4085	0.3032	0.7105	0.5212	0.5263
chr1:155278982-155281070	Xpr1	18	-	TE	0.0072286	0.50612	-0.49889	1	K1	0.9987	Xpr1	18	-	TE	0	0.0197	0.000347,0.02	147	K1	0	00:18:00	NA	NA	0	0	0	0	0.5915	0.6968	0.2895	0.4788	0.4737
chr1:155961144-155961187	Cep350	3	-	CE	0.94043	0.8068	0.13363	0.951	K2	1.0571	Cep350	3	-	CE	1	0.054	0.945,0.999	52	K0	0	2-3-4:1.0	NA	2-3:20.0,3-4:32.0	0.936	0.916	0.938	1	0.87	0.857	0.889	0.741	0.741
chr1:156004614-156006780	Tor1aip1	13	-	TE	0.038591	0.11326	-0.07467	0.945	K2	0.7287	Tor1aip1	13	-	TE	0.0023	0.0042	0.00113,0.0053	1700	K2	0.3532	12-13:0.002323	NA	NA	0.06	0.0564	0.0142	0.0566	0.1428	0.1087	0.1	0.1658	0.0475
chr1:156006781-156007709	Tor1aip1	12	-	TE	0.93297	0.85632	0.076645	0.999	K2	0.7287	Tor1aip1	12	-	TE	0.9371	0.019	0.927,0.946	1700	K2	0.3532	00:12:00.900000	NA	NA	0.9399	0.9435	0.9049	0.9434	0.8571	0.8519	0.8674	0.8341	0.8725
chr1:156035403-156035725	Tor1aip2	1	+	TS	0.58182	0.84235	-0.26053	0.995	K1	0.9997	Tor1aip2	1	+	TS	0.6709	0.137	0.598,0.735	125	K1	0.914	00:02:00.700000	NA	NA	0.5644	0.4903	0.6457	0.5449	0.8739	0.7724	0.8057	0.9095	0.9037
chr1:156035726-156035920	Tor1aip2	2	+	TS	0.41729	0.15594	0.26135	0.99	K1	0.9997	Tor1aip2	2	+	TS	0.3291	0.137	0.265,0.402	125	K1	0.914	1-2:0.3291	NA	NA	0.4356	0.5097	0.3543	0.4551	0.1261	0.2276	0.1943	0.0905	0.0963
chr1:160967647-160967817	Rc3h1	22	+	TE	0.27631	0.71983	-0.44352	0.914	K1	0.9952	Rc3h1	22	+	TE	0	0.0101	0.000178,0.0103	287	K1	0	00:22:00	NA	NA	0	0.2202	0.6105	0.5406	0.4374	0.8618	0.9031	0.7136	0.6926
chr1:160967818-160974978	Rc3h1	23	+	TE	0.72381	0.28045	0.44336	0.902	K1	0.9952	Rc3h1	23	+	TE	1	0.01	0.99,1.0	287	K1	0	22-23:1.0	NA	NA	1	0.7798	0.3895	0.4594	0.5626	0.1382	0.0969	0.2864	0.3074
chr1:161037124-161037164	Gas5	11	+	CE	0.51461	0.43076	0.083852	0.96	K7	2.2928	Gas5	11	+	CE	0.514	0.036	0.496,0.532	2140	K7	1.8932	6-7-11-12-13-14-15-16:0.000682,6-7-11-12-13-14-16:0.0,6-7-10-11-12-13-14-15-16:0.01625,6-7-10-11-12-13-14-16:1.0e-6,6-8-10-11-12-13-14-15-16:3.0e-6,6-8-10-11-12-13-14-16:0.0,6-7-8-10-11-12-13-14-15-16:0.007013,6-7-8-10-11-12-13-14-16:1.0e-6,6-7-9-10-11-12-13-14-15-16:0.04859,6-7-9-10-11-12-13-14-16:1.3e-5,6-8-9-10-11-12-13-14-15-16:0.001497,6-8-9-10-11-12-13-14-16:0.0,6-7-8-9-10-11-12-13-14-15-16…	6-13-14-15-16:0.001095,6-13-14-16:0.0,6-8-12-13-14-15-16:0.0,6-8-12-13-14-16:0.0,6-7-8-12-13-14-15-16:0.002869,6-7-8-12-13-14-16:0.0,6-8-15-16:0.0,6-7-8-15-16:0.003355,6-7-10-12-13-14-15-16:0.008955,6-7-10-12-13-14-16:0.0,6-8-10-12-13-14-15-16:0.0,6-8-10-12-13-14-16:0.0,6-7-8-10-12-13-14-15-16:0.003796,6-7-8-10-12-13-14-16:0.0,6-7-9-10-12-13-14-15-16:0.03385,6-7-9-10-12-13-14-16:2.0e-6,6-8-9-10-1…	6-7:1642.0,6-8:4.0,6-13:1.0,7-8:1594.0,7-9:130.0,7-10:38.0,7-11:1.0,8-9:1189.0,8-10:14.0,8-12:3.0,8-15:3.0,9-10:1448.0,10-11:791.0,10-12:616.0,10-13:3.0,10-14:6.0,10-15:6.0,10-16:2.0,11-12:707.0,12-13:1141.0,13-14:1495.0,14-15:1884.0,14-16:2.0,15-16:1985.0	0.506	0.555	0.503	0.495	0.421	0.391	0.498	0.417	0.425
chr1:161249359-161249469	Prdx6	3	-	CE	0.067931	0.010731	0.057201	0.987	K1	0.4154	Prdx6	3	-	CE	0.0637	0.0458	0.0451,0.0909	314	K1	0.3419	3-4:0.06369	2-4:0.9363	2-3:8.0,2-4:294.0,3-4:20.0	0.0568	0.0838	0.0515	0.0684	0	0	0.0333	0	0
chr1:163953382-163954702	Scyl3	17	+	TE	0.19245	0.44521	-0.25276	0.939	K2	1.544	Scyl3	17	+	TE	0.1089	0.0535	0.0855,0.139	370	K2	0.4966	00:17:00.100000	NA	NA	0.1629	0.2855	0	0.395	0.4348	0.4046	0.5003	0.3906	0.495
chr1:170142002-170142002	Uap1	14	-	TE	0.044935	0.60004	-0.55511	0.987	K2	0.978	Uap1	14	-	TE	0.0408	0.0406	0.0258,0.0664	270	K2	0.246	13-14:0.04081	NA	NA	0.0408	0.0408	0.0408	0.0408	0.7386	0.6804	0.7344	0.0408	0.8081
chr1:170142003-170142572	Uap1	13	-	TE	0.95529	0.38909	0.5662	0.974	K2	0.978	Uap1	13	-	TE	0.9592	0.04	0.934,0.974	270	K2	0.246	00:13:01	NA	NA	0.9592	0.9592	0.9592	0.9592	0.2477	0.3076	0.2521	0.9592	0.1755
chr1:170960769-170960992	Fcgr2b	13	-	TE	0.71308	0.21267	0.50041	0.951	K2	1.0693	Fcgr2b	13	-	TE	0.4927	0.344	0.322,0.666	20	K2	1.0662	12-13:0.4927	NA	NA	0.8625	0.9042	0.7251	NA	0.0257	0.2656	0.1758	0.4504	0
chr1:171340571-171342243	Nit1	11	-	TE	0.29834	0.39733	-0.098991	1	K1	0.9798	Nit1	11	-	TE	0.2826	0.044	0.261,0.305	1140	K1	0.859	10-11:0.2826	NA	NA	0.2897	0.3324	0.2897	0.2952	0.4166	0.3943	0.39	0.3952	0.3885
chr1:171342244-171342797	Nit1	10	-	TE	0.70176	0.60326	0.098504	0.999	K1	0.9798	Nit1	10	-	TE	0.7174	0.044	0.695,0.739	1140	K1	0.859	00:10:00.700000	NA	NA	0.7103	0.6676	0.7103	0.7048	0.5834	0.6057	0.61	0.6048	0.6115
chr1:171632403-171634473	Slamf7	15	-	TE	0.20368	0.39057	-0.1869	0.989	K2	1.213	Slamf7	15	-	TE	0.1977	0.059	0.17,0.229	486	K2	0.7173	13-14-15:0.1977	NA	NA	0.2197	0.2442	0.0898	0.261	0.4137	0.4265	0.3874	0.3697	0.3542
chr1:171888598-171889076	Cd84	15	+	TE	0.73315	0.66695	0.066199	0.95	K1	0.9389	Cd84	15	+	TE	0.7433	0.032	0.727,0.759	1920	K1	0.8217	00:15:00.700000	NA	NA	0.7231	0.7747	0.7428	0.6857	0.6445	0.6766	0.6858	0.6452	0.6868
chr1:171889077-171890718	Cd84	16	+	TE	0.26624	0.33234	-0.066099	0.953	K1	0.9389	Cd84	16	+	TE	0.2567	0.032	0.241,0.273	1920	K1	0.8217	15-16:0.2567	NA	NA	0.2769	0.2253	0.2572	0.3143	0.3555	0.3234	0.3142	0.3548	0.3132
chr1:171913476-171913623	Gm37065	7	-	TE	0.50904	0.76239	-0.25335	0.902	K1	0.9987	Gm37065	7	-	TE	0.5438	0.11	0.488,0.598	222	K1	0.9945	00:07:00.500000	NA	NA	0.2782	0.53	0.7129	0.4789	0.8508	0.9518	0.7309	0.6795	0.608
chr1:171917515-171917536	Slamf6	1	+	TS	0.75334	0.57019	0.18315	0.996	K2	1.2106	Slamf6	1	+	TS	0.7189	0.02	0.709,0.729	5630	K2	0.8569	00:03:00.700000	NA	NA	0.7782	0.742	0.8131	0.715	0.5817	0.5745	0.4696	0.5591	0.6655
chr1:171917708-171917792	Slamf6	3	+	TS	0.2467	0.42122	-0.17453	0.998	K2	1.2106	Slamf6	3	+	TS	0.2811	0.02	0.271,0.291	5630	K2	0.8569	1-2-3:0.2811	NA	NA	0.2218	0.258	0.1869	0.285	0.4183	0.4255	0.4879	0.4409	0.3345
chr1:173591957-173593776	Pydc4	8	-	TE	0.075609	0.14011	-0.064499	0.97	K1	0.6478	Pydc4	8	-	TE	0.061	0.042	0.0438,0.0858	358	K1	0.3313	7-8:0.06096	NA	NA	0.0835	0.0791	0.0698	0.0715	0.1234	0.1657	0.1423	0.1044	0.1425
chr1:173593777-173593937	Pydc4	7	-	TE	0.92425	0.86006	0.064196	0.967	K1	0.6478	Pydc4	7	-	TE	0.939	0.042	0.914,0.956	358	K1	0.3313	00:07:00.900000	NA	NA	0.9165	0.9209	0.9302	0.9285	0.8766	0.8343	0.8577	0.8956	0.8575
chr1:173596956-173597007	Pydc4	4	-	CE	0.24033	0.44972	-0.20939	1	K1	0.9996	Pydc4	4	-	CE	0.207	0.056	0.181,0.237	554	K1	0.7361	3-4-5:0.2072	3-5:0.7928	3-4:162.0,3-5:363.5,4-5:28.0	0.285	0.249	0.225	0.233	0.437	0.511	0.489	0.361	0.448
chr1:173880151-173880305	Mndal	2	-	AF	0.79037	0.69696	0.093403	0.937	K1	0.9509	Mndal	2	-	AF	0.811	0.077	0.769,0.846	285	K1	0.6996	2-3:0.8109	1-3:0.1891	1-3:53.9,2-3:231.1	0.781	0.771	0.814	0.784	0.724	0.702	0.726	0.63	0.713
chr1:173920407-173922219	Ifi203	15	-	TE	0.2152	0.34398	-0.12878	0.996	K1	0.9498	Ifi203	15	-	TE	0.2004	0.048	0.178,0.226	753	K1	0.7227	14-15:0.2004	NA	NA	0.234	0.1847	0.2507	0.2026	0.3689	0.2856	0.355	0.3553	0.3534
chr1:173922220-173922604	Ifi203	14	-	TE	0.7845	0.65603	0.12846	0.999	K1	0.9498	Ifi203	14	-	TE	0.7996	0.048	0.774,0.822	753	K1	0.7227	00:14:00.800000	NA	NA	0.766	0.8153	0.7493	0.7974	0.6311	0.7144	0.645	0.6447	0.6466
chr1:175631996-175632179	Kmo	1	+	TS	0.87593	0.14189	0.73404	1	K1	0.2656	Kmo	1	+	TS	NA	NA	NA	NA	NA	NA	NA	NA	NA	0.9548	0	NA	0	0	0	0	0	0
chr1:175632180-175632273	Kmo	2	+	TS	0.1275	0.85711	-0.72962	0.998	K1	0.2656	Kmo	2	+	TS	NA	NA	NA	NA	NA	NA	NA	NA	NA	0.0452	1	NA	1	1	1	1	1	1
chr1:180162167-180163156	Cdc42bpa	41	+	TE	0.11985	0.85822	-0.73837	0.999	K2	0	Cdc42bpa	41	+	TE	0	0.5143	0.0127,0.527	3	K2	0	40-41:0.0	NA	NA	NA	NA	0	NA	1	NA	NA	NA	NA
chr1:180163157-180165603	Cdc42bpa	42	+	TE	0.86686	0.1424	0.72446	1	K2	0	Cdc42bpa	42	+	TE	1	0.514	0.473,0.987	3	K2	0	40-41-42:1.0	NA	NA	NA	NA	1	NA	0	NA	NA	NA	NA
chr1:180227004-180227005	Psen2	19	-	TE	0.51912	0.17728	0.34184	0.95	K2	1.1209	Psen2	19	-	TE	0.5469	0.04	0.527,0.567	1640	K2	1.0148	16-17-18-19:0.5469	NA	NA	0.4693	0.4831	0.7284	0.3692	0.0033	0.2903	0.2734	0.3078	0.0033
chr1:180227006-180227442	Psen2	18	-	TE	0.0032077	0.17615	-0.17295	0.941	K2	1.1209	Psen2	18	-	TE	0.0023	0.0043	0.00111,0.00538	1640	K2	1.0148	16-17-18:0.002334	NA	NA	0.0044	0.0056	0	0.0001	0.3977	0.0476	0.0366	0.0002	0.3939
chr1:183322489-183323609	Aida	11	+	TE	0.83802	0.95269	-0.11467	0.999	K1	0.7083	Aida	11	+	TE	0.8288	0.057	0.798,0.855	479	K1	0.6604	00:11:00.800000	NA	NA	0.8276	0.9194	0.8067	0.8199	0.954	0.9581	0.9653	0.9449	0.9466
chr1:183323610-183325476	Aida	12	+	TE	0.16224	0.047414	0.11482	0.999	K1	0.7083	Aida	12	+	TE	0.1712	0.057	0.145,0.202	479	K1	0.6604	11-12:0.1712	NA	NA	0.1724	0.0806	0.1933	0.1801	0.046	0.0419	0.0347	0.055	0.0534
chr1:187348357-187350723	Gpatch2	15	+	TE	0.019899	0.27069	-0.25079	0.986	K2	1.5346	Gpatch2	15	+	TE	0	0.0237	0.000417,0.0241	122	K2	0.8106	00:15:00	NA	NA	0	0.0454	0	0.0148	0.4139	0.1822	0	0.363	0.3696
chr1:191718389-191718597	Lpgat1	2	+	AF	0.42381	0.11009	0.31373	0.937	K1	0.971	Lpgat1	2	+	AF	0.393	0.29	0.259,0.549	28	K1	0.9666	2-3:0.3929	1-3:0.6071	1-3:17.0,2-3:11.0	0.737	0.294	0.4	0.2	0	0.0667	0	0.0556	0.176
chr1:192759671-192759800	Hhat	3	-	CE	0.85865	0.42618	0.43247	0.98	K1	0.971	Hhat	3	-	CE	1	0.441	0.549,0.99	4	K0	0	2-3-4:1.0	NA	2-3:3.0,3-4:1.0	1	1	0	1	1	1	0.4	NA	1
chr1:192770980-192771213	Hhat	2	-	TS	0.91787	0.11377	0.8041	1	K1	0	Hhat	2	-	TS	1	0.441	0.549,0.99	4	K1	0	1-2:1.0	NA	NA	1	NA	NA	1	NA	NA	0	0	NA
chr1:192771214-192771223	Hhat	1	-	TS	0.08036	0.88829	-0.80793	1	K1	0	Hhat	1	-	TS	0	0.4408	0.0102,0.451	4	K1	0	00:02:00	NA	NA	0	NA	NA	0	NA	NA	1	1	NA
chr1:193280223-193280275	Lamb3	3	+	CE	0.90833	0.49133	0.41699	0.981	K3	2.1521	Lamb3	3	+	CE	0.5	0.67	0.165,0.835	3	K1	1	2-3-4:0.5	2-4:0.5	2-3:1.0,2-4:1.0,3-4:1.0	1	1	1	1	0.385	0.556	0.778	0.467	0.279
chr1:193280371-193280921	Lamb3	4	+	CE	0.86418	0.49945	0.36473	0.928	K3	2.1521	Lamb3	4	+	CE	1	0.615	0.368,0.983	2	K0	0	2-4,3-4:1.0	NA	2-3:1.0,2-4:1.0,3-4:1.0	1	1	NA	1	0.385	0.556	0.778	0.467	0.372
chr1:195165039-195165124	Cr2	13	-	CE	0.43946	0.81925	-0.37979	0.928	K2	1.8708	Cr2	13	-	CE	0.6	0.576	0.271,0.847	5	K2	1.371	11-13:0.6	4-14:0.2,4-31:0.2	4-14:1.0,4-31:1.0,6-7:7.0,8-9:1.0,11-13:3.0,16-17:2.0,17-18:1.0,22-23:3.0,23-24:1.0,24-25:1.0,25-26:1.0,26-27:5.0,27-29:1.0,29-30:1.0,30-31:2.0	0.26	NA	0	0.333	0.5	0.769	0.5	NA	1
chr1:33748217-33748326	Bag2	3	-	CE	0.86143	0.98379	-0.12236	0.971	K1	0.6665	Bag2	3	-	CE	0.826	0.267	0.649,0.916	21	K1	0.6665	2-3-4:0.8261	2-4:0.1739	2-3:5.0,2-4:2.0,3-4:14.0	0.882	1	0.875	0.909	1	1	1	1	1
chr1:33814338-33814527	Zfp451	2	-	TS	0.91985	0.40487	0.51498	0.999	K1	0.9992	Zfp451	2	-	TS	1	0.254	0.741,0.995	9	K1	0	1-2:1.0	NA	NA	1	1	1	0.8709	0.2992	0.3351	0.4654	0.4833	0.3926
chr1:33814528-33814570	Zfp451	1	-	TS	0.08144	0.59626	-0.51482	0.998	K1	0.9992	Zfp451	1	-	TS	0	0.2539	0.00512,0.259	9	K1	0	00:02:00	NA	NA	0	0	0	0.1291	0.7008	0.6649	0.5346	0.5167	0.6074
chr1:36318992-36320526	Arid5a	11	+	TE	0.93653	0.86206	0.07447	1	K3	0.7779	Arid5a	11	+	TE	0.9458	0.013	0.939,0.952	3420	K3	0.3256	00:11:00.900000	NA	NA	0.9315	0.9371	0.9335	0.9358	0.8526	0.8649	0.8599	0.8756	0.8582
chr1:36321072-36322988	Arid5a	13	+	TE	0.030505	0.083337	-0.052832	0.951	K3	0.7779	Arid5a	13	+	TE	0.0026	0.003	0.00156,0.00455	3420	K3	0.3256	11-12-13:0.002627	NA	NA	0.0092	0.0462	0.0459	0.0471	0.0438	0.094	0.0952	0.0917	0.0912
chr1:36541824-36541858	Ankrd39	5	-	AD	0.62653	0.4561	0.17043	0.922	K1	0.9997	Ankrd39	5	-	AD	0.57	0.156	0.49,0.646	106	K1	0.9857	4-5-6:0.5704	4-6:0.4296	4-5:3.0,4-6:29.0,5-6:74.0	0.514	0.755	0.692	0.62	0.431	0.436	0.429	0.478	0.49
chr1:51477825-51478300	Nabp1	5	-	AD	0.60279	0.74112	-0.13833	0.931	K2	1.8982	Nabp1	5	-	AD	0.575	0.176	0.484,0.66	83	K2	1.8237	2-3-4-5-6-7:0.1857,2-3-4-5-7:0.3893	2-7:0.09084,2-3-4-7:0.3342	2-3:44.0,2-7:5.0,3-4:49.0,4-5:22.0,4-7:21.0,5-6:4.0,5-7:31.0,6-7:21.0	0.659	0.544	0.593	0.654	0.777	0.756	0.717	0.782	0.696
chr1:52011783-52011911	Stat4	4	+	CE	0.93042	0.85441	0.076002	0.987	K1	0.6575	Stat4	4	+	CE	0.927	0.034	0.908,0.942	637	K1	0.3756	3-4-5:0.9274	3-5:0.07262	3-4:254.0,3-5:24.0,4-5:359.0	0.918	0.947	0.955	0.914	0.839	0.83	0.852	0.867	0.891
chr1:52120073-52120110	Stat1	11	+	AD	0.12243	0.047849	0.074581	0.997	K2	1.175	Stat1	11	+	AD	0.159	0.053	0.134,0.187	522	K2	1.175	9-10-11:0.1587	9-12:0.1389,9-10-12:0.7024	9-10:509.0,9-12:76.9,10-11:82.0,10-12:363.0	0.116	0.0956	0.121	0.114	0.0515	0.0584	0.0377	0.0461	0.0378
chr1:53347015-53348445	Asnsd1	5	-	AD	0.6038	0.73934	-0.13553	0.96	K1	0.9949	Asnsd1	5	-	AD	0.554	0.095	0.506,0.601	289	K1	0.9916	4-5-6:0.554	4-6:0.446	4-5:91.5,4-6:83.0,5-6:114.7	0.695	0.608	0.628	0.542	0.747	0.773	0.685	0.721	0.78
chr1:58461141-58462266	Nif3l1	9	+	TE	0.89995	0.8236	0.076348	0.986	K1	0.7219	Nif3l1	9	+	TE	0.8852	0.046	0.86,0.906	528	K1	0.5142	00:09:00.900000	NA	NA	0.9154	0.932	0.8838	0.8927	0.8352	0.8188	0.8312	0.8379	0.8
chr1:58462267-58463456	Nif3l1	10	+	TE	0.10017	0.17683	-0.076658	0.989	K1	0.7219	Nif3l1	10	+	TE	0.1148	0.0458	0.0942,0.14	528	K1	0.5142	9-10:0.1148	NA	NA	0.0846	0.068	0.1162	0.1073	0.1648	0.1812	0.1688	0.1621	0.2
chr1:58529083-58530259	Fam126b	15	-	TE	0.06109	0.26699	-0.2059	0.914	K2	1.5815	Fam126b	15	-	TE	0	0.0241	0.000424,0.0245	120	K2	0.3226	00:15:00	NA	NA	0	0	0	0.2636	0.3887	0.3416	0.2661	0.3243	0
chr1:58755166-58758884	Cflar	19	+	TE	0.34079	0.12218	0.21861	0.92	K2	1.401	Cflar	19	+	TE	0.3504	0.058	0.322,0.38	716	K2	0.9344	17-18-19:0.3504	NA	NA	0.2669	0.2916	0.623	0.1694	0.1483	0.1279	0.1006	0.1388	0.0891
chr1:59684977-59685008	Nop58	1	+	TS	0.12029	0.0093651	0.11093	0.958	K1	0.794	Nop58	1	+	TS	0.0564	0.0478	0.0378,0.0856	260	K1	0.3129	00:02:00.100000	NA	NA	0.0023	0.2394	0.0786	0.2038	0	0.0175	0	0.0229	0
chr1:59685009-59685226	Nop58	2	+	TS	0.88021	0.99066	-0.11045	0.963	K1	0.794	Nop58	2	+	TS	0.9436	0.048	0.914,0.962	260	K1	0.3129	1-2:0.9436	NA	NA	0.9977	0.7606	0.9214	0.7962	1	0.9825	1	0.9771	1
chr1:60478003-60479518	Abi2	20	+	TE	0.18611	0.54935	-0.36323	0.92	K1	0.9984	Abi2	20	+	TE	0.1755	0.102	0.131,0.233	149	K1	0.6701	00:20:00.200000	NA	NA	0.0575	0.0877	0	0.5859	0.5557	0.4761	0.6347	0.5417	0.5398
chr1:60479519-60481158	Abi2	21	+	TE	0.81403	0.45057	0.36346	0.91	K1	0.9984	Abi2	21	+	TE	0.8245	0.102	0.767,0.869	149	K1	0.6701	20-21:0.8245	NA	NA	0.9425	0.9123	1	0.4141	0.4443	0.5239	0.3653	0.4583	0.4602
chr1:60518980-60519060	Raph1	7	-	CE	0.50537	0.10405	0.40132	0.982	K1	1	Raph1	7	-	CE	0.5	0.73	0.135,0.865	2	K1	1	7-9:0.5	6-9:0.5	6-9:1.0,7-9:1.0	0.5	0.5	0.333	0	0	0	0	0	0
chr1:63592608-63592912	Adam23	30	+	TE	0.8771	0.14464	0.73246	0.999	K1	0	Adam23	30	+	TE	NA	NA	NA	NA	NA	NA	NA	NA	NA	NA	1	NA	NA	0	NA	NA	NA	NA
chr1:63592913-63596276	Adam23	31	+	TE	0.12372	0.85727	-0.73355	1	K1	0	Adam23	31	+	TE	NA	NA	NA	NA	NA	NA	NA	NA	NA	NA	0	NA	NA	1	NA	NA	NA	NA
chr1:64597696-64601257	Creb1	18	+	TE	0.015293	0.14402	-0.12872	0.991	K3	1.9807	Creb1	18	+	TE	0	0.0027	4.64e-5,0.0027	1100	K3	1.6616	15-16-17-18:0.0	NA	NA	0.0333	0	0	0.0383	0.1506	0.2585	0.0925	0.1327	0.0847
chr1:66438792-66439188	Map2	24	+	TE	0.082756	0.57473	-0.49198	0.922	K2	1.1206	Map2	24	+	TE	0	0.1776	0.00341,0.181	14	K2	0	00:24:00	NA	NA	0.0375	0	NA	0	0.8257	0.8431	NA	NA	0
chr1:71572908-71573036	Atic	12	+	CE	0.87485	0.98924	-0.1144	0.937	K0	0	Atic	12	+	CE	NA	NA	NA	NA	NA	NA	NA	NA	NA	NA	1	NA	NA	1	1	1	1	1
chr1:71576617-71576799	Atic	14	+	CE	0.86234	0.98889	-0.12654	0.94	K0	0	Atic	14	+	CE	NA	NA	NA	NA	NA	NA	NA	NA	NA	1	NA	NA	NA	1	1	1	1	1
chr1:71577786-71577941	Atic	15	+	CE	0.86023	0.98992	-0.12969	0.955	K0	0	Atic	15	+	CE	NA	NA	NA	NA	NA	NA	NA	NA	NA	1	NA	NA	NA	1	1	1	1	1
chr1:74236611-74236817	Arpc2	4	+	RI	0.34781	0.45469	-0.10688	1	K1	0.9995	Arpc2	4	+	RI	0.338	0.043	0.317,0.36	1300	K1	0.9227	3-4-5:0.3378	3-5:0.6622	3-4:70.0,3-5:646.0,4-5:589.0	0.357	0.348	0.323	0.371	0.436	0.487	0.462	0.441	0.447
chr1:75202187-75202308	Glb1l	9	-	CE	0.8943	0.5041	0.3902	0.973	K1	1	Glb1l	9	-	CE	1	0.254	0.741,0.995	9	K0	0	8-9-10:1.0	NA	8-9:4.0,9-10:5.0	1	1	1	1	1	1	1	0.5	1
chr1:80501553-80501712	Dock10	61	-	TE	0.0062348	0.12668	-0.12044	0.965	K2	1.422	Dock10	61	-	TE	0.0018	0.0073	0.000649,0.0079	622	K2	0.905	60-61:0.001844	NA	NA	0	0	0	0.0205	0.0257	0.1111	0.3319	0.0853	0.0692
chr1:84761011-84761128	Trip12	18	-	CE	0.90492	0.98657	-0.081659	0.909	K1	0.3781	Trip12	18	-	CE	1	0.233	0.762,0.995	10	K0	0	17-18-19:1.0	NA	17-18:6.0,18-19:4.0	1	1	1	0.927	1	1	1	1	1
chr1:85111490-85111566	A530040E14Rik	3	+	CE	0.4886	0.12686	0.36174	0.955	K1	1	A530040E14Rik	3	+	CE	0	0.5143	0.0127,0.527	3	K0	0	NA	1-4:1.0	1-4:3.0	0.5	0	0.5	NA	0	0	NA	0	0
chr1:85681086-85681139	Sp100	13	+	CE	0.84659	0.75595	0.090639	0.989	K3	2.226	Sp100	13	+	CE	0.848	0.024	0.836,0.86	2410	K3	1.8759	12-13-14:0.4614,12-13-15-16:0.2959,12-13-16:0.09111	12-15-16:0.1191,12-16:0.0325	12-13:1187.0,12-14:3.0,12-15:160.0,12-16:42.0,13-14:547.0,13-15:366.0,13-16:108.0,15-16:515.0	0.865	0.836	0.817	0.868	0.74	0.724	0.783	0.796	0.738
chr1:85682217-85683118	Sp100	14	+	AL	0.45643	0.35695	0.099478	0.991	K3	2.226	Sp100	14	+	AL	0.461	0.047	0.438,0.485	1220	K3	1.8759	12-13-14:0.4614	12-15-16:0.1191,12-16:0.0325,12-13-15-16:0.2959,12-13-16:0.09111	12-13:1187.0,12-14:3.0,12-15:160.0,12-16:42.0,13-14:547.0,13-15:366.0,13-16:108.0,15-16:515.0	0.409	0.501	0.472	0.44	0.359	0.325	0.371	0.365	0.364
chr1:86275660-86276697	Armc9	29	+	TE	0.6348	0.22747	0.40733	0.953	K1	0.9227	Armc9	29	+	TE	NA	NA	NA	NA	NA	NA	NA	NA	NA	0.6622	0	NA	0	NA	NA	0.1141	NA	NA
chr1:86276698-86278284	Armc9	30	+	TE	0.36828	0.77808	-0.40981	0.977	K1	0.9227	Armc9	30	+	TE	NA	NA	NA	NA	NA	NA	NA	NA	NA	0.3378	1	NA	1	NA	NA	0.8859	NA	NA
chr1:86530004-86530209	Ptma	8	+	TE	0.28369	0.38654	-0.10286	0.942	K2	0.9863	Ptma	8	+	TE	0.2386	0.011	0.233,0.244	15500	K2	0.7927	00:08:00.200000	NA	NA	0.3333	0.3344	0.192	0.3197	0.3593	0.4311	0.4141	0.368	0.3603
chr1:86530372-86530712	Ptma	10	+	TE	0.71633	0.61341	0.10292	0.949	K2	0.9863	Ptma	10	+	TE	0.7614	0.011	0.756,0.767	15500	K2	0.7927	8-9-10:0.7614	NA	NA	0.6667	0.6656	0.808	0.6803	0.6407	0.5689	0.5859	0.632	0.6397
chr1:87719695-87720502	Inpp5d	34	+	TE	0.62115	0.1909	0.43026	0.933	K2	1.6248	Inpp5d	34	+	TE	0.5776	0.077	0.539,0.616	443	K2	1.3951	33-34:0.5776	NA	NA	0.5828	0.6113	0.8073	0.5301	0.0081	0.0173	0.4633	0.0104	0.4522
chr1:87720504-87720507	Inpp5d	36	+	TE	0.002976	0.26155	-0.25857	0.987	K2	1.6248	Inpp5d	36	+	TE	0.0006	0.0076	0.000246,0.00784	443	K2	1.3951	33-34-35-36:0.000592	NA	NA	0.0006	0.0006	0.0008	0.0005	0.4907	0.3887	0.0005	0.425	0.0005
chr1:87925694-87925788	Dgkd	13	+	CE	0.86786	0.98679	-0.11893	0.939	K0	0	Dgkd	13	+	CE	1	0.341	0.652,0.993	6	K0	0	12-13-14:1.0	NA	12-13:2.0,13-14:4.0	1	1	1	1	1	1	1	1	1
chr1:88262471-88264827	Hjurp	13	-	TE	0.95879	0.72471	0.23408	0.995	K2	1.0061	Hjurp	13	-	TE	1	0.001	0.999,1.0	2210	K2	0	11-12-13:1.0	NA	NA	1	0.8451	1	0.9511	0.7418	0.7418	0.7023	0.7442	0.694
chr1:88264828-88264977	Hjurp	12	-	TE	0.02311	0.25859	-0.23548	1	K2	1.0061	Hjurp	12	-	TE	0	0.0013	2.32e-5,0.00135	2210	K2	0	11-12:0.0	NA	NA	0	0.0642	0	0.0489	0.2354	0.2495	0.2977	0.204	0.306
chr1:88275028-88275041	Hjurp	6	-	AD	0.76033	0.39097	0.36935	0.996	K2	1.5868	Hjurp	6	-	AD	0.755	0.137	0.679,0.816	104	K2	1.0321	5-6-7-8-9-10:0.7549	5-7-8-9-10:0.1597,5-10:0.08542	5-6:86.0,5-7:13.0,5-8:1.0,5-10:3.0,6-7:2.0,7-8:11.0,8-9:15.0,9-10:28.0	0.646	0.823	0.897	0.706	0.373	0.256	0.337	0.517	0.469
chr1:88700630-88701876	Arl4c	2	-	TS	0.98701	0.85185	0.13516	0.975	K1	0.8386	Arl4c	2	-	TS	1	0.047	0.952,0.999	60	K1	0	1-2:1.0	NA	NA	1	1	1	1	0.9667	0.8419	0.7689	0.732	0.9571
chr1:88701877-88702221	Arl4c	1	-	TS	0.012764	0.14832	-0.13556	0.97	K1	0.8386	Arl4c	1	-	TS	0	0.0471	0.000841,0.0479	60	K1	0	00:02:00	NA	NA	0	0	0	0	0.0333	0.1581	0.2311	0.268	0.0429
chr1:89143550-89145906	Sh3bp4	4	+	CE	0.29201	0.86031	-0.56831	0.994	K1	0.7219	Sh3bp4	4	+	CE	NA	NA	NA	NA	NA	NA	NA	NA	NA	NA	NA	0.2	NA	1	1	NA	1	1
chr1:91053444-91053453	Lrrfip1	2	+	TS	0.061441	0.21097	-0.14953	0.983	K2	1.8592	Lrrfip1	2	+	TS	0.1055	0.0475	0.0845,0.132	455	K2	1.6324	00:05:00.100000	NA	NA	0.0862	0	0.0555	0.0497	0.1515	0.1943	0.3168	0.2154	0.1723
chr1:91196771-91196909	Ramp1	4	+	CE	0.99436	0.92645	0.067908	0.904	K0	0	Ramp1	4	+	CE	1	0.008	0.992,1.0	369	K0	0	3-4-6,3-4-7:1.0	NA	3-4:146.0,4-6:4.0,4-7:219.0,5-6:5.0	1	1	1	1	1	1	1	1	1
chr1:91206397-91206790	Ramp1	6	+	AL	0.023446	0.16616	-0.14271	0.955	K2	0.7496	Ramp1	6	+	AL	0.0395	0.0437	0.0239,0.0676	228	K2	0.279	4-6:0.01754,5-6:0.02193	4-7:0.9605	4-6:4.0,4-7:219.0,5-6:5.0	0.0305	0	0	0	0.0909	0.214	0.1	0	0
chr1:91370415-91370523	Fam132b	5	+	CE	0.85684	0.32513	0.53171	0.988	K1	0.8113	Fam132b	5	+	CE	1	0.384	0.607,0.991	5	K0	0	4-5-6:1.0	NA	4-5:1.0,5-6:4.0	NA	NA	NA	NA	NA	1	0.25	NA	1
chr1:91928779-91932756	Hdac4	29	-	TE	0.17816	0.4005	-0.22234	1	K1	0.9999	Hdac4	29	-	TE	0.2341	0.08	0.197,0.277	306	K1	0.7851	28-29:0.2341	NA	NA	0.1501	0.1559	0.1873	0.1509	0.494	0.3966	0.3528	0.4128	0.3457
chr1:91932757-91933386	Hdac4	28	-	TE	0.82217	0.59915	0.22301	1	K1	0.9999	Hdac4	28	-	TE	0.7659	0.08	0.723,0.803	306	K1	0.7851	00:28:00.800000	NA	NA	0.8499	0.8441	0.8127	0.8491	0.506	0.6034	0.6472	0.5872	0.6543
chr1:92985865-92986253	Gpr35	7	+	TE	0.59673	0.097042	0.49969	0.927	K2	0.9979	Gpr35	7	+	TE	NA	NA	NA	NA	NA	NA	NA	NA	NA	0.2482	NA	1	0	0	0	0	0	0.331
chr1:93695037-93695210	Bok	7	+	TE	0.14222	0.47879	-0.33657	0.95	K1	0.9966	Bok	7	+	TE	NA	NA	NA	NA	NA	NA	NA	NA	NA	0.5992	0	NA	NA	0.4658	NA	NA	NA	NA
chr1:93695211-93695764	Bok	8	+	TE	0.85503	0.52383	0.33119	0.936	K1	0.9966	Bok	8	+	TE	NA	NA	NA	NA	NA	NA	NA	NA	NA	0.4008	1	NA	NA	0.5342	NA	NA	NA	NA
chr1:98031127-98031716	B230216N24Rik	11	-	TE	0.16929	0.73166	-0.56237	0.993	K2	0.9603	B230216N24Rik	11	-	TE	NA	NA	NA	NA	NA	NA	NA	NA	NA	NA	0.1539	0.1288	NA	NA	0.6168	1	0.1175	1
chr1:98031868-98032024	B230216N24Rik	9	-	TE	0.77728	0.11114	0.66614	0.999	K2	0.9603	B230216N24Rik	9	-	TE	NA	NA	NA	NA	NA	NA	NA	NA	NA	NA	0.8461	0.8112	NA	NA	0	0	0	0
chr10:110745513-110745571	E2f7	3	+	TS	0.61984	0.076892	0.54294	0.94	K2	1.2221	E2f7	3	+	TS	0.5769	0.365	0.382,0.747	17	K2	0.9829	2-3-4:0.5769	NA	NA	0.8924	1	0	0.0256	0	0	0	0.3301	0
chr10:111496106-111496753	Nap1l1	17	+	RI	0.4647	0.60045	-0.13575	0.999	K1	0.9999	Nap1l1	17	+	RI	0.472	0.079	0.433,0.512	424	K1	0.9978	16-17-18:0.4722	16-18:0.5278	16-17:133.0,16-18:152.0,17-18:139.0	0.466	0.487	0.407	0.493	0.599	0.627	0.584	0.577	0.617
chr10:116485161-116485164	Cnot2	29	-	TE	0.11033	0.00096417	0.10937	0.926	K3	2.2142	Cnot2	29	-	TE	0.0001	0.002	5.2e-5,0.00204	1620	K3	1.5923	24-25-26-27-28-29:9.8e-5	NA	NA	0.2399	0.0002	0.0004	0.3088	0.0004	0.0003	0.0002	0.0003	0.0003
chr10:118150789-118150956	Mdm1	5	+	CE	0.90171	0.98642	-0.084709	0.902	K2	1.1701	Mdm1	5	+	CE	1	0.178	0.819,0.997	14	K0	0	4-5-6:1.0	NA	4-5:3.0,5-6:11.0	0.92	1	1	1	1	1	1	1	1
chr10:120781096-120783893	Msrb3	9	-	TE	0.83286	0.23798	0.59488	0.999	K1	0.7455	Msrb3	9	-	TE	NA	NA	NA	NA	NA	NA	NA	NA	NA	0.7879	NA	1	1	0.1751	NA	1	NA	NA
chr10:120783894-120784238	Msrb3	8	-	TE	0.16495	0.76576	-0.60081	0.996	K1	0.7455	Msrb3	8	-	TE	NA	NA	NA	NA	NA	NA	NA	NA	NA	0.2121	NA	0	0	0.8249	NA	0	NA	NA
chr10:123153041-123153127	Usp15	7	-	CE	0.60749	0.47629	0.13119	0.923	K2	1.6592	Usp15	7	-	CE	0.598	0.144	0.524,0.668	123	K2	1.6592	5-7-8:0.0935,5-6-7-8:0.5049	5-8:0.09277,5-6-8:0.3088	5-6:85.0,5-7:8.0,5-8:8.0,6-7:34.0,6-8:21.0,7-8:52.0	0.622	0.584	0.723	0.52	0.502	0.425	0.467	0.521	0.465
chr10:123163593-123163654	Usp15	6	-	CE	0.88398	0.97608	-0.092105	0.963	K2	1.6592	Usp15	6	-	CE	0.814	0.103	0.756,0.859	156	K2	1.6592	5-6-7-8:0.5049,5-6-8:0.3088	5-7-8:0.0935,5-8:0.09277	5-6:85.0,5-7:8.0,5-8:8.0,6-7:34.0,6-8:21.0,7-8:52.0	0.947	0.925	0.858	0.906	1	0.976	0.946	1	0.975
chr10:127465131-127465184	R3hdm2	17	+	CE	0.33644	0.092859	0.24358	0.94	K1	0.8813	R3hdm2	17	+	CE	0	0.5143	0.0127,0.527	3	K0	0	NA	16-18:1.0	16-18:3.0	0.3	NA	NA	0	0	0	0	0.1	0
chr10:128029766-128029983	Prim1	15	+	TE	0.63456	0.49086	0.14369	0.912	K1	1	Prim1	15	+	TE	0.675	0.096	0.625,0.721	255	K1	0.9097	00:15:00.700000	NA	NA	0.6683	0.5075	0.5927	0.7386	0.5045	0.5442	0.4465	0.461	0.4992
chr10:128029984-128030037	Prim1	16	+	TE	0.36538	0.50958	-0.14419	0.928	K1	1	Prim1	16	+	TE	0.325	0.096	0.279,0.375	255	K1	0.9097	15-16:0.325	NA	NA	0.3317	0.4925	0.4073	0.2614	0.4955	0.4558	0.5535	0.539	0.5008
chr10:128058954-128059010	Ptges3	1	+	TS	0.11009	0.36216	-0.25207	0.924	K1	0.9901	Ptges3	1	+	TS	0.0004	0.0229	0.000466,0.0234	130	K1	0.0053	00:02:00	NA	NA	0	0.1977	0.1289	0.1867	0.36	0.5586	0.363	0.1195	0.4034
chr10:128059011-128059286	Ptges3	2	+	TS	0.89026	0.63756	0.2527	0.941	K1	0.9901	Ptges3	2	+	TS	0.9996	0.023	0.977,1.0	130	K1	0.0053	1-2:0.9996	NA	NA	1	0.8023	0.8711	0.8133	0.64	0.4414	0.637	0.8805	0.5966
chr10:128548974-128549087	Rpl41	5	-	RI	0.19651	0.26878	-0.072267	0.939	K2	1.2698	Rpl41	5	-	RI	0.217	0.035	0.2,0.235	1510	K2	1.081	4-5-6-7:0.2172	4-6-7:0.717,4-7:0.06583	4-5:140.0,4-6:875.7,4-7:86.0,5-6:409.0,6-7:1299.8	0.204	0.194	0.2	0.165	0.263	0.332	0.257	0.209	0.281
chr10:13207717-13213394	Phactr2	20	-	TE	0.17768	0.72121	-0.54354	0.968	K2	1.0483	Phactr2	20	-	TE	0.1458	0.1166	0.0984,0.215	99	K2	0.5992	18-19-20:0.1458	NA	NA	0.126	0.2058	0.1244	0.2415	1	0.3567	0.9577	0.7609	0.5668
chr10:14004201-14004275	Hivep2	3	+	CE	0.89988	0.59348	0.3064	0.929	K2	1.5849	Hivep2	3	+	CE	1	0.341	0.652,0.993	6	K0	0	1-3-4:1.0	NA	1-3:1.0,3-4:5.0	1	1	1	1	0.667	0.833	0.714	0.556	0.333
chr10:14117519-14117600	Hivep2	6	+	CE	0.65299	0.20248	0.45051	0.977	K2	1.3222	Hivep2	6	+	CE	1	0.615	0.368,0.983	2	K0	0	4-6:1.0	NA	4-6:2.0	0.636	0.6	0.75	0	0.0833	0.263	0.2	0.125	0
chr10:20340052-20340263	Bclaf1	16	+	TE	0.84128	0.70572	0.13556	1	K2	0.9284	Bclaf1	16	+	TE	0.8403	0.059	0.808,0.867	419	K2	0.7591	00:16:00.800000	NA	NA	0.8409	0.8627	0.824	0.8478	0.6651	0.6744	0.7813	0.7101	0.7031
chr10:20342500-20342501	Bclaf1	18	+	TE	0.10944	0.29145	-0.18201	0.981	K2	0.9284	Bclaf1	18	+	TE	0.0374	0.0311	0.0253,0.0564	419	K2	0.7591	16-17-18:0.03738	NA	NA	0.0369	0.1368	0.1737	0.1505	0.3341	0.3247	0.2128	0.2899	0.2893
chr10:26275452-26276263	L3mbtl3	23	-	TE	0.00341	0.13196	-0.12855	0.98	K2	1.1144	L3mbtl3	23	-	TE	0	0.0101	0.000178,0.0103	287	K2	0.3562	00:23:00	NA	NA	0	0	0	0	0.1664	0	0.171	0.2938	0
chr10:28797483-28797816	Themis	7	+	AL	0.14115	0.052074	0.089075	0.925	K3	1.4461	Themis	7	+	AL	0.147	0.1352	0.0938,0.229	74	K3	1.4461	2-3-5-7:6.5e-5,2-3-4-5-7:0.1471	2-8-9:0.01115,2-3-9:0.04512,2-3-5-8-9:0.009507,2-3-4-5-8-9:0.6884,2-3-5-9:2.1e-5,2-3-4-5-9:0.09855	2-3:164.0,2-8:2.0,3-4:182.0,3-5:2.0,3-9:5.0,4-5:142.0,5-6:2.0,5-7:6.0,5-8:57.0,5-9:4.0,8-9:69.0	0.0497	0.145	0.143	0.173	0.1	0.0306	0.0233	0.0249	0.0454
chr10:29344178-29346170	Rnf146	10	-	TE	0.095552	0.24892	-0.15336	0.996	K2	1.4088	Rnf146	10	-	TE	0.083	0.0201	0.0736,0.0937	2030	K2	1.163	7-8-9-10:0.08297	NA	NA	0.076	0.086	0.1635	0.0665	0.2607	0.3196	0.2561	0.1716	0.2343
chr10:29344341-29345560	Echdc1	7	+	TE	0.0024387	0.33143	-0.32899	1	K1	0.9939	Echdc1	7	+	TE	0	0.0069	0.000121,0.00702	424	K1	0	00:07:00	NA	NA	0	0	0	0	0.3294	0.4539	0.3984	0.0785	0.3941
chr10:29345561-29346661	Echdc1	8	+	TE	0.99754	0.66822	0.32932	1	K1	0.9939	Echdc1	8	+	TE	1	0.007	0.993,1.0	424	K1	0	7-8:1.0	NA	NA	1	1	1	1	0.6706	0.5461	0.6016	0.9215	0.6059
chr10:34398114-34398195	Nt5dc1	9	-	CE	0.90709	0.98377	-0.076675	0.937	K3	1.8747	Nt5dc1	9	-	CE	0.874	0.096	0.817,0.913	129	K3	1.8326	7-9-10:0.01613,7-9-11:0.2258,7-8-9-10:0.1267,7-8-9-11:0.5054	7-11:0.126	7-8:50.0,7-9:21.0,7-11:9.0,8-9:50.0,9-10:8.0,9-11:41.0	0.866	1	0.876	0.962	1	1	0.975	1	1
chr10:34398196-34398198	Nt5dc1	8	-	AA	0.64606	0.80953	-0.16347	0.944	K3	1.8747	Nt5dc1	8	-	AA	0.632	0.138	0.56,0.698	130	K3	1.8326	7-8-9-10:0.1267,7-8-9-11:0.5054	7-9-10:0.01613,7-9-11:0.2258,7-11:0.126	7-8:50.0,7-9:21.0,7-11:9.0,8-9:50.0,9-10:8.0,9-11:41.0	0.552	0.712	0.721	0.632	0.796	0.902	0.763	0.742	0.875
chr10:41719225-41719907	Cep57l1	19	-	TE	0.003123	0.22339	-0.22027	1	K2	1.2802	Cep57l1	19	-	TE	0	0.0074	0.000129,0.0075	397	K2	0.0068	19:1.0e-6	NA	NA	0	0	0	0	0.2481	0.2827	0.2949	0.2839	0
chr10:41887439-41887595	Sesn1	2	+	AF	0.97014	0.84812	0.12202	0.938	K1	0.6962	Sesn1	2	+	AF	1	0.02	0.98,1.0	150	K0	0	2-3:1.0	NA	2-3:150.0	1	1	0.897	1	0.905	0.812	0.868	0.824	0.952
chr10:42247431-42247786	Foxo3	7	-	AL	0.93041	0.4264	0.50401	0.999	K1	0.971	Foxo3	7	-	AL	NA	NA	NA	NA	NA	NA	NA	NA	NA	1	NA	NA	1	NA	NA	NA	NA	0.4
chr10:43876472-43876677	Qrsl1	10	-	CE	0.90207	0.9823	-0.080234	0.912	K2	0.8079	Qrsl1	10	-	CE	0.9	0.134	0.812,0.946	57	K1	0.469	9-10-11:0.9	9-11:0.1	9-10:13.0,9-11:3.0,10-11:41.0	0.845	1	0.848	1	1	1	1	1	1
chr10:45589481-45589570	Hace1	3	+	CE	0.96857	0.85135	0.11722	0.976	K2	0.9246	Hace1	3	+	CE	1	0.049	0.95,0.999	57	K0	0	2-3-4:1.0	NA	2-3:20.0,3-4:37.0	1	0.966	1	1	0.889	0.882	0.799	0.833	0.929
chr10:54075504-54075525	Man1a	4	-	AD	0.24887	0.070002	0.17887	0.921	K1	0.8905	Man1a	4	-	AD	0.227	0.284	0.12,0.404	22	K1	0.7733	3-4:0.2273	3-5:0.7727	3-4:5.0,3-5:17.0	0.308	0.13	0.286	0.136	0.0303	0.0294	0.0732	0.0435	0.0454
chr10:58272333-58272405	Gcc2	10	+	CE	0.60403	0.88859	-0.28456	0.952	K1	0.994	Gcc2	10	+	CE	0.571	0.327	0.399,0.726	22	K1	0.9852	9-10-11:0.5714	9-11:0.4286	9-10:12.0,9-11:6.0,10-11:4.0	0.684	0.8	0.562	0.454	0.909	1	1	0.79	0.854
chr10:58421454-58421578	Lims1	13	+	TE	0.37298	0.4491	-0.076122	0.922	K2	1.3297	Lims1	13	+	TE	0.4151	0.037	0.397,0.434	1880	K2	1.1948	00:13:00.400000	NA	NA	0.3727	0.3564	0.3964	0.325	0.402	0.4751	0.4067	0.4641	0.4966
chr10:58421579-58421783	Lims1	14	+	TE	0.58015	0.48637	0.093783	0.961	K2	1.3297	Lims1	14	+	TE	0.5435	0.037	0.525,0.562	1880	K2	1.1948	13-14:0.5435	NA	NA	0.5805	0.6055	0.5431	0.6268	0.5272	0.4415	0.5302	0.4856	0.4484
chr10:59951317-59951572	Ddit4	2	-	CE	0.90025	0.99023	-0.089984	0.901	K0	0	Ddit4	2	-	CE	1	0.306	0.688,0.994	7	K0	0	1-2-3:1.0	NA	1-2:6.0,2-3:1.0	1	1	1	1	1	1	1	1	1
chr10:59987908-59988422	Anapc16	12	-	TE	0.23343	0.17748	0.055956	0.949	K3	1.7879	Anapc16	12	-	TE	0.2465	0.03	0.232,0.262	2280	K3	1.2312	9-10-11-12:0.2465	NA	NA	0.2497	0.223	0.1965	0.2501	0.1772	0.149	0.2093	0.1777	0.1719
chr10:61736759-61738398	Aifm2	13	+	RI	0.89132	0.34028	0.55104	0.996	K2	1.3789	Aifm2	13	+	RI	0	0.7507	0.0253,0.776	1	K0	0	NA	12-14:1.0	12-14:1.0	1	0	1	NA	1	0.667	NA	0.286	0.333
chr10:62627521-62627682	Ddx50	9	-	CE	0.96871	0.89236	0.076352	0.918	K2	0.5524	Ddx50	9	-	CE	1	0.015	0.985,1.0	197	K0	0	8-9-10:1.0	NA	8-9:97.0,8-10:1.0,9-10:100.0	0.945	1	0.927	1	0.884	0.896	0.905	0.874	0.926
chr10:62949183-62949365	Dna2	2	+	CE	0.87513	0.98286	-0.10773	0.907	K1	0.1608	Dna2	2	+	CE	1	0.514	0.473,0.987	3	K0	0	2-3:1.0	NA	2-3:3.0	1	1	1	1	0.976	1	1	1	1
chr10:62954184-62954329	Dna2	4	+	CE	0.89734	0.98891	-0.091573	0.911	K0	0	Dna2	4	+	CE	1	0.306	0.688,0.994	7	K0	0	3-4-5:1.0	NA	3-4:6.0,4-5:1.0	1	1	1	1	1	1	1	1	1
chr10:62958896-62959058	Dna2	8	+	CE	0.88139	0.98845	-0.10706	0.922	K0	0	Dna2	8	+	CE	1	0.306	0.688,0.994	7	K0	0	7-8-9:1.0	NA	7-8:5.0,8-9:2.0	1	1	1	NA	1	1	1	1	1
chr10:62959175-62959369	Dna2	9	+	CE	0.88795	0.98999	-0.10204	0.922	K0	0	Dna2	9	+	CE	1	0.306	0.688,0.994	7	K0	0	8-9-10:1.0	NA	8-9:2.0,9-10:5.0	1	1	1	1	1	1	1	1	1
chr10:62960212-62960442	Dna2	10	+	CE	0.90424	0.98984	-0.085596	0.913	K0	0	Dna2	10	+	CE	1	0.233	0.762,0.995	10	K0	0	9-10-11:1.0	NA	9-10:5.0,10-11:5.0	1	1	1	1	1	1	1	1	1
chr10:62963805-62964029	Dna2	14	+	CE	0.90707	0.99037	-0.083298	0.905	K0	0	Dna2	14	+	CE	1	0.306	0.688,0.994	7	K0	0	13-14-15:1.0	NA	13-14:2.0,14-15:5.0	1	1	1	1	1	1	1	1	1
chr10:62964900-62965093	Dna2	15	+	CE	0.89278	0.98883	-0.096048	0.913	K0	0	Dna2	15	+	CE	1	0.306	0.688,0.994	7	K0	0	14-15-16:1.0	NA	14-15:5.0,15-16:2.0	1	1	1	1	1	1	1	1	1
chr10:62966600-62966804	Dna2	17	+	CE	0.88092	0.98861	-0.1077	0.914	K0	0	Dna2	17	+	CE	1	0.277	0.717,0.994	8	K0	0	16-17-18:1.0	NA	16-17:6.0,17-18:2.0	1	1	1	NA	1	1	1	1	1
chr10:62967653-62967742	Dna2	18	+	CE	0.87845	0.98601	-0.10755	0.921	K2	0.2891	Dna2	18	+	CE	1	0.341	0.652,0.993	6	K0	0	17-18-19:1.0	NA	17-18:2.0,18-19:4.0	1	1	1	NA	1	0.986	1	1	1
chr10:63018760-63018898	Hnrnph3	4	-	CE	0.52494	0.70054	-0.1756	0.955	K1	0.9972	Hnrnph3	4	-	CE	0.533	0.158	0.453,0.611	105	K1	0.9969	3-4-5:0.5328	3-5:0.4672	3-4:31.0,3-5:32.0,4-5:42.0	0.469	0.568	0.454	0.596	0.689	0.66	0.738	0.642	0.793
chr10:67189736-67189849	Jmjd1c	4	+	CE	0.97727	0.92687	0.050402	0.925	K2	1.3364	Jmjd1c	4	+	CE	0.973	0.027	0.956,0.983	434	K2	1.0818	2-4-5:0.6402,3-4-5:0.3325	2-5:0.02727	2-4:206.0,2-5:6.0,3-4:107.0,4-5:115.0	0.979	0.985	1	0.963	0.903	0.919	0.918	0.976	0.973
chr10:6911543-6911958	Ipcef1	13	-	AL	0.49524	0.18103	0.31421	0.931	K3	2.5291	Ipcef1	13	-	AL	0.543	0.239	0.421,0.66	44	K3	2.5291	10-13:0.1048,10-11-13:0.02401,10-12-13:0.2405,10-11-12-13:0.1741	10-14:0.04193,10-12-14:0.2405,10-11-12-14:0.1741	10-11:20.0,10-12:25.0,10-13:5.0,10-14:2.0,11-12:16.0,11-13:1.0,12-13:18.0,12-14:18.0	0.336	0.667	0.25	0.644	0.154	0.184	0.282	0.0889	0
chr10:75325785-75326351	Adora2a	2	+	CE	0.93547	0.99272	-0.057249	0.902	K1	0.4395	Adora2a	2	+	CE	1	0.12	0.878,0.998	22	K0	0	1-2-3:1.0	NA	1-2:13.0,2-3:9.0	0.909	1	1	1	1	1	1	1	1
chr10:75575950-75576080	Ggt1	6	+	CE	0.88431	0.96356	-0.079254	0.927	K3	0.8506	Ggt1	6	+	CE	0.867	0.134	0.784,0.918	70	K1	0.5664	5-6-7:0.8667	5-7:0.1333	5-6:30.0,5-7:5.0,6-7:35.0	0.954	0.899	0.821	0.932	0.993	0.964	0.947	0.94	0.989
chr10:76499456-76499653	Mcm3ap	18	+	CE	0.87226	0.98498	-0.11272	0.908	K1	0.7424	Mcm3ap	18	+	CE	0.79	0.312	0.587,0.899	17	K1	0.7424	17-18-19:0.7895	17-19:0.2105	17-18:7.0,17-19:2.0,18-19:8.0	1	1	NA	1	1	1	1	1	1
chr10:77978524-77978672	1810043G02Rik	1	+	TS	0.51165	0.080941	0.43071	0.931	K1	0.9665	1810043G02Rik	1	+	TS	0.7433	0.3	0.561,0.861	21	K1	0.8217	00:02:00.700000	NA	NA	0.7282	0.6073	0.9698	0	0	0	0	0	0
chr10:77978673-77978781	1810043G02Rik	2	+	TS	0.48635	0.91696	-0.43061	0.923	K1	0.9665	1810043G02Rik	2	+	TS	0.2567	0.3	0.139,0.439	21	K1	0.8217	1-2:0.2567	NA	NA	0.2718	0.3927	0.0302	1	1	1	1	1	1
chr10:78271563-78273610	Agpat3	18	-	TE	0.026512	0.14144	-0.11493	1	K2	0.7759	Agpat3	18	-	TE	0.0191	0.0215	0.0115,0.033	470	K2	0.2267	17-18:0.01912	NA	NA	0.0223	0.02	0.0316	0.0278	0.147	0.1681	0.135	0.1534	0.1
chr10:78273611-78273775	Agpat3	17	-	TE	0.96056	0.84483	0.11573	1	K2	0.7759	Agpat3	17	-	TE	0.9694	0.027	0.953,0.98	470	K2	0.2267	00:17:01	NA	NA	0.9663	0.97	0.9443	0.964	0.8425	0.8144	0.8498	0.8317	0.8879
chr10:79533624-79533760	Plpp2	2	-	TS	0.11912	0.86269	-0.74357	1	K1	0	Plpp2	2	-	TS	1	0.441	0.549,0.99	4	K1	0	1-2:1.0	NA	NA	0	NA	NA	NA	0.6849	1	NA	NA	1
chr10:79533761-79533787	Plpp2	1	-	TS	0.87557	0.14057	0.735	0.999	K1	0	Plpp2	1	-	TS	0	0.4408	0.0102,0.451	4	K1	0	00:02:00	NA	NA	1	NA	NA	NA	0.3151	0	NA	NA	0
chr10:79809470-79809620	Palm	5	+	CE	0.86187	0.98466	-0.12279	0.92	K0	0	Palm	5	+	CE	1	0.384	0.607,0.991	5	K0	0	4-5-6:1.0	NA	4-5:1.0,5-6:4.0	1	1	1	1	1	1	1	1	1
chr10:79954712-79955018	Arid3a	14	+	TE	0.96864	0.56342	0.40522	0.993	K2	1.0608	Arid3a	14	+	TE	1	0.099	0.899,0.998	27	K2	0	12-13-14:1.0	NA	NA	1	1	1	1	0.5551	0.4812	0.8389	0.2532	0.6915
chr10:80287539-80287893	Dazap1	16	+	TE	0.26034	0.44561	-0.18527	0.999	K1	0.9998	Dazap1	16	+	TE	0.3032	0.071	0.269,0.34	443	K1	0.8852	00:16:00.300000	NA	NA	0.227	0.2062	0.2422	0.3139	0.4459	0.4926	0.4542	0.3872	0.4491
chr10:80287894-80288408	Dazap1	17	+	TE	0.7397	0.55437	0.18533	0.999	K1	0.9998	Dazap1	17	+	TE	0.6968	0.071	0.66,0.731	443	K1	0.8852	16-17:0.6968	NA	NA	0.773	0.7938	0.7578	0.6861	0.5541	0.5074	0.5458	0.6128	0.5509
chr10:80409608-80409619	Tcf3	33	-	TE	0.54521	0.4129	0.13231	0.949	K3	1.7111	Tcf3	33	-	TE	0.5623	0.054	0.535,0.589	917	K3	1.5957	30-31-32-33:0.5623	NA	NA	0.6083	0.5531	0.5628	0.4407	0.3219	0.4026	0.4808	0.4056	0.4529
chr10:80410054-80410274	Tcf3	30	-	TE	0.14884	0.33125	-0.18241	0.971	K3	1.7111	Tcf3	30	-	TE	0.2099	0.044	0.189,0.233	917	K3	1.5957	00:30:00.200000	NA	NA	0.07	0.0987	0.0918	0.2707	0.4118	0.3123	0.3236	0.2814	0.3251
chr10:80665327-80665331	Mknk2	16	-	TE	0.96635	0.56719	0.39916	1	K1	0.9918	Mknk2	16	-	TE	0.9912	0.007	0.987,0.994	1990	K1	0.0728	15-16:0.9912	NA	NA	0.9588	0.9981	0.9215	0.9653	0.6206	0.6503	0.5532	0.4135	0.5986
chr10:80665332-80667332	Mknk2	15	-	TE	0.033585	0.43275	-0.39917	1	K1	0.9918	Mknk2	15	-	TE	0.0088	0.007	0.00606,0.0131	1990	K1	0.0728	00:15:00	NA	NA	0.0412	0.0019	0.0785	0.0347	0.3794	0.3497	0.4468	0.5865	0.4014
chr10:80797910-80797977	Plekhj1	2	-	CE	0.92287	0.76608	0.15679	0.999	K2	1.0829	Plekhj1	2	-	CE	0.938	0.025	0.924,0.949	1000	K1	0.3347	1-2-3:0.9382	1-3:0.06184	1-2:480.0,1-3:32.0,2-3:491.0	0.893	0.936	0.895	0.956	0.772	0.722	0.773	0.79	0.777
chr10:80901364-80902797	Lmnb2	14	-	TE	0.04931	0.62518	-0.57587	0.993	K2	1.3532	Lmnb2	14	-	TE	0	0.0108	0.00019,0.011	269	K2	0.6503	13-14:0.0	NA	NA	0	0.0007	0.226	0	0.6377	0.3915	0.7896	0.8576	0.4496
chr10:81399138-81400952	Nfic	14	-	TE	0.12486	0.28117	-0.15631	0.926	K2	1.1537	Nfic	14	-	TE	0.1171	0.0758	0.0852,0.161	196	K2	0.7944	13-14:0.1171	NA	NA	0.0762	0.1955	0.0514	0.1618	0.3798	0.2522	0.16	0.4093	0.2002
chr10:82754965-82755095	Nfyb	4	-	CE	0.91876	0.97837	-0.059608	0.944	K1	0.5101	Nfyb	4	-	CE	0.934	0.041	0.91,0.951	409	K1	0.3516	3-4-5:0.9338	3-5:0.06619	3-4:173.0,3-5:14.0,4-5:222.0	0.942	0.887	0.9	0.94	1	1	0.943	0.962	1
chr10:91153278-91153397	Tmpo	6	-	CE	0.82358	0.77284	0.050747	0.927	K2	1.1498	Tmpo	6	-	CE	0.793	0.053	0.765,0.818	649	K2	1.0508	5-6-7-8-9:0.7929	5-7-8-9:0.09561,5-8-9:0.04543,5-9:0.06605	5-6:252.0,5-7:30.0,5-8:19.0,5-9:27.0,6-7:321.0,7-8:456.0,8-9:373.0	0.848	0.792	0.852	0.839	0.763	0.778	0.788	0.766	0.771
chr10:93310752-93310969	Elk3	2	-	TS	0.96067	0.75633	0.20434	0.934	K1	0.9568	Elk3	2	-	TS	1	0.008	0.992,1.0	365	K1	0	1-2:1.0	NA	NA	1	0.9814	1	0.8384	0.6479	0.6218	0.804	1	0.736
chr10:93310970-93311135	Elk3	1	-	TS	0.039165	0.24409	-0.20493	0.94	K1	0.9568	Elk3	1	-	TS	0	0.008	0.00014,0.00815	365	K1	0	00:02:00	NA	NA	0	0.0186	0	0.1616	0.3521	0.3782	0.196	0	0.264
chr10:94588802-94590956	Tmcc3	10	+	TE	0.73405	0.26131	0.47275	0.916	K2	1.3962	Tmcc3	10	+	TE	0.9086	0.295	0.674,0.969	12	K2	0.441	7-8-9-10:0.9086	NA	NA	1	0.3408	1	0.5944	0.2272	0.2643	0.301	0.2431	0.1352
chr11:100886810-100888235	Stat3	32	-	TE	0.98774	0.84031	0.14743	1	K2	0.7288	Stat3	32	-	TE	0.9994	0.003	0.997,1.0	1750	K2	0.0074	30-31-32:0.9994	NA	NA	0.9983	0.9965	0.9909	0.9567	0.811	0.8064	0.9004	0.8427	0.8427
chr11:100888236-100888680	Stat3	31	-	TE	0.0073738	0.15724	-0.14987	1	K2	0.7288	Stat3	31	-	TE	0	0.0017	2.92e-5,0.00171	1750	K2	0.0074	30-31:0.0	NA	NA	0	0	0	0.0339	0.1859	0.191	0.0981	0.154	0.1553
chr11:101442457-101442722	Rpl27	3	+	RI	0.17807	0.23883	-0.06076	0.948	K1	0.8335	Rpl27	3	+	RI	0.161	0.046	0.14,0.186	691	K1	0.6374	2-3-4:0.1613	2-4:0.8387	2-3:35.0,2-4:499.2,3-4:157.0	0.178	0.184	0.146	0.217	0.242	0.264	0.241	0.196	0.248
chr11:101580585-101581012	Nbr1	32	+	TE	0.0018987	0.21293	-0.21103	1	K1	0.8729	Nbr1	32	+	TE	0	0.0052	9.03e-5,0.00526	567	K1	0	00:32:00	NA	NA	0	0	0	0	0.0889	0.2027	0.2927	0.1822	0.2933
chr11:101581013-101581951	Nbr1	33	+	TE	0.99809	0.78722	0.21087	1	K1	0.8729	Nbr1	33	+	TE	1	0.005	0.995,1.0	567	K1	0	32-33:1.0	NA	NA	1	1	1	1	0.9111	0.7973	0.7073	0.8178	0.7067
chr11:102399888-102400045	Rundc3a	9	+	CE	0.95816	0.7172	0.24095	0.914	K1	0.9852	Rundc3a	9	+	CE	1	0.111	0.887,0.998	24	K0	0	8-9-10,8-9-11:1.0	NA	8-9:9.0,9-10:3.0,9-11:12.0	1	1	1	1	1	1	0.692	0.571	1
chr11:102403633-102403713	Slc25a39	13	-	CE	0.97491	0.9155	0.059413	0.941	K1	0.5469	Slc25a39	13	-	CE	1	0.004	0.996,1.0	701	K0	0	12-13-14:1.0	NA	12-13:384.0,12-14:3.0,13-14:317.0	1	0.978	0.944	0.962	0.902	0.874	0.927	0.947	0.935
chr11:103689255-103689319	Gosr2	3	-	CE	0.96375	0.90753	0.056221	0.952	K1	0.5536	Gosr2	3	-	CE	0.974	0.037	0.949,0.986	224	K1	0.1761	2-3-4:0.9736	2-4:0.02643	2-3:95.0,2-4:3.0,3-4:126.0	0.97	0.975	0.962	0.957	0.871	0.936	0.914	0.886	0.944
chr11:104502745-104504936	Cdc27	24	-	TE	0.83325	0.60494	0.22831	0.911	K1	1	Cdc27	24	-	TE	0.7171	0.075	0.678,0.753	382	K1	0.8594	23-24:0.7171	NA	NA	0.8653	0.6455	1	0.9494	0.7195	0.4981	0.5692	0.5989	0.6406
chr11:104504937-104505680	Cdc27	23	-	TE	0.16687	0.39512	-0.22825	0.914	K1	1	Cdc27	23	-	TE	0.2829	0.075	0.247,0.322	382	K1	0.8594	00:23:00.300000	NA	NA	0.1347	0.3545	0	0.0506	0.2805	0.5019	0.4308	0.4011	0.3594
chr11:106160051-106160142	Limd2	2	-	AF	0.98485	0.86963	0.11521	0.992	K1	0.619	Limd2	2	-	AF	1	0.001	0.999,1.0	2020	K0	0	2-4:1.0	NA	2-4:2022.0,3-4:94.0	0.927	1	1	1	0.866	0.846	0.892	0.884	0.864
chr11:106230330-106230366	Ddx42	5	+	CE	0.81996	0.92913	-0.10917	0.901	K1	0.8752	Ddx42	5	+	CE	0.881	0.135	0.795,0.93	63	K1	0.5276	4-5-6:0.8806	4-6:0.1194	4-5:25.0,4-6:4.0,5-6:34.0	0.861	0.705	0.871	0.841	0.887	1	0.932	0.918	0.94
chr11:106681032-106681085	Pecam1	17	-	CE	0.8544	0.72535	0.12905	0.938	K4	2.8018	Pecam1	17	-	CE	0.819	0.102	0.762,0.864	153	K4	2.7296	10-11-12-13-14-15-16-17-18-19-20-21:0.02833,10-11-12-13-14-15-16-17-18-19-20-22:0.1784,10-11-12-13-14-15-16-17-18-19-22:0.2977,10-11-12-13-14-15-16-17-18-20-21:0.006852,10-11-12-13-14-15-16-17-18-20-22:0.05668,10-11-12-13-14-15-16-17-18-22:0.2514	10-22:0.01171,10-11-12-13-14-15-16-18-19-20-21:0.004921,10-11-12-13-14-15-16-18-19-20-22:0.04146,10-11-12-13-14-15-16-18-19-22:0.06787,10-11-12-13-14-15-16-18-20-21:0.000667,10-11-12-13-14-15-16-18-20-22:0.008684,10-11-12-13-14-15-16-18-22:0.04521	10-11:79.0,10-22:1.0,11-12:80.0,12-13:95.0,13-14:100.0,14-15:72.0,15-16:84.0,16-17:69.0,16-18:14.0,17-18:69.0,18-19:61.0,18-20:7.0,18-22:25.0,19-20:21.0,19-22:26.0,20-21:3.0,20-22:21.0	0.817	0.879	0.868	0.92	0.705	0.83	0.709	0.747	0.667
chr11:106751240-106751264	Milr1	2	+	TS	0.78405	0.55827	0.22578	0.906	K2	1.5256	Milr1	2	+	TS	0.9231	0.26	0.714,0.974	14	K2	0.3912	3-4:0.9231	NA	NA	0.8462	0.6665	NA	0.85	0.6581	0.5383	0.6626	0.5001	0.4543
chr11:106751268-106751389	Milr1	4	+	TS	0.10686	0.33301	-0.22615	0.931	K2	1.5256	Milr1	4	+	TS	0	0.1776	0.00341,0.181	14	K2	0.3912	1-2-3-4:0.0	NA	NA	0	0.1485	NA	0.0893	0.3419	0.4118	0.3374	0.1788	0.3243
chr11:107933387-107938176	Prkca	19	-	TE	0.18923	0.03953	0.1497	1	K1	0.8163	Prkca	19	-	TE	0.1315	0.04	0.113,0.153	775	K1	0.5615	18-19:0.1315	NA	NA	0.244	0.1619	0.2532	0.1503	0.0356	0.0276	0.0384	0.0404	0.0486
chr11:107938177-107939680	Prkca	18	-	TE	0.81104	0.96042	-0.14937	1	K1	0.8163	Prkca	18	-	TE	0.8685	0.04	0.847,0.887	775	K1	0.5615	00:18:00.900000	NA	NA	0.756	0.8381	0.7468	0.8497	0.9644	0.9724	0.9616	0.9596	0.9514
chr11:109380215-109380475	Gna13	3	+	AL	0.66977	0.29158	0.37819	0.999	K1	0.99	Gna13	3	+	AL	0.595	0.173	0.505,0.678	84	K1	0.9737	2-3:0.5952	2-4:0.4048	2-3:50.0,2-4:34.0	0.72	0.767	0.559	0.736	0.298	0.2	0.259	0.337	0.338
chr11:109450855-109452725	Slc16a6	9	-	TE	0.13969	0.029411	0.11028	0.957	K1	0.8147	Slc16a6	9	-	TE	0.2522	0.163	0.181,0.344	75	K1	0.8147	8-9:0.2522	NA	NA	0.1868	0.0661	0.0541	0.0946	0.0457	0.0099	0.0152	0.0403	0.0138
chr11:109452726-109453394	Slc16a6	8	-	TE	0.86047	0.97031	-0.10985	0.938	K1	0.8147	Slc16a6	8	-	TE	0.7478	0.163	0.656,0.819	75	K1	0.8147	00:08:00.700000	NA	NA	0.8132	0.9339	0.9459	0.9054	0.9543	0.9901	0.9848	0.9597	0.9862
chr11:115644045-115644649	Grb2	11	-	TE	0.29259	0.5294	-0.23681	0.96	K1	0.9997	Grb2	11	-	TE	0.2631	0.035	0.246,0.281	1760	K1	0.8314	10-11:0.2631	NA	NA	0.2215	0.181	0.5275	0.2678	0.5262	0.4902	0.487	0.6047	0.5384
chr11:115644650-115645912	Grb2	10	-	TE	0.70752	0.47102	0.2365	0.961	K1	0.9997	Grb2	10	-	TE	0.7369	0.035	0.719,0.754	1760	K1	0.8314	00:10:00.700000	NA	NA	0.7785	0.819	0.4725	0.7322	0.4738	0.5098	0.513	0.3953	0.4616
chr11:116107004-116107006	Trim47	6	-	AA	0.78877	0.33038	0.4584	0.957	K1	1	Trim47	6	-	AA	1	0.341	0.652,0.993	6	K0	0	5-6-7:1.0	NA	5-6:3.0,6-7:3.0	0.75	NA	0	NA	0	0.5	0.21	0.375	0.125
chr11:116297571-116297663	Exoc7	7	-	CE	0.097477	0.19703	-0.099551	0.929	K1	0.8136	Exoc7	7	-	CE	0.1	0.1008	0.0622,0.163	99	K1	0.469	6-7-8:0.1	6-8:0.9	6-7:14.0,6-8:81.0,7-8:4.0	0.055	0.0806	0.114	0.0945	0.252	0.18	0.198	0.194	0.131
chr11:116850354-116850855	Srsf2	6	-	RI	0.73818	0.88446	-0.14628	0.998	K1	0.8681	Srsf2	6	-	RI	0.71	0.038	0.691,0.729	1550	K1	0.8681	5-6-7:0.7105	5-7:0.2895	5-6:598.0,5-7:263.0,6-7:693.0	0.742	0.751	0.767	0.724	0.909	0.899	0.891	0.824	0.903
chr11:116851648-116851751	Srsf2	4	-	CE	0.057057	0.0022958	0.054761	1	K1	0.3578	Srsf2	4	-	CE	0.0563	0.0244	0.0455,0.0699	976	K1	0.3125	3-4-5:0.05628	3-5:0.9437	3-4:49.0,3-5:872.0,4-5:55.0	0.0369	0.0516	0.0678	0.0649	0	0	0	0	0
chr11:117290398-117291036	2021-09-09	5	+	CE	0.88753	0.99117	-0.10364	0.906	K0	0	2021-09-09	5	+	CE	1	0.189	0.807,0.996	13	K0	0	4-5-8:1.0	NA	4-5:4.0,5-8:9.0,6-8:4.0,7-8:37.0	1	1	NA	1	1	1	1	1	1
chr11:117331720-117331853	2021-09-09	6	+	AF	0.43707	0.10875	0.32833	0.978	K1	0.994	2021-09-09	6	+	AF	0.308	0.387	0.153,0.54	13	K1	0.8905	6-8:0.3077	5-8:0.6923	5-8:9.0,6-8:4.0,7-8:37.0	0.546	1	0	0	0.0806	0.099	0.0864	0.0426	0.186
chr11:117332345-117332470	2021-09-09	7	+	AF	0.86538	0.6076	0.25778	0.971	K2	1.2076	2021-09-09	7	+	AF	0.74	0.2	0.626,0.826	50	K2	1.0583	7-8:0.74	5-8:0.18,6-8:0.08	5-8:9.0,6-8:4.0,7-8:37.0	0.81	0.936	0.967	0.954	0.659	0.543	0.654	0.552	0.636
chr11:11761219-11761353	Ikzf1	11	+	CE	0.98507	0.93065	0.054425	0.978	K5	2.2906	Ikzf1	11	+	CE	1	0.014	0.986,1.0	208	K0	0	9-11-12,9-11-13,10-11-12,10-11-13:1.0	NA	9-10:91.0,9-11:5.0,10-11:90.0,11-12:90.0,11-13:23.0	1	0.98	1	0.984	0.94	0.963	0.928	0.924	0.913
chr11:11768881-11769798	Ikzf1	13	+	TE	0.00062844	0.099519	-0.098891	1	K2	1.4439	Ikzf1	13	+	TE	0	0.0015	2.69e-5,0.00157	1910	K2	0	00:13:00	NA	NA	0	0	0	0	0.0458	0.1696	0.1054	0.0228	0.1531
chr11:11769799-11772112	Ikzf1	14	+	TE	0.00063598	0.61697	-0.61633	1	K2	1.4439	Ikzf1	14	+	TE	0	0.0015	2.69e-5,0.00157	1910	K2	0	13-14:0.0	NA	NA	0	0	0	0	0.5881	0.6345	0.6872	0.6745	0.5009
chr11:11772113-11772926	Ikzf1	15	+	TE	0.99935	0.28363	0.71572	1	K2	1.4439	Ikzf1	15	+	TE	1	0.002	0.998,1.0	1910	K2	0	13-14-15:1.0	NA	NA	1	1	1	1	0.366	0.196	0.2074	0.3026	0.346
chr11:11808895-11808932	Fignl1	3	-	TS	0.5712	0.97637	-0.40517	0.996	K2	1	Fignl1	3	-	TS	0.5	0.522	0.239,0.761	7	K2	1	1-2-3:0.5	NA	NA	0.5	0.5	1	0.5	1	1	1	1	1
chr11:11808933-11808959	Fignl1	2	-	TS	0.42886	0.023517	0.40534	0.999	K2	1	Fignl1	2	-	TS	0.5	0.522	0.239,0.761	7	K2	1	2-3:0.5	NA	NA	0.5	0.5	0	0.5	0	0	0	0	0
chr11:119997489-119997690	Baiap2	11	+	CE	0.82257	0.97803	-0.15546	0.961	K1	0.8281	Baiap2	11	+	CE	0.757	0.172	0.659,0.831	65	K1	0.8003	10-11-12:0.7568	10-12:0.2432	10-11:23.0,10-12:9.0,11-12:33.0	0.794	0.959	0.739	0.931	1	1	1	1	1
chr11:120070792-120070902	Cep131	17	-	CE	0.54348	0.89596	-0.35248	0.97	K1	0.9911	Cep131	17	-	CE	NA	NA	NA	NA	NA	NA	NA	NA	NA	1	0.556	NA	NA	1	1	1	1	NA
chr11:120118872-120119144	Slc38a10	13	-	AL	0.19535	0.04588	0.14947	0.926	K4	1.2513	Slc38a10	13	-	AL	0.344	0.274	0.222,0.496	30	K2	1.2513	9-10-11-13:0.3445	9-14:0.07031,9-10-11-14:0.5852	9-10:44.0,9-14:3.0,10-11:48.0,11-13:10.0,11-14:17.0	0.0645	0.222	0.0833	0.171	0.0321	0	0.0241	0.107	0.037
chr11:120598605-120598870	Anapc11	3	+	AD	0.69385	0.82263	-0.12878	0.953	K1	0.9205	Anapc11	3	+	AD	0.664	0.065	0.631,0.696	581	K1	0.9205	3-4:0.6644	2-4:0.3356	2-4:195.0,3-4:386.0	0.72	0.679	0.717	0.693	0.72	0.846	0.819	0.884	0.85
chr11:120629986-120630016	Mafg	5	-	CE	0.67397	0.16771	0.50626	0.995	K2	1.2957	Mafg	5	-	CE	0	0.4408	0.0102,0.451	4	K0	0	NA	1-6,3-6:1.0	1-6:3.0,3-6:1.0	0.333	0	NA	0.714	0.125	0.0769	0.5	0	0.2
chr11:120718650-120718720	Lrrc45	13	+	CE	0.80652	0.95475	-0.14823	0.935	K2	1.0318	Lrrc45	13	+	CE	0.896	0.128	0.813,0.941	63	K2	0.9375	12-13-14-15:0.8205,12-13-15:0.07556	12-14-15:0.07918,12-15:0.02474	12-13:25.0,12-14:2.0,12-15:1.0,13-14:31.0,13-15:4.0,14-15:50.0	0.73	0.921	0.7	0.85	0.958	1	0.972	0.928	1
chr11:120809804-120810049	Fasn	39	-	CE	0.91083	0.99308	-0.082256	0.908	K0	0	Fasn	39	-	CE	1	0.341	0.652,0.993	6	K0	0	38-39-40:1.0	NA	38-39:4.0,39-40:2.0	1	1	1	1	1	1	1	1	1
chr11:120810641-120810792	Fasn	36	-	CE	0.92087	0.99162	-0.07075	0.904	K0	0	Fasn	36	-	CE	1	0.254	0.741,0.995	9	K0	0	35-36-37:1.0	NA	35-36:5.0,36-37:4.0	1	1	1	NA	1	1	1	1	1
chr11:120810912-120811113	Fasn	35	-	CE	0.87745	0.99138	-0.11392	0.933	K0	0	Fasn	35	-	CE	1	0.306	0.688,0.994	7	K0	0	34-35-36:1.0	NA	34-35:2.0,35-36:5.0	1	1	1	1	1	1	1	1	1
chr11:120811291-120811514	Fasn	34	-	CE	0.87457	0.99222	-0.11765	0.936	K0	0	Fasn	34	-	CE	1	0.441	0.549,0.99	4	K0	0	33-34-35:1.0	NA	33-34:2.0,34-35:2.0	1	1	1	1	1	1	1	1	1
chr11:120811600-120811722	Fasn	33	-	CE	0.87977	0.99233	-0.11256	0.949	K0	0	Fasn	33	-	CE	1	0.306	0.688,0.994	7	K0	0	32-33-34:1.0	NA	32-33:5.0,33-34:2.0	1	1	1	1	1	1	1	1	1
chr11:120811838-120811957	Fasn	32	-	CE	0.87577	0.99257	-0.1168	0.954	K0	0	Fasn	32	-	CE	1	0.306	0.688,0.994	7	K0	0	31-32-33:1.0	NA	31-32:2.0,32-33:5.0	1	NA	1	1	1	1	1	1	1
chr11:120812039-120812217	Fasn	31	-	CE	0.8704	0.99174	-0.12134	0.941	K0	0	Fasn	31	-	CE	1	0.615	0.368,0.983	2	K0	0	31-32:1.0	NA	31-32:2.0	1	NA	NA	1	1	1	1	1	1
chr11:120812300-120812450	Fasn	30	-	CE	0.85745	0.99233	-0.13488	0.938	K0	0	Fasn	30	-	CE	1	0.514	0.473,0.987	3	K0	0	29-30:1.0	NA	29-30:3.0	1	NA	NA	1	1	1	1	1	1
chr11:120812970-120813124	Fasn	28	-	CE	0.88421	0.99153	-0.10732	0.939	K0	0	Fasn	28	-	CE	NA	NA	NA	NA	NA	NA	NA	NA	NA	NA	1	1	1	1	1	1	1	1
chr11:120813210-120813328	Fasn	27	-	CE	0.89213	0.99103	-0.098901	0.932	K0	0	Fasn	27	-	CE	1	0.615	0.368,0.983	2	K0	0	26-27-28:1.0	NA	26-27:1.0,27-28:1.0	NA	1	1	1	1	1	1	1	1
chr11:120813406-120813570	Fasn	26	-	CE	0.88903	0.99195	-0.10291	0.932	K0	0	Fasn	26	-	CE	NA	NA	NA	NA	NA	NA	NA	NA	NA	1	1	1	1	1	1	1	1	1
chr11:120813654-120814040	Fasn	25	-	CE	0.85652	0.99169	-0.13516	0.953	K0	0	Fasn	25	-	CE	NA	NA	NA	NA	NA	NA	NA	NA	NA	NA	1	NA	1	1	1	1	1	1
chr11:120816305-120816477	Fasn	17	-	CE	0.87312	0.99161	-0.11849	0.94	K0	0	Fasn	17	-	CE	1	0.615	0.368,0.983	2	K0	0	16-17-18:1.0	NA	16-17:1.0,17-18:1.0	1	NA	1	1	1	1	1	1	1
chr11:120816622-120816737	Fasn	16	-	CE	0.91521	0.9923	-0.077096	0.905	K0	0	Fasn	16	-	CE	1	0.514	0.473,0.987	3	K0	0	15-16-17:1.0	NA	15-16:2.0,16-17:1.0	1	NA	1	1	1	1	1	1	1
chr11:120816847-120817050	Fasn	15	-	CE	0.85824	0.99229	-0.13406	0.964	K0	0	Fasn	15	-	CE	1	0.441	0.549,0.99	4	K0	0	14-15-16:1.0	NA	14-15:2.0,15-16:2.0	1	NA	1	NA	1	1	1	1	1
chr11:120820532-120820732	Fasn	6	-	CE	0.88682	0.99041	-0.10359	0.942	K0	0	Fasn	6	-	CE	1	0.615	0.368,0.983	2	K0	0	5-6-7:1.0	NA	5-6:1.0,6-7:1.0	1	1	NA	1	1	1	1	1	1
chr11:120822078-120822230	Fasn	4	-	CE	0.88587	0.99082	-0.10495	0.939	K0	0	Fasn	4	-	CE	1	0.615	0.368,0.983	2	K0	0	3-4-5:1.0	NA	3-4:1.0,4-5:1.0	1	1	1	1	1	1	1	1	1
chr11:120957855-120958775	Slc16a3	8	+	TE	0.27154	0.8307	-0.55915	0.925	K2	1.1766	Slc16a3	8	+	TE	0	0.0633	0.00114,0.0644	44	K2	0.6454	00:08:00	NA	NA	0.8648	0.2369	0	0.1903	0.8116	0.8229	0.8914	0.8203	0.8281
chr11:120958776-120959000	Slc16a3	9	+	TE	0.62911	0.13527	0.49384	0.928	K2	1.1766	Slc16a3	9	+	TE	0.8353	0.183	0.721,0.904	44	K2	0.6454	8-9:0.8353	NA	NA	0.0538	0.7325	0.8527	0.6958	0.1024	0.1399	0.0877	0.1545	0.1693
chr11:121067935-121068278	Sectm1a	10	-	TE	0.14312	0.53752	-0.3944	0.97	K2	0.9959	Sectm1a	10	-	TE	NA	NA	NA	NA	NA	NA	NA	NA	NA	0.8459	0	NA	NA	NA	NA	0.5378	NA	NA
chr11:19924375-19924441	Spred2	1	+	TS	0.27974	0.90046	-0.62072	0.994	K1	0.9985	Spred2	1	+	TS	0	0.2021	0.00394,0.206	12	K1	0	00:02:00	NA	NA	0.3815	0	NA	0.5229	1	1	1	1	1
chr11:19924442-19924956	Spred2	2	+	TS	0.72181	0.10167	0.62013	0.995	K1	0.9985	Spred2	2	+	TS	1	0.202	0.794,0.996	12	K1	0	1-2:1.0	NA	NA	0.6185	1	NA	0.4771	0	0	0	0	0
chr11:20020791-20022577	Spred2	8	+	TE	0.032274	0.35275	-0.32048	0.989	K1	0.9996	Spred2	8	+	TE	0	0.0709	0.00128,0.0722	39	K1	0	00:08:00	NA	NA	0	0	0	0	0.4879	0.4276	0.4477	0	0.3793
chr11:20022578-20024026	Spred2	9	+	TE	0.96689	0.64622	0.32067	0.989	K1	0.9996	Spred2	9	+	TE	1	0.071	0.928,0.999	39	K1	0	8-9:1.0	NA	NA	1	1	1	1	0.5121	0.5724	0.5523	1	0.6207
chr11:20685084-20685741	Aftph	13	-	TE	0.90551	0.71689	0.18863	0.905	K1	0.9378	Aftph	13	-	TE	1	0.005	0.995,1.0	656	K1	0	12-13:1.0	NA	NA	1	0.7947	1	0.7389	0.8046	0.753	0.6551	0.6458	0.7313
chr11:21321138-21321672	Ugp2	12	-	TE	0.20918	0.13478	0.074401	0.952	K1	0.8039	Ugp2	12	-	TE	0.2454	0.08	0.208,0.288	305	K1	0.8039	11-12:0.2454	NA	NA	0.1809	0.2305	0.2114	0.1669	0.1404	0.1453	0.1542	0.0999	0.1229
chr11:21321673-21322129	Ugp2	11	-	TE	0.7906	0.86511	-0.074516	0.93	K1	0.8039	Ugp2	11	-	TE	0.7546	0.08	0.712,0.792	305	K1	0.8039	00:11:00.800000	NA	NA	0.8191	0.7695	0.7886	0.8331	0.8596	0.8547	0.8458	0.9001	0.8771
chr11:22834747-22834864	B3gnt2	4	-	TE	0.44234	0.37151	0.070825	0.913	K1	1	B3gnt2	4	-	TE	0.4165	0.043	0.395,0.438	1410	K1	0.9798	3-4:0.4165	NA	NA	0.4125	0.4203	0.4979	0.4633	0.3222	0.4219	0.3959	0.3718	0.3461
chr11:22834865-22837195	B3gnt2	3	-	TE	0.55757	0.62846	-0.070891	0.92	K1	1	B3gnt2	3	-	TE	0.5835	0.043	0.562,0.605	1410	K1	0.9798	00:03:00.600000	NA	NA	0.5875	0.5797	0.5021	0.5367	0.6778	0.5781	0.6041	0.6282	0.6539
chr11:29547746-29547840	Rps27a	3	-	RI	0.19352	0.30811	-0.1146	0.979	K1	0.9432	Rps27a	3	-	RI	0.22	0.043	0.199,0.242	1020	K1	0.7594	3-4:0.2196	2-4:0.7804	2-3:32.0,2-4:796.0,3-4:224.0	0.205	0.182	0.207	0.151	0.331	0.361	0.339	0.209	0.3
chr11:29718563-29718882	Rtn4	8	+	AF	0.7291	0.11211	0.61699	0.979	K2	1.4592	Rtn4	8	+	AF	0.75	0.337	0.539,0.876	16	K2	1.0613	8-9:0.75	4-9:0.125,6-9:0.125	4-9:2.0,6-9:2.0,8-9:12.0	0.906	0.375	NA	0.95	0	0	0	0	0.167
chr11:3153432-3153498	Sfi1	18	-	CE	0.80549	0.94661	-0.14111	0.923	K4	2.752	Sfi1	18	-	CE	0.903	0.185	0.772,0.957	30	K2	0.8665	13-14-15-16-17-18-19-20-21-22:0.8178,13-14-15-16-17-18-22:0.08537	13-19-20-21-22:0.09682	13-14:6.0,13-19:1.0,14-15:8.0,15-16:4.0,16-17:1.0,17-18:17.0,18-19:11.0,18-22:1.0,19-20:14.0,20-21:4.0,21-22:4.0	0.866	0.859	0.778	0.785	1	1	1	1	1
chr11:32031770-32033414	Nsg2	6	+	AL	0.59355	0.23064	0.36292	0.98	K1	0.9896	Nsg2	6	+	AL	0.581	0.28	0.433,0.713	31	K1	0.9812	4-6:0.5806	4-7:0.4194	4-5:2.0,4-6:18.0,4-7:13.0	0.375	0.652	0.84	0.56	0.261	0.308	0.196	0.233	0.104
chr11:32208685-32208873	Snrnp25	7	+	TE	0.001384	0.075489	-0.074105	0.925	K1	0.7985	Snrnp25	7	+	TE	0	0.0029	5.11e-5,0.00298	1000	K1	0	00:07:00	NA	NA	0	0	0	0	0.0428	0.0875	0	0	0.2421
chr11:32208874-32208984	Snrnp25	8	+	TE	0.9986	0.92386	0.074745	0.922	K1	0.7985	Snrnp25	8	+	TE	1	0.003	0.997,1.0	1000	K1	0	7-8:1.0	NA	NA	1	1	1	1	0.9572	0.9125	1	1	0.7579
chr11:32744530-32746569	Fbxw11	16	+	TE	0.1517	0.47297	-0.32127	0.944	K2	1.0225	Fbxw11	16	+	TE	0.1596	0.039	0.141,0.18	986	K2	0.6334	00:16:00.200000	NA	NA	0.3734	0.1168	0	0.104	0.2948	0.718	0.5325	0.3167	0.5022
chr11:32746570-32746789	Fbxw11	17	+	TE	0.84825	0.51939	0.32886	0.947	K2	1.0225	Fbxw11	17	+	TE	0.8404	0.039	0.82,0.859	986	K2	0.6334	16-17:0.8404	NA	NA	0.6266	0.8832	1	0.896	0.7052	0.2426	0.4675	0.6833	0.4978
chr11:3294456-3294547	Patz1	6	+	CE	0.75899	0.50318	0.25582	0.992	K2	1.2583	Patz1	6	+	CE	0.745	0.157	0.657,0.814	82	K2	0.9655	5-6-7:0.7221,5-6-8:0.02257	5-8:0.2553	5-6:37.0,5-8:12.0,6-7:32.0,6-8:1.0	0.667	0.775	0.875	0.769	0.46	0.497	0.478	0.543	0.534
chr11:3539112-3539239	Smtn	2	-	TS	0.29519	0.82939	-0.5342	0.966	K1	0.9977	Smtn	2	-	TS	0.1057	0.4306	0.0324,0.463	6	K1	0.4868	1-2:0.1057	NA	NA	0.5282	NA	NA	0	0.939	0.9603	0.6162	0.7545	1
chr11:3539240-3539292	Smtn	1	-	TS	0.70774	0.16944	0.5383	0.972	K1	0.9977	Smtn	1	-	TS	0.8943	0.431	0.537,0.968	6	K1	0.4868	00:02:00.900000	NA	NA	0.4718	NA	NA	1	0.061	0.0397	0.3838	0.2455	0
chr11:40733667-40733945	Nudcd2	1	+	TS	0.5721	0.43898	0.13311	0.976	K1	0.9983	Nudcd2	1	+	TS	0.5285	0.064	0.496,0.56	651	K1	0.9977	00:02:00.500000	NA	NA	0.5548	0.5797	0.6248	0.5747	0.5242	0.424	0.4044	0.458	0.385
chr11:40733946-40734154	Nudcd2	2	+	TS	0.42773	0.56063	-0.13291	0.975	K1	0.9983	Nudcd2	2	+	TS	0.4715	0.064	0.44,0.504	651	K1	0.9977	1-2:0.4715	NA	NA	0.4452	0.4203	0.3752	0.4253	0.4758	0.576	0.5956	0.542	0.615
chr11:46137364-46137441	Adam19	17	+	CE	0.86349	0.98856	-0.12507	0.932	K0	0	Adam19	17	+	CE	NA	NA	NA	NA	NA	NA	NA	NA	NA	NA	1	NA	1	1	1	1	1	1
chr11:46311935-46312226	Cyfip2	4	-	AD	0.089497	0.0084997	0.080998	0.908	K1	0.6193	Cyfip2	4	-	AD	0.154	0.3239	0.0611,0.385	13	K1	0.6193	3-4:0.1538	3-5:0.8462	3-4:2.0,3-5:11.0,4-5:1.0	0	0.069	0.0476	0	0	0	0	0	0
chr11:46456256-46456594	Havcr2	2	+	CE	0.88138	0.99278	-0.1114	0.929	K0	0	Havcr2	2	+	CE	1	0.178	0.819,0.997	14	K0	0	1-2-3:1.0	NA	1-2:5.0,2-3:9.0	1	1	1	1	1	1	1	1	1
chr11:46475884-46475920	Havcr2	6	+	CE	0.8547	0.99173	-0.13703	0.95	K0	0	Havcr2	6	+	CE	1	0.384	0.607,0.991	5	K0	0	5-6-7:1.0	NA	5-6:3.0,6-7:2.0	1	1	NA	1	1	1	1	1	1
chr11:48849478-48850555	Trim7	9	+	TE	0.12041	0.51726	-0.39685	0.983	K1	0.9993	Trim7	9	+	TE	0	0.3407	0.0073,0.348	6	K1	0	00:09:00	NA	NA	0	0	0.2268	NA	0.2268	0.4844	0.42	NA	0.6357
chr11:48850556-48851187	Trim7	10	+	TE	0.88321	0.48522	0.39799	0.985	K1	0.9993	Trim7	10	+	TE	1	0.341	0.652,0.993	6	K1	0	9-10:1.0	NA	NA	1	1	0.7732	NA	0.7732	0.5156	0.58	NA	0.3643
chr11:49215064-49218553	Zfp62	10	+	TE	0.28626	0.40236	-0.1161	0.917	K2	1.1614	Zfp62	10	+	TE	0.3504	0.045	0.328,0.373	1220	K2	1.1258	00:10:00.300000	NA	NA	0.3436	0.1837	0.2241	0.3282	0.4345	0.3377	0.4716	0.409	0.3587
chr11:49218554-49218809	Zfp62	11	+	TE	0.67562	0.56603	0.10959	0.909	K2	1.1614	Zfp62	11	+	TE	0.6159	0.046	0.593,0.639	1220	K2	1.1258	10-11:0.6159	NA	NA	0.6221	0.7718	0.7343	0.6357	0.5358	0.6276	0.499	0.5605	0.6082
chr11:49671503-49674712	Cnot6	15	-	TE	0.20157	0.14063	0.060938	0.984	K1	0.806	Cnot6	15	-	TE	0.1744	0.035	0.158,0.193	1250	K1	0.6677	14-15:0.1744	NA	NA	0.1947	0.1948	0.2467	0.194	0.1446	0.1325	0.131	0.155	0.1377
chr11:49674713-49675405	Cnot6	14	-	TE	0.79837	0.85925	-0.060881	0.974	K1	0.806	Cnot6	14	-	TE	0.8256	0.035	0.807,0.842	1250	K1	0.6677	00:14:00.800000	NA	NA	0.8053	0.8052	0.7533	0.806	0.8554	0.8675	0.869	0.845	0.8623
chr11:50381459-50381597	Hnrnph1	8	+	CE	0.84724	0.97296	-0.12572	0.954	K1	0.8315	Hnrnph1	8	+	CE	0.852	0.088	0.802,0.89	175	K1	0.6051	7-8-9:0.8519	7-9:0.1481	7-8:100.0,7-9:14.0,8-9:61.0	0.737	0.859	1	0.82	1	1	1	0.934	0.947
chr11:5069689-5069697	Ewsr1	28	-	TE	0.29197	0.48189	-0.18991	0.988	K2	1.5374	Ewsr1	28	-	TE	0.3542	0.038	0.335,0.373	1710	K2	1.4613	26-27-28:0.3542	NA	NA	0.2428	0.3752	0.1866	0.2993	0.483	0.4864	0.4787	0.4459	0.5141
chr11:5069698-5069896	Ewsr1	27	-	TE	0.22804	0.061079	0.16696	0.968	K2	1.5374	Ewsr1	27	-	TE	0.1612	0.029	0.147,0.176	1710	K2	1.4613	26-27:0.1612	NA	NA	0.3074	0.1584	0.29	0.2211	0.0369	0.0197	0.059	0.1672	0.0209
chr11:51692264-51694634	Sec24a	29	-	TE	0.78917	0.34742	0.44174	0.932	K1	0.997	Sec24a	29	-	TE	0.7787	0.167	0.682,0.849	65	K1	0.7625	28-29:0.7787	NA	NA	0.8162	1	1	0.4021	0.5851	0.1592	0.1953	0.3104	0.4678
chr11:51694635-51695241	Sec24a	28	-	TE	0.21085	0.65362	-0.44277	0.928	K1	0.997	Sec24a	28	-	TE	0.2213	0.167	0.151,0.318	65	K1	0.7625	00:28:00.200000	NA	NA	0.1838	0	0	0.5979	0.4149	0.8408	0.8047	0.6896	0.5322
chr11:52258853-52258945	Tcf7	7	-	CE	0.70856	0.60889	0.099668	0.946	K1	0.9904	Tcf7	7	-	CE	0.661	0.072	0.624,0.696	466	K1	0.9236	6-7-8:0.6613	6-8:0.3387	6-7:245.0,6-8:95.0,7-8:126.0	0.707	0.719	0.753	0.709	0.558	0.61	0.628	0.665	0.593
chr11:54696080-54696344	Rapgef6	36	+	TE	0.00087548	0.1059	-0.10502	0.966	K2	1.494	Rapgef6	36	+	TE	0	0.0022	3.76e-5,0.00219	1360	K2	0.1563	00:36:00	NA	NA	0	0	0	0	0.0343	0.093	0.0108	0.051	0.3325
chr11:54696345-54696979	Rapgef6	37	+	TE	0.045485	0.34799	-0.3025	0.989	K2	1.494	Rapgef6	37	+	TE	0.0227	0.0134	0.0171,0.0305	1360	K2	0.1563	36-37:0.02269	NA	NA	0.0721	0	0	0.1281	0.2191	0.5115	0.4426	0.3737	0.191
chr11:54696980-54699285	Rapgef6	38	+	TE	0.95454	0.54801	0.40653	0.999	K2	1.494	Rapgef6	38	+	TE	0.9773	0.014	0.969,0.983	1360	K2	0.1563	36-37-38:0.9773	NA	NA	0.9279	1	1	0.8719	0.7466	0.3954	0.5466	0.5752	0.4765
chr11:5713417-5714970	Urgcp	15	-	TE	0.10539	0.04556	0.059831	0.963	K2	1.4685	Urgcp	15	-	TE	0.1031	0.0347	0.0873,0.122	836	K2	1.3712	13-14-15:0.1031	NA	NA	0.0636	0.1044	0.1674	0.083	0.0361	0.0502	0.0406	0.0573	0.0401
chr11:58139019-58139141	Gemin5	18	-	CE	0.87098	0.98356	-0.11258	0.903	K0	0	Gemin5	18	-	CE	NA	NA	NA	NA	NA	NA	NA	NA	NA	1	1	1	1	1	1	1	1	1
chr11:58978115-58978115	Trim11	2	+	TS	0.23555	0.74899	-0.51345	0.996	K2	0.9799	Trim11	2	+	TS	0.3913	0.084	0.35,0.434	365	K2	0.9656	2-3:0.3913	NA	NA	0.1645	0.0057	0.3282	0.2818	0.8593	0.6517	0.8182	0.8428	0.5833
chr11:58978116-58978644	Trim11	3	+	TS	0.76414	0.2509	0.51324	0.994	K2	0.9799	Trim11	3	+	TS	0.6087	0.084	0.566,0.65	365	K2	0.9656	1-2-3:0.6087	NA	NA	0.8355	0.9943	0.6718	0.7182	0.1405	0.3483	0.1818	0.1572	0.4167
chr11:59202538-59202659	Mrpl55	5	+	TS	0.031986	0.2572	-0.22522	0.965	K3	2.0043	Mrpl55	5	+	TS	0.129	0.0736	0.0974,0.171	227	K3	1.4789	1-2-3-4-5:0.129	NA	NA	0	0	0	0	0.2684	0.1868	0.2	0.5025	0.1124
chr11:59205649-59205888	Mrpl55	11	+	TE	0.55014	0.68119	-0.13104	0.92	K2	1.7364	Mrpl55	11	+	TE	0.4921	0.066	0.459,0.525	623	K2	1.7364	00:11:00.500000	NA	NA	0.5542	0.5528	0.6338	0.5216	0.6894	0.6555	0.5714	0.8204	0.674
chr11:59205889-59205927	Mrpl55	12	+	TE	0.24011	0.11906	0.12105	0.984	K2	1.7364	Mrpl55	12	+	TE	0.2647	0.058	0.237,0.295	623	K2	1.7364	11-12:0.2647	NA	NA	0.2193	0.2674	0.185	0.259	0.1116	0.1187	0.1693	0.0604	0.128
chr11:61755410-61755462	Prpsap2	5	-	CE	0.79079	0.92113	-0.13034	0.936	K1	0.8974	Prpsap2	5	-	CE	0.844	0.11	0.78,0.89	118	K1	0.6251	4-5-6:0.8438	4-6:0.1562	4-5:59.0,4-6:10.0,5-6:49.0	0.76	0.882	0.818	0.686	0.909	1	0.939	0.914	0.889
chr11:62664670-62665236	Mmgt2	3	+	TE	0.50505	0.39267	0.11238	0.906	K1	0.9998	Mmgt2	3	+	TE	0.4468	0.062	0.416,0.478	709	K1	0.9918	00:03:00.400000	NA	NA	0.5077	0.4671	0.6137	0.4892	0.4023	0.4133	0.3972	0.285	0.4627
chr11:62665237-62666354	Mmgt2	4	+	TE	0.49512	0.60775	-0.11263	0.902	K1	0.9998	Mmgt2	4	+	TE	0.5532	0.062	0.522,0.584	709	K1	0.9918	3-4:0.5532	NA	NA	0.4923	0.5329	0.3863	0.5108	0.5977	0.5867	0.6028	0.715	0.5373
chr11:6356579-6356592	Ogdh	30	+	TE	0.26604	0.49074	-0.2247	0.943	K2	0.9993	Ogdh	30	+	TE	0.0807	0.0209	0.071,0.0919	1840	K2	0.4046	29-30:0.08066	NA	NA	0.2741	0.29	0.3934	0.2898	0.3631	0.4349	0.5339	0.4842	0.6382
chr11:6356593-6356642	Ogdh	31	+	TE	0.73456	0.5092	0.22536	0.942	K2	0.9993	Ogdh	31	+	TE	0.9193	0.021	0.908,0.929	1840	K2	0.4046	29-30-31:0.9193	NA	NA	0.7259	0.71	0.6066	0.7102	0.6369	0.5651	0.4661	0.5158	0.3618
chr11:6490804-6490934	Gm11973	2	+	CE	0.59029	0.22363	0.36666	0.944	K2	1.9968	Gm11973	2	+	CE	0.524	0.378	0.331,0.709	16	K1	0.9984	1-2-3:0.5238	1-3:0.4762	1-2:7.0,1-3:5.0,2-3:4.0	0.6	0.857	0.6	0.5	0	0	NA	0.5	0.143
chr11:6560183-6560303	Ccm2	2	+	AF	0.40102	0.072982	0.32804	0.965	K3	1.6978	Ccm2	2	+	AF	0.433	0.154	0.358,0.512	109	K3	1.501	2-3-4-5-6:0.3679,2-3-4-6:0.01033,2-5-6:0.05455	1-5-6:0.527,1-6:0.04014	1-5:87.0,1-6:12.0,2-3:1.0,2-5:9.0,3-4:155.0,4-5:129.0,4-6:5.0,5-6:411.0	0.49	0.491	0.141	0.438	0.0145	0	0.0247	0.25	0.0171
chr11:65735192-65735366	Map2k4	3	-	CE	0.89981	0.98316	-0.083353	0.905	K1	0.7545	Map2k4	3	-	CE	0.929	0.097	0.865,0.962	82	K1	0.3681	2-3-4:0.9294	2-4:0.07059	2-3:41.0,2-4:3.0,3-4:38.0	0.904	0.945	1	0.783	1	0.976	1	0.974	1
chr11:6618997-6619110	Tbrg4	8	-	CE	0.90151	0.99019	-0.088678	0.909	K1	0.5985	Tbrg4	8	-	CE	0.854	0.308	0.634,0.942	14	K1	0.5985	2-3-4-5-6-7-8-9-10:0.8545	2-10:0.1455	2-3:1.0,2-10:1.0,3-4:1.0,4-5:10.0,5-6:3.0,6-7:8.0,7-8:4.0,8-9:9.0,9-10:11.0	1	1	1	1	1	1	1	1	1
chr11:6619556-6619713	Tbrg4	7	-	CE	0.89482	0.99022	-0.095405	0.909	K1	0.5985	Tbrg4	7	-	CE	0.854	0.319	0.624,0.943	13	K1	0.5985	2-3-4-5-6-7-8-9-10:0.8545	2-10:0.1455	2-3:1.0,2-10:1.0,3-4:1.0,4-5:10.0,5-6:3.0,6-7:8.0,7-8:4.0,8-9:9.0,9-10:11.0	1	1	1	1	1	1	1	1	1
chr11:6619972-6620143	Tbrg4	6	-	CE	0.87197	0.98857	-0.1166	0.929	K1	0.5985	Tbrg4	6	-	CE	0.854	0.332	0.613,0.945	12	K1	0.5985	2-3-4-5-6-7-8-9-10:0.8545	2-10:0.1455	2-3:1.0,2-10:1.0,3-4:1.0,4-5:10.0,5-6:3.0,6-7:8.0,7-8:4.0,8-9:9.0,9-10:11.0	1	1	1	1	1	1	1	1	1
chr11:6620742-6621065	Tbrg4	5	-	CE	0.86928	0.98725	-0.11798	0.948	K1	0.5985	Tbrg4	5	-	CE	0.854	0.308	0.634,0.942	14	K1	0.5985	2-3-4-5-6-7-8-9-10:0.8545	2-10:0.1455	2-3:1.0,2-10:1.0,3-4:1.0,4-5:10.0,5-6:3.0,6-7:8.0,7-8:4.0,8-9:9.0,9-10:11.0	1	1	1	1	1	1	1	1	1
chr11:6623816-6624283	Tbrg4	4	-	CE	0.83338	0.97948	-0.1461	0.929	K1	0.5985	Tbrg4	4	-	CE	0.854	0.332	0.613,0.945	12	K1	0.5985	2-3-4-5-6-7-8-9-10:0.8545	2-10:0.1455	2-3:1.0,2-10:1.0,3-4:1.0,4-5:10.0,5-6:3.0,6-7:8.0,7-8:4.0,8-9:9.0,9-10:11.0	1	1	1	1	1	1	1	1	1
chr11:67034109-67034790	Tmem220	7	+	TE	0.16858	0.8768	-0.70822	0.992	K1	0.9452	Tmem220	7	+	TE	0	0.3845	0.00851,0.393	5	K1	0	00:07:00	NA	NA	0	0	NA	0.3631	NA	NA	0	NA	1
chr11:67034791-67035312	Tmem220	8	+	TE	0.82702	0.11749	0.70954	1	K1	0.9452	Tmem220	8	+	TE	1	0.384	0.607,0.991	5	K1	0	7-8:1.0	NA	NA	1	1	NA	0.6369	NA	NA	1	NA	0
chr11:67051681-67051778	Adprm	2	-	CE	0.85759	0.6761	0.18149	0.988	K1	0.9438	Adprm	2	-	CE	0.822	0.138	0.741,0.879	82	K1	0.6752	1-2-3:0.8222	1-3:0.1778	1-2:28.0,1-3:8.0,2-3:46.0	0.923	0.84	0.905	0.842	0.721	0.639	0.651	0.64	0.75
chr11:69109949-69109960	Per1	30	+	TE	0.18471	0.77338	-0.58868	0.901	K1	0.5713	Per1	30	+	TE	0	0.0385	0.000684,0.0392	74	K1	0	29-30:0.0	NA	NA	0.8649	0	0	0	1	1	1	1	0
chr11:69315190-69315426	Cntrob	8	-	CE	0.85499	0.97809	-0.1231	0.907	K1	0.712	Cntrob	8	-	CE	0.805	0.324	0.589,0.913	15	K1	0.712	2-3-4-5-6-7-8-9-10:0.8049	2-10:0.1951	2-3:4.0,2-10:1.0,3-4:1.0,4-5:3.0,5-6:2.0,6-7:4.0,7-8:11.0,8-9:3.0,9-10:5.0	1	1	1	1	1	1	1	1	1
chr11:69744920-69745044	Polr2a	10	-	CE	0.85664	0.98078	-0.12414	0.904	K0	0	Polr2a	10	-	CE	NA	NA	NA	NA	NA	NA	NA	NA	NA	1	NA	1	1	1	1	1	1	1
chr11:69746698-69746979	Polr2a	6	-	CE	0.88899	0.98586	-0.09687	0.902	K0	0	Polr2a	6	-	CE	1	0.306	0.688,0.994	7	K0	0	5-6-7:1.0	NA	5-6:2.0,6-7:5.0	1	1	1	1	1	1	1	1	1
chr11:69780210-69784023	Zbtb4	10	+	TE	0.9958	0.82363	0.17218	0.963	K2	1.0461	Zbtb4	10	+	TE	1	0.013	0.987,1.0	232	K2	0	8-9-10:1.0	NA	NA	1	1	1	1	0.5839	0.9242	0.7013	1	1
chr11:69908007-69908012	Neurl4	17	+	AD	0.89915	0.51164	0.38751	0.974	K1	0.9852	Neurl4	17	+	AD	1	0.615	0.368,0.983	2	K0	0	16-17-18:1.0	NA	16-17:1.0,17-18:1.0	NA	1	1	NA	0	0.429	1	0.6	NA
chr11:70030595-70030603	Dlg4	8	+	AA	0.87693	0.35437	0.52256	0.993	K1	0.9183	Dlg4	8	+	AA	1	0.341	0.652,0.993	6	K0	0	7-8-9:1.0	NA	7-8:3.0,8-9:3.0	0	1	NA	1	NA	NA	NA	NA	0.333
chr11:70396818-70396934	Pelp1	13	-	CE	0.88342	0.9869	-0.10347	0.914	K0	0	Pelp1	13	-	CE	NA	NA	NA	NA	NA	NA	NA	NA	NA	1	1	NA	1	1	1	1	1	1
chr11:70397450-70397537	Pelp1	11	-	CE	0.8954	0.98775	-0.092357	0.901	K0	0	Pelp1	11	-	CE	1	0.233	0.762,0.995	10	K0	0	10-11-12:1.0	NA	10-11:3.0,11-12:7.0	1	1	1	1	1	1	1	1	1
chr11:70398481-70398540	Pelp1	8	-	CE	0.88825	0.98861	-0.10036	0.911	K0	0	Pelp1	8	-	CE	1	0.615	0.368,0.983	2	K0	0	7-8-9:1.0	NA	7-8:1.0,8-9:1.0	1	1	1	1	1	1	1	1	1
chr11:70401650-70401721	Pelp1	7	-	CE	0.8955	0.98724	-0.091738	0.904	K0	0	Pelp1	7	-	CE	1	0.615	0.368,0.983	2	K0	0	6-7-8:1.0	NA	6-7:1.0,7-8:1.0	1	1	1	1	1	1	1	1	1
chr11:70402631-70402753	Pelp1	5	-	AL	0.4559	0.11434	0.34156	0.922	K2	0.9799	Pelp1	5	-	AL	0.75	0.452	0.45,0.902	8	K1	0.8113	4-5:0.75	4-6:0.25	4-5:6.0,4-6:2.0	0.143	0.583	0	0.286	0.0727	0.111	0.0754	0.158	0.0556
chr11:70409764-70410028	Pelp1	2	-	TS	0.31167	0.98174	-0.67007	0.945	K1	0	Pelp1	2	-	TS	0	0.3845	0.00851,0.393	5	K1	0	1-2:0.0	NA	NA	0	0	1	0	1	1	1	1	1
chr11:70410029-70410031	Pelp1	1	-	TS	0.6874	0.017866	0.66953	0.944	K1	0	Pelp1	1	-	TS	1	0.384	0.607,0.991	5	K1	0	00:02:01	NA	NA	1	1	0	1	0	0	0	0	0
chr11:70540845-70540954	Pld2	4	+	CE	0.69731	0.92584	-0.22853	0.932	K1	0.8113	Pld2	4	+	CE	1	0.615	0.368,0.983	2	K0	0	4-5:1.0	NA	4-5:2.0	1	0.75	NA	1	1	1	1	1	1
chr11:70613713-70614128	Mink1	40	+	TE	0.030656	0.4196	-0.38894	0.959	K3	0.8733	Mink1	40	+	TE	0	0.0904	0.00165,0.0921	30	K3	0.5337	39-40:0.0	NA	NA	0	0	0	0	0.7388	0.0972	0.7077	0.2681	0.2749
chr11:74657168-74657339	Cluh	3	+	CE	0.87116	0.9854	-0.11424	0.913	K0	0	Cluh	3	+	CE	1	0.441	0.549,0.99	4	K0	0	3-4:1.0	NA	3-4:4.0	1	1	1	1	1	1	1	1	1
chr11:74659949-74660074	Cluh	7	+	CE	0.85552	0.98286	-0.12734	0.901	K0	0	Cluh	7	+	CE	1	0.514	0.473,0.987	3	K0	0	7-8:1.0	NA	7-8:3.0	1	1	1	1	1	1	1	1	1
chr11:74660352-74660499	Cluh	8	+	CE	0.86977	0.9826	-0.11283	0.915	K0	0	Cluh	8	+	CE	1	0.514	0.473,0.987	3	K0	0	7-8:1.0	NA	7-8:3.0	1	1	NA	1	1	1	1	1	1
chr11:75703366-75703655	Crk	7	+	TE	0.025908	0.16537	-0.13947	0.953	K2	1.003	Crk	7	+	TE	0	0.0044	7.75e-5,0.00452	661	K2	0.1857	00:07:00	NA	NA	0	0.1218	0	0	0.0751	0.1096	0.1895	0.272	0.1754
chr11:75703656-75706065	Crk	8	+	TE	0.91781	0.80635	0.11147	0.908	K2	1.003	Crk	8	+	TE	0.9717	0.021	0.959,0.98	661	K2	0.1857	7-8:0.9717	NA	NA	0.9295	0.8414	0.8935	0.9599	0.8911	0.8641	0.7709	0.7027	0.8073
chr11:76176959-76177382	Vps53	5	-	AL	0.37768	0.20667	0.17101	0.928	K1	0.9945	Vps53	5	-	AL	0.544	0.168	0.458,0.626	92	K1	0.9945	4-5:0.5435	4-6:0.4565	4-5:50.0,4-6:42.0	0.305	0.393	0.35	0.284	0.197	0.211	0.127	0.22	0.247
chr11:77822663-77822665	Myo18a	24	+	AA	0.68764	0.93239	-0.24475	0.949	K1	0.8113	Myo18a	24	+	AA	1	0.615	0.368,0.983	2	K0	0	22-24-25:1.0	NA	22-24:1.0,24-25:1.0	0.75	NA	NA	0.5	1	1	1	0.939	0.912
chr11:77822666-77822674	Myo18a	25	+	CE	0.69376	0.93314	-0.23937	0.952	K1	0.8113	Myo18a	25	+	CE	1	0.514	0.473,0.987	3	K0	0	24-25-27:1.0	NA	24-25:1.0,25-27:2.0	0.75	NA	NA	0.5	1	1	1	0.939	0.912
chr11:77864838-77864848	Myo18a	58	+	TE	0.10068	0.42317	-0.32249	0.96	K3	1.5837	Myo18a	58	+	TE	0.1451	0.063	0.117,0.18	339	K3	0.8774	57-58:0.1451	NA	NA	0.0282	0	0	0.3157	0.3143	0.365	0.5609	0.6036	0.2715
chr11:77865143-77865143	Myo18a	62	+	TE	0.052282	0.20103	-0.14875	0.922	K3	1.5837	Myo18a	62	+	TE	0.0513	0.04	0.0354,0.0754	339	K3	0.8774	57-58-59-60-61-62:0.0513	NA	NA	0.0423	0.0003	0	0.153	0.3392	0.125	0.1265	0.1239	0.2842
chr11:77865838-77865980	Myo18a	64	+	TE	0.85044	0.37761	0.47283	0.964	K3	1.5837	Myo18a	64	+	TE	0.8036	0.071	0.765,0.836	339	K3	0.8774	57-58-59-60-61-62-63-64:0.8036	NA	NA	0.9296	0.9997	1	0.5313	0.3464	0.51	0.3126	0.2725	0.4443
chr11:78032280-78032351	Dhrs13	1	+	TS	0.76207	0.27965	0.48242	0.976	K1	0.9944	Dhrs13	1	+	TS	NA	NA	NA	NA	NA	NA	NA	NA	NA	0.7202	0.9184	NA	NA	0.3474	0.4561	0.217	0.0863	0.1519
chr11:78032352-78032498	Dhrs13	2	+	TS	0.23387	0.72256	-0.48868	0.981	K1	0.9944	Dhrs13	2	+	TS	NA	NA	NA	NA	NA	NA	NA	NA	NA	0.2798	0.0816	NA	NA	0.6526	0.5439	0.783	0.9137	0.8481
chr11:78268099-78268217	2610507B11Rik	12	+	CE	0.86014	0.98633	-0.1262	0.925	K0	0	2610507B11Rik	12	+	CE	1	0.341	0.652,0.993	6	K0	0	11-12-13:1.0	NA	11-12:4.0,12-13:2.0	1	NA	1	1	1	1	1	1	1
chr11:78268639-78268897	2610507B11Rik	14	+	CE	0.87363	0.98894	-0.1153	0.928	K0	0	2610507B11Rik	14	+	CE	1	0.615	0.368,0.983	2	K0	0	13-14:1.0	NA	13-14:2.0	1	NA	NA	NA	1	1	1	1	1
chr11:78269488-78269693	2610507B11Rik	15	+	CE	0.87728	0.98808	-0.1108	0.933	K0	0	2610507B11Rik	15	+	CE	1	0.615	0.368,0.983	2	K0	0	15-16:1.0	NA	15-16:2.0	1	1	NA	1	1	1	1	1	1
chr11:78271291-78272383	2610507B11Rik	16	+	CE	0.86647	0.98781	-0.12134	0.907	K0	0	2610507B11Rik	16	+	CE	1	0.441	0.549,0.99	4	K0	0	15-16-17:1.0	NA	15-16:2.0,16-17:2.0	1	1	NA	1	1	1	1	1	1
chr11:82802027-82802862	Lig3	34	+	TE	0.0063094	0.1611	-0.15479	1	K3	1.5931	Lig3	34	+	TE	0	0.0154	0.000271,0.0157	188	K3	1.0333	32-33-34:0.0	NA	NA	0	0	0	0	0.1904	0.1486	0.1657	0.1199	0.1745
chr11:82802449-82803821	Rffl	15	-	TE	0.22833	0.53578	-0.30745	0.927	K2	1.5402	Rffl	15	-	TE	0.3405	0.086	0.299,0.385	326	K2	1.4032	13-14-15:0.3405	NA	NA	0.1616	0.1453	0.3523	0.1335	0.5699	0.8402	0.5511	0.3983	0.3206
chr11:82803822-82805606	Rffl	14	-	TE	0.50712	0.16271	0.34441	0.958	K2	1.5402	Rffl	14	-	TE	0.5267	0.091	0.481,0.572	326	K2	1.4032	13-14:0.5267	NA	NA	0.4043	0.5418	0.6477	0.4169	0.1816	0	0.0306	0.3813	0.2088
chr11:82804199-82804274	Lig3	36	+	TE	0.27521	0.098254	0.17696	0.956	K3	1.5931	Lig3	36	+	TE	0.2768	0.107	0.227,0.334	188	K3	1.0333	32-33-34-35-36:0.2768	NA	NA	0.3361	0.2277	0.2684	0.2557	0.0359	0.0972	0	0.096	0.2536
chr11:82990942-82991057	Slfn9	3	-	CE	0.71987	0.92382	-0.20395	0.926	K2	0.7019	Slfn9	3	-	CE	0.553	0.6	0.23,0.83	4.47	K1	0.9919	3-4:0.5529	2-4:0.4471	2-4:2.0,3-4:2.5	1	0.81	1	1	0.948	0.907	1	1	1
chr11:83291699-83291719	AA465934	1	+	TS	0.073822	0.87613	-0.80231	1	K2	0.9184	AA465934	1	+	TS	0.9231	0.497	0.478,0.975	4	K2	0.3912	00:03:00.900000	NA	NA	NA	0	0.9615	NA	0.9538	NA	NA	NA	NA
chr11:83291720-83291741	AA465934	2	+	TS	0.65213	0.12105	0.53108	0.998	K2	0.9184	AA465934	2	+	TS	0.0769	0.4975	0.0245,0.522	4	K2	0.3912	2-3:0.07692	NA	NA	NA	0.6666	0.0385	NA	0.0366	NA	NA	NA	NA
chr11:83291742-83291833	AA465934	3	+	TS	0.35589	0.094072	0.26182	0.956	K2	0.9184	AA465934	3	+	TS	0	0.4408	0.0102,0.451	4	K2	0.3912	1-2-3:0.0	NA	NA	NA	0.3334	0	NA	0.0095	NA	NA	NA	NA
chr11:83402645-83403012	Ap2b1	28	+	TE	0.9001	0.66816	0.23194	1	K2	0.963	Ap2b1	28	+	TE	0.9219	0.078	0.873,0.951	130	K2	0.3955	27-28:0.9219	NA	NA	0.869	0.8902	0.914	0.9364	0.6693	0.7057	0.6914	0.6127	0.6649
chr11:83403013-83405035	Ap2b1	29	+	TE	0.10023	0.33169	-0.23147	1	K2	0.963	Ap2b1	29	+	TE	0.0781	0.0783	0.0487,0.127	130	K2	0.3955	27-28-29:0.07811	NA	NA	0.131	0.1098	0.086	0.0636	0.3307	0.2943	0.3086	0.3873	0.3351
chr11:83986814-83987047	Synrg	10	+	CE	0.4825	0.79176	-0.30927	0.912	K2	1.5551	Synrg	10	+	CE	0.2	0.5192	0.0628,0.582	5	K1	0.7219	8-10:0.2	8-11:0.8	8-9:2.0,8-10:1.0,8-11:4.0	0.5	0.762	0.4	0.46	0.948	0.912	0.606	0.787	0.77
chr11:86517350-86517392	Rps6kb1	8	-	CE	0.21689	0.10148	0.11541	0.934	K3	1.1339	Rps6kb1	8	-	CE	0.0929	0.0862	0.0598,0.146	126	K2	0.5388	7-8-9-11:0.04551,7-8-11:0.04735	7-11:0.9071	7-8:15.0,7-11:102.0,8-9:6.0,8-11:3.0,9-11:2.0,10-11:12.0	0.247	0.215	0.289	0.21	0.0654	0.119	0.101	0.119	0.0769
chr11:86544566-86544774	Rps6kb1	2	-	TS	0.27987	0.083302	0.19656	0.908	K1	0.9939	Rps6kb1	2	-	TS	0.3839	0.143	0.315,0.458	122	K1	0.9607	1-2:0.3839	NA	NA	0.1329	0.4541	0.1381	0.2646	0.0544	0.0332	0	0.1158	0.1944
chr11:86544775-86544805	Rps6kb1	1	-	TS	0.72107	0.91624	-0.19517	0.918	K1	0.9939	Rps6kb1	1	-	TS	0.6161	0.143	0.542,0.685	122	K1	0.9607	00:02:00.600000	NA	NA	0.8671	0.5459	0.8619	0.7354	0.9456	0.9668	1	0.8842	0.8056
chr11:87101382-87101645	Prr11	5	-	CE	0.88993	0.98567	-0.095736	0.911	K0	0	Prr11	5	-	CE	1	0.306	0.688,0.994	7	K0	0	4-5:1.0	NA	4-5:7.0	1	1	NA	1	1	1	1	1	1
chr11:87664274-87664548	Rnf43	3	+	TS	0.24694	0.019328	0.22761	0.94	K1	0.9973	Rnf43	3	+	TS	0	0.0494	0.000884,0.0503	57	K1	0	00:04:00	NA	NA	0.4692	0.2924	0	0.3876	0	0	0	0	0
chr11:87664549-87664867	Rnf43	4	+	TS	0.74988	0.98102	-0.23114	0.943	K1	0.9973	Rnf43	4	+	TS	1	0.049	0.95,0.999	57	K1	0	3-4:1.0	NA	NA	0.5308	0.7076	1	0.6124	1	1	1	1	1
chr11:88049216-88049411	Srsf1	6	+	RI	0.3662	0.09235	0.27385	1	K3	1.0422	Srsf1	6	+	RI	0.287	0.127	0.229,0.356	135	K3	1.0422	5-6-7-8-9:0.2841,5-6-7-9:0.003371	5-7-8-9:0.6917,5-7-9:0.003951,5-9:0.01686	5-6:29.0,5-7:70.0,5-9:2.0,6-7:34.0,7-8:132.0,7-9:1.0,8-9:117.0	0.419	0.3	0.494	0.319	0.0785	0.0875	0.0642	0.143	0.0778
chr11:88049977-88050410	Srsf1	9	+	TE	0.0005211	0.15231	-0.15179	1	K2	1.0323	Srsf1	9	+	TE	0	0.0015	2.55e-5,0.00149	2010	K2	0.5697	00:09:00	NA	NA	0	0	0	0	0.0873	0.2107	0.1716	0.1239	0.1672
chr11:88050411-88051490	Srsf1	10	+	TE	0.86675	0.7948	0.071949	0.943	K2	1.0323	Srsf1	10	+	TE	0.8655	0.025	0.852,0.877	2010	K2	0.5697	9-10:0.8655	NA	NA	0.8848	0.8749	0.8163	0.894	0.852	0.7339	0.783	0.8207	0.7845
chr11:88051491-88053755	Srsf1	11	+	TE	0.13311	0.053112	0.079997	1	K2	1.0323	Srsf1	11	+	TE	0.1345	0.025	0.123,0.148	2010	K2	0.5697	9-10-11:0.1345	NA	NA	0.1152	0.1251	0.1837	0.106	0.0606	0.0554	0.0454	0.0554	0.0483
chr11:88718645-88718803	C030037D09Rik	1	+	TS	0.14822	0.60158	-0.45336	0.98	K1	0.9415	C030037D09Rik	1	+	TS	NA	NA	NA	NA	NA	NA	NA	NA	NA	0.0443	NA	NA	1	1	NA	0.6414	NA	NA
chr11:88718804-88719017	C030037D09Rik	2	+	TS	0.85885	0.39484	0.46401	0.985	K1	0.9415	C030037D09Rik	2	+	TS	NA	NA	NA	NA	NA	NA	NA	NA	NA	0.9557	NA	NA	0	0	NA	0.3586	NA	NA
chr11:89015719-89015817	Trim25	9	+	CE	0.85577	0.9871	-0.13133	0.927	K0	0	Trim25	9	+	CE	1	0.615	0.368,0.983	2	K0	0	8-9:1.0	NA	8-9:2.0	1	1	1	1	1	1	1	1	1
chr11:89035179-89037581	Dgke	14	-	TE	0.40436	0.11264	0.29173	0.958	K1	0.9976	Dgke	14	-	TE	0.4714	0.134	0.405,0.539	146	K1	0.9976	13-14:0.4714	NA	NA	0.1941	0.3052	0.7004	0.3486	0.1535	0.0617	0.1254	0.0891	0.1176
chr11:89037582-89040911	Dgke	13	-	TE	0.59497	0.88632	-0.29135	0.963	K1	0.9976	Dgke	13	-	TE	0.5286	0.134	0.461,0.595	146	K1	0.9976	00:13:00.500000	NA	NA	0.8059	0.6948	0.2996	0.6514	0.8465	0.9383	0.8746	0.9109	0.8824
chr11:93943775-93945321	Mbtd1	25	+	TE	0.0054484	0.29218	-0.28674	0.994	K1	0.9989	Mbtd1	25	+	TE	0	0.0086	0.000151,0.0088	338	K1	0	00:25:00	NA	NA	0	0.0091	0	0	0.3733	0.4104	0.5191	0.0794	0.0694
chr11:93945322-93946985	Mbtd1	26	+	TE	0.9944	0.70768	0.28672	0.997	K1	0.9989	Mbtd1	26	+	TE	1	0.009	0.991,1.0	338	K1	0	25-26:1.0	NA	NA	1	0.9909	1	1	0.6267	0.5896	0.4809	0.9206	0.9306
chr11:95763539-95764711	Zfp652	7	+	TE	0.66643	0.38491	0.28152	0.909	K1	1	Zfp652	7	+	TE	0.6349	0.165	0.548,0.713	90	K1	0.9468	00:07:00.600000	NA	NA	0.7645	0.7687	0.7304	0.455	0.1579	0.5226	0.2791	0.5021	0.4597
chr11:95764712-95772353	Zfp652	8	+	TE	0.33262	0.61452	-0.2819	0.921	K1	1	Zfp652	8	+	TE	0.3651	0.165	0.287,0.452	90	K1	0.9468	7-8:0.3651	NA	NA	0.2355	0.2313	0.2696	0.545	0.8421	0.4774	0.7209	0.4979	0.5403
chr11:96723350-96723397	Skap1	17	+	CE	0.24415	0.31432	-0.070168	0.992	K6	1.2853	Skap1	17	+	CE	0.265	0.036	0.247,0.283	1620	K2	0.8739	16-17-18-19:0.2647	16-18-19:0.7307,16-19:0.004569	16-17:309.0,16-18:926.0,16-19:6.0,17-18:374.0,17-19:2.0,18-19:1353.0	0.23	0.225	0.259	0.239	0.295	0.295	0.309	0.333	0.339
chr11:97175749-97175850	Kpnb1	9	-	CE	0.93389	0.99458	-0.060695	0.91	K0	0	Kpnb1	9	-	CE	1	0.159	0.838,0.997	16	K0	0	8-9-10:1.0	NA	8-9:11.0,9-10:5.0	1	1	1	1	1	1	1	1	1
chr11:97177246-97177356	Kpnb1	8	-	CE	0.93938	0.9951	-0.055719	0.934	K0	0	Kpnb1	8	-	CE	1	0.15	0.847,0.997	17	K0	0	7-8-9:1.0	NA	7-8:6.0,8-9:11.0	1	1	1	1	1	1	1	1	1
chr11:97178270-97178359	Kpnb1	7	-	CE	0.929	0.99453	-0.065525	0.929	K0	0	Kpnb1	7	-	CE	1	0.159	0.838,0.997	16	K0	0	6-7-8:1.0	NA	6-7:10.0,7-8:6.0	1	1	1	1	1	1	1	1	1
chr11:97178868-97178927	Kpnb1	6	-	CE	0.93166	0.99449	-0.062825	0.914	K0	0	Kpnb1	6	-	CE	1	0.115	0.883,0.998	23	K0	0	5-6-7:1.0	NA	5-6:13.0,6-7:10.0	1	1	1	1	1	1	1	1	1
chr11:97180444-97180596	Kpnb1	5	-	CE	0.91105	0.99485	-0.083798	0.932	K0	0	Kpnb1	5	-	CE	1	0.15	0.847,0.997	17	K0	0	4-5-6:1.0	NA	4-5:4.0,5-6:13.0	1	1	1	1	1	1	1	1	1
chr11:97181625-97181825	Kpnb1	4	-	CE	0.88098	0.99479	-0.11381	0.96	K0	0	Kpnb1	4	-	CE	1	0.384	0.607,0.991	5	K0	0	3-4-5:1.0	NA	3-4:1.0,4-5:4.0	1	1	1	1	1	1	1	1	1
chr11:97184927-97185109	Kpnb1	3	-	CE	0.88728	0.99311	-0.10583	0.932	K0	0	Kpnb1	3	-	CE	NA	NA	NA	NA	NA	NA	NA	NA	NA	1	1	1	1	1	1	1	1	1
chr11:98005024-98005128	Cacnb1	17	-	AD	0.91604	0.43728	0.47876	0.992	K1	0.9911	Cacnb1	17	-	AD	1	0.615	0.368,0.983	2	K0	0	17-18:1.0	NA	17-18:2.0	1	1	1	1	1	0.556	0.333	0.286	0.5
chr11:98011343-98011497	Cacnb1	9	-	CE	0.36394	0.8651	-0.50116	0.986	K1	0.8905	Cacnb1	9	-	CE	0	0.5143	0.0127,0.527	3	K0	0	NA	8-12:1.0	8-12:3.0,11-12:3.0	NA	0.308	1	0	0.667	0.25	1	1	NA
chr11:98203335-98204410	Cdk12	3	+	TS	0.19567	0.33094	-0.13527	0.907	K2	1.4601	Cdk12	3	+	TS	0.1758	0.129	0.122,0.251	93	K2	0.7344	1-2-3:0.1758	NA	NA	0.2268	0.1585	0.2302	0.1393	0.4298	0.3717	0.2663	0.2015	0.3778
chr11:98805608-98806434	Msl1	14	+	TE	0.18623	0.44643	-0.2602	0.957	K2	1.5608	Msl1	14	+	TE	0.1724	0.047	0.15,0.197	703	K2	1.4518	13-14:0.1724	NA	NA	0	0.0922	0.3325	0.329	0.5281	0.4215	0.4385	0.4067	0.4363
chr11:98806435-98807859	Msl1	15	+	TE	0.68106	0.32712	0.35393	0.953	K2	1.5608	Msl1	15	+	TE	0.519	0.062	0.488,0.55	703	K2	1.4518	13-14-15:0.519	NA	NA	1	0.5496	0.6675	0.671	0.4719	0.3457	0.2613	0.2582	0.2972
chr11:99051445-99051812	Igfbp4	5	+	TE	0.49588	0.06494	0.43094	0.984	K1	0.9892	Igfbp4	5	+	TE	0.1563	0.099	0.114,0.213	146	K1	0.6254	00:05:00.200000	NA	NA	0.6661	0.561	0.4038	0.6943	0.1962	0.0958	0	0	0
chr11:99051813-99054392	Igfbp4	6	+	TE	0.50311	0.93513	-0.43202	0.983	K1	0.9892	Igfbp4	6	+	TE	0.8437	0.099	0.787,0.886	146	K1	0.6254	5-6:0.8437	NA	NA	0.3339	0.439	0.5962	0.3057	0.8038	0.9042	1	1	1
chr12:102361326-102363068	Rin3	10	+	AL	0.43673	0.083054	0.35368	0.955	K1	0.971	Rin3	10	+	AL	0.176	0.2973	0.0797,0.377	17	K1	0.6724	9-10:0.1765	9-11:0.8235	9-10:3.0,9-11:14.0	0.3	0.6	0.333	0.75	0	0	0.0698	0.135	0.103
chr12:103388682-103388697	Otub2	1	+	TS	0.86265	0.064469	0.79818	1	K1	0	Otub2	1	+	TS	1	0.384	0.607,0.991	5	K1	0	00:02:01	NA	NA	NA	NA	1	NA	1	0	1	NA	NA
chr12:103388698-103388873	Otub2	2	+	TS	0.14774	0.93383	-0.78609	1	K1	0	Otub2	2	+	TS	0	0.3845	0.00851,0.393	5	K1	0	1-2:0.0	NA	NA	NA	NA	0	NA	0	1	0	NA	NA
chr12:107910403-107915221	Bcl11b	6	-	TE	0.14682	0.067538	0.079281	0.997	K1	0.7151	Bcl11b	6	-	TE	0.1482	0.022	0.138,0.16	2790	K1	0.6053	5-6:0.1482	NA	NA	0.1142	0.1455	0.1966	0.1285	0.062	0.0503	0.0637	0.0826	0.078
chr12:107915222-107917414	Bcl11b	5	-	TE	0.85315	0.93249	-0.079348	0.998	K1	0.7151	Bcl11b	5	-	TE	0.8518	0.022	0.84,0.862	2790	K1	0.6053	00:05:00.900000	NA	NA	0.8858	0.8545	0.8034	0.8715	0.938	0.9497	0.9363	0.9174	0.922
chr12:108003086-108003414	Bcl11b	2	-	TS	0.99758	0.93032	0.067263	0.98	K1	0.5842	Bcl11b	2	-	TS	1	0.007	0.993,1.0	415	K1	0	1-2:1.0	NA	NA	1	1	1	1	1	0.86	0.925	1	0.8755
chr12:108003415-108003602	Bcl11b	1	-	TS	0.0024573	0.069781	-0.067324	0.987	K1	0.5842	Bcl11b	1	-	TS	0	0.0071	0.000123,0.00718	415	K1	0	00:02:00	NA	NA	0	0	0	0	0	0.14	0.075	0	0.1245
chr12:108160233-108160381	Setd3	5	-	CE	0.76683	0.85475	-0.087921	0.946	K1	0.84	Setd3	5	-	CE	0.822	0.113	0.758,0.871	123	K1	0.6752	4-5-6:0.8222	4-6:0.1778	4-5:63.0,4-6:12.0,5-6:48.0	0.731	0.748	0.821	0.739	0.859	0.865	0.859	0.826	0.879
chr12:111712585-111712927	Bag5	2	-	AF	0.11575	0.025426	0.090321	0.933	K1	0.6098	Bag5	2	-	AF	0.109	0.1539	0.0571,0.211	46	K1	0.496	2-3:0.1087	1-3:0.8913	1-3:41.0,2-3:5.0	0.146	0.069	0	0.15	0	0	0.0152	0	0
chr12:113123235-113123239	Mta1	9	+	AD	0.896	0.3448	0.5512	0.989	K1	0.998	Mta1	9	+	AD	1	0.615	0.368,0.983	2	K0	0	8-9-11:1.0	NA	8-9:1.0,9-11:1.0	1	0	1	NA	0.526	0.444	0.438	0.133	0
chr12:116413061-116413175	Ncapg2	5	+	CE	0.89274	0.99293	-0.10019	0.926	K0	0	Ncapg2	5	+	CE	1	0.202	0.794,0.996	12	K0	0	4-5-6:1.0	NA	4-5:8.0,5-6:4.0	1	1	1	1	1	1	1	1	1
chr12:116414738-116414892	Ncapg2	6	+	CE	0.9015	0.99322	-0.091713	0.931	K0	0	Ncapg2	6	+	CE	1	0.189	0.807,0.996	13	K0	0	5-6-7:1.0	NA	5-6:4.0,6-7:9.0	1	1	1	1	1	1	1	1	1
chr12:116424622-116424714	Ncapg2	11	+	CE	0.94334	0.99372	-0.050383	0.902	K0	0	Ncapg2	11	+	CE	1	0.168	0.829,0.997	15	K0	0	10-11-12:1.0	NA	10-11:7.0,11-12:8.0	1	1	1	1	1	1	1	1	1
chr12:116425779-116425904	Ncapg2	12	+	CE	0.89894	0.99271	-0.093766	0.928	K0	0	Ncapg2	12	+	CE	1	0.168	0.829,0.997	15	K0	0	11-12-13:1.0	NA	11-12:8.0,12-13:7.0	1	1	1	1	1	1	1	1	1
chr12:116434584-116434757	Ncapg2	17	+	CE	0.90782	0.99333	-0.085516	0.926	K0	0	Ncapg2	17	+	CE	1	0.189	0.807,0.996	13	K0	0	16-17-18:1.0	NA	16-17:9.0,17-18:4.0	1	1	1	1	1	1	1	1	1
chr12:116437971-116438041	Ncapg2	18	+	CE	0.89175	0.9933	-0.10155	0.94	K0	0	Ncapg2	18	+	CE	1	0.277	0.717,0.994	8	K0	0	17-18-19:1.0	NA	17-18:4.0,18-19:4.0	1	1	1	1	1	1	1	1	1
chr12:116438598-116438748	Ncapg2	19	+	CE	0.9171	0.99276	-0.075659	0.923	K0	0	Ncapg2	19	+	CE	1	0.189	0.807,0.996	13	K0	0	18-19-20:1.0	NA	18-19:4.0,19-20:9.0	1	1	1	1	1	1	1	1	1
chr12:116439759-116439875	Ncapg2	21	+	CE	0.89934	0.99374	-0.094398	0.948	K0	0	Ncapg2	21	+	CE	1	0.217	0.779,0.996	11	K0	0	20-21-22:1.0	NA	20-21:9.0,21-22:2.0	1	1	1	1	1	1	1	1	1
chr12:116439960-116440100	Ncapg2	22	+	CE	0.91081	0.9933	-0.082488	0.917	K0	0	Ncapg2	22	+	CE	1	0.277	0.717,0.994	8	K0	0	21-22-23:1.0	NA	21-22:2.0,22-23:6.0	1	1	1	1	1	1	1	1	1
chr12:116447657-116447760	Ncapg2	26	+	CE	0.91504	0.9944	-0.079361	0.97	K1	0.381	Ncapg2	26	+	CE	1	0.202	0.794,0.996	12	K0	0	25-26-27:1.0	NA	25-26:9.0,26-27:3.0	0.926	1	1	1	1	1	1	1	1
chr12:17011452-17011554	2410004P03Rik	2	-	TS	0.89974	0.19308	0.70667	0.999	K1	0.3636	2410004P03Rik	2	-	TS	1	0.277	0.717,0.994	8	K1	0	1-2:1.0	NA	NA	0.0347	NA	NA	NA	NA	NA	NA	0.0694	NA
chr12:17011555-17011727	2410004P03Rik	1	-	TS	0.095764	0.80104	-0.70527	0.999	K1	0.3636	2410004P03Rik	1	-	TS	0	0.2773	0.00568,0.283	8	K1	0	00:02:00	NA	NA	0.9653	NA	NA	NA	NA	NA	NA	0.9306	NA
chr12:17356921-17356958	Nol10	5	+	CE	0.90211	0.9846	-0.082493	0.904	K1	0.469	Nol10	5	+	CE	1	0.254	0.741,0.995	9	K0	0	4-5-6:1.0	NA	4-5:5.0,5-6:4.0	1	1	1	0.9	1	0.983	1	1	1
chr12:17368309-17368387	Nol10	10	+	CE	0.7896	0.97285	-0.18325	0.901	K1	0.9852	Nol10	10	+	CE	0.571	0.438	0.336,0.774	11	K1	0.9852	9-10-11:0.5714	9-11:0.4286	9-10:4.0,9-11:3.0,10-11:4.0	1	1	1	0.75	1	1	0.959	1	0.956
chr12:30904718-30904831	Acp1	4	-	CE	0.40388	0.30544	0.098443	0.905	K2	0.9942	Acp1	4	-	CE	0.382	0.077	0.344,0.421	427	K1	0.9592	2-4-5:0.3817	2-3-5:0.6183	2-3:173.0,2-4:72.0,2-5:3.0,3-5:198.0,4-5:157.0	0.432	0.406	0.38	0.419	0.266	0.222	0.289	0.377	0.367
chr12:3499979-3502466	Asxl2	15	+	TE	0.071389	0.52538	-0.45399	0.981	K2	1.448	Asxl2	15	+	TE	0	0.005	8.77e-5,0.00511	584	K2	0.7992	00:15:00	NA	NA	0	0	0	0.3485	0.4141	0.6631	0.5505	0.4597	0.5397
chr12:3506848-3506852	Asxl2	17	+	TE	0.31605	0.10429	0.21176	0.922	K2	1.448	Asxl2	17	+	TE	0.2425	0.058	0.215,0.273	584	K2	0.7992	15-16-17:0.2425	NA	NA	0.2424	0.2422	0.242	0.609	0.1428	0.0751	0.0866	0.1201	0.0892
chr12:4233752-4233965	Cenpo	2	-	TS	0.43995	0.24615	0.1938	0.958	K1	0.9978	Cenpo	2	-	TS	0.3362	0.134	0.273,0.407	132	K1	0.9211	1-2:0.3362	NA	NA	0.4512	0.4494	0.5279	0.4297	0.1789	0.3562	0.1922	0.2399	0.2497
chr12:4233966-4234294	Cenpo	1	-	TS	0.56028	0.75236	-0.19208	0.959	K1	0.9978	Cenpo	1	-	TS	0.6638	0.134	0.593,0.727	132	K1	0.9211	00:02:00.700000	NA	NA	0.5488	0.5506	0.4721	0.5703	0.8211	0.6438	0.8078	0.7601	0.7503
chr12:51629374-51629507	Strn3	10	-	CE	0.89195	0.98527	-0.093321	0.971	K3	1.6058	Strn3	10	-	CE	0.954	0.078	0.899,0.977	87	K2	0.9597	7-10-11:0.8147,7-9-10-11:0.0383,7-8-9-10-11:0.1008	7-11:0.04618	7-8:4.0,7-9:1.0,7-10:27.0,7-11:2.0,8-9:3.0,9-10:7.0,10-11:51.0	0.878	0.808	0.96	0.906	1	1	1	1	1
chr12:51896563-51896631	Heatr5a	26	-	CE	0.50496	0.91379	-0.40882	0.985	K1	1	Heatr5a	26	-	CE	NA	NA	NA	NA	NA	NA	NA	NA	NA	0.5	NA	NA	NA	1	1	1	1	0.667
chr12:51897747-51897928	Heatr5a	25	-	CE	0.50693	0.88979	-0.38285	0.976	K1	1	Heatr5a	25	-	CE	NA	NA	NA	NA	NA	NA	NA	NA	NA	0.5	NA	NA	NA	1	1	NA	1	0.809
chr12:51938071-51938170	Heatr5a	13	-	CE	0.42803	0.85748	-0.42945	0.976	K1	0.971	Heatr5a	13	-	CE	NA	NA	NA	NA	NA	NA	NA	NA	NA	0.4	NA	1	NA	1	1	1	1	0.833
chr12:51950929-51951184	Heatr5a	8	-	CE	0.57707	0.89852	-0.32145	0.947	K1	0.971	Heatr5a	8	-	CE	1	0.615	0.368,0.983	2	K0	0	8-9:1.0	NA	8-9:2.0	0.6	NA	NA	NA	1	1	1	1	0.727
chr12:51961433-51961644	Heatr5a	2	-	CE	0.45573	0.86125	-0.40552	0.963	K1	0.9852	Heatr5a	2	-	CE	NA	NA	NA	NA	NA	NA	NA	NA	NA	0.429	NA	NA	NA	1	1	1	1	0.812
chr12:54695822-54695862	Eapp	4	-	TS	0.12758	0.041096	0.086483	0.95	K3	1.9706	Eapp	4	-	TS	0.1237	0.0593	0.0977,0.157	338	K3	1.9706	2-3-4-5:0.1237	NA	NA	0.1003	0.1174	0.156	0.1295	0.0397	0.0426	0	0.1024	0
chr12:69583766-69584852	Sos2	28	-	TE	0.99186	0.84549	0.14637	0.944	K2	1.2632	Sos2	28	-	TE	1	0.023	0.977,1.0	126	K2	0	26-27-28:1.0	NA	NA	1	1	1	1	1	0.7427	0.8793	0.6557	1
chr12:69585089-69585632	Sos2	26	-	TE	0.0081014	0.10436	-0.096261	0.962	K2	1.2632	Sos2	26	-	TE	0	0.0229	0.000404,0.0233	126	K2	0	00:26:00	NA	NA	0	0	0	0	0	0.1433	0.1207	0.2065	0
chr12:73310990-73312182	Slc38a6	9	+	TE	0.34684	0.00039175	0.34645	1	K1	0.9878	Slc38a6	9	+	TE	0.3887	0.027	0.375,0.402	3520	K1	0.964	00:09:00.400000	NA	NA	0.2473	0.4352	0.3398	0.3229	0	0	0	0	0
chr12:73312183-73314520	Slc38a6	10	+	TE	0.65312	0.99962	-0.3465	1	K1	0.9878	Slc38a6	10	+	TE	0.6113	0.027	0.598,0.625	3520	K1	0.964	9-10:0.6113	NA	NA	0.7527	0.5648	0.6602	0.6771	1	1	1	1	1
chr12:76350200-76350273	Zbtb25	7	-	AA	0.94499	0.85156	0.093428	0.987	K3	1.609	Zbtb25	7	-	AA	0.948	0.056	0.912,0.968	175	K2	0.7514	2-7-8:0.09868,2-6-7-8:0.8494	2-6-8:0.05195	2-3:5.0,2-6:18.0,2-7:4.0,6-7:75.0,6-8:6.0,7-8:90.0	0.972	0.936	0.955	0.949	0.86	0.875	0.842	0.894	0.816
chr12:80167542-80168321	Actn1	24	-	TE	0.99573	0.22185	0.77387	1	K1	0.8583	Actn1	24	-	TE	1	0.014	0.986,1.0	210	K1	0	23-24:1.0	NA	NA	1	1	1	1	0.1999	0.1311	0.2189	0.2821	0.2648
chr12:80168322-80168480	Actn1	23	-	TE	0.0043079	0.77758	-0.77327	1	K1	0.8583	Actn1	23	-	TE	0	0.0139	0.000243,0.0141	210	K1	0	00:23:00	NA	NA	0	0	0	0	0.8001	0.8689	0.7811	0.7179	0.7352
chr12:80170686-80170766	Actn1	20	-	CE	0.89801	0.99298	-0.094975	0.934	K1	0.5436	Actn1	20	-	CE	1	0.15	0.847,0.997	17	K0	0	19-20-22:1.0	NA	19-20:5.0,20-22:12.0	1	0.875	1	1	1	1	1	1	1
chr12:80177188-80177296	Actn1	14	-	CE	0.94001	0.99338	-0.053369	0.907	K0	0	Actn1	14	-	CE	1	0.178	0.819,0.997	14	K0	0	13-14-15:1.0	NA	13-14:9.0,14-15:5.0	1	1	1	1	1	1	1	1	1
chr12:80184807-80184899	Actn1	10	-	CE	0.90337	0.99223	-0.088859	0.903	K0	0	Actn1	10	-	CE	1	0.254	0.741,0.995	9	K0	0	9-10-11:1.0	NA	9-10:6.0,10-11:3.0	1	1	1	1	1	1	1	1	1
chr12:80949720-80950503	Srsf5	16	+	TE	0.99954	0.94786	0.051683	0.995	K1	0.4899	Srsf5	16	+	TE	0.9998	0.001	0.999,1.0	4320	K1	0.0023	00:16:01	NA	NA	0.9998	0.9998	0.9998	0.9998	0.8933	0.9516	0.8962	0.9998	0.9998
chr12:80950504-80950507	Srsf5	17	+	TE	0.00046065	0.052124	-0.051664	0.995	K1	0.4899	Srsf5	17	+	TE	0.0002	0.001	6.99e-5,0.00105	4320	K1	0.0023	16-17:0.00016	NA	NA	0.0002	0.0002	0.0002	0.0002	0.1067	0.0484	0.1038	0.0002	0.0002
chr12:81470603-81472351	Gm20498	7	-	AL	0.92663	0.83422	0.092406	0.944	K1	0.7935	Gm20498	7	-	AL	0.945	0.056	0.91,0.966	186	K1	0.3057	6-7:0.9454	6-8:0.05463	6-7:176.2,6-8:10.2	0.923	0.906	0.941	0.946	0.82	0.761	0.857	0.9	0.862
chr12:83794034-83795438	Numb	15	-	TE	0.98156	0.83306	0.1485	0.974	K1	0.8261	Numb	15	-	TE	1	0.005	0.995,1.0	551	K1	0	14-15:1.0	NA	NA	1	1	0.9174	1	0.8483	0.7404	0.8085	0.7914	0.9829
chr12:83795439-83796154	Numb	14	-	TE	0.018407	0.16716	-0.14876	0.967	K1	0.8261	Numb	14	-	TE	0	0.0053	9.29e-5,0.00541	551	K1	0	00:14:00	NA	NA	0	0	0.0826	0	0.1517	0.2596	0.1915	0.2086	0.0171
chr12:84996321-84996351	Ylpm1	1	+	TS	0.49954	0.013248	0.48629	1	K2	0.9984	Ylpm1	1	+	TS	0.4624	0.329	0.303,0.632	22	K2	0.9959	00:03:00.500000	NA	NA	0.2437	0.5744	0.4762	0.747	0	0	0	0	0
chr12:84996352-84996489	Ylpm1	2	+	TS	0.45272	0.026081	0.42664	0.985	K2	0.9984	Ylpm1	2	+	TS	0.5376	0.329	0.368,0.697	22	K2	0.9959	2-3:0.5376	NA	NA	0.7563	0.4256	0.5238	0	0	0	0	0	0.0684
chr12:84996490-84997059	Ylpm1	3	+	TS	0.089267	0.9736	-0.88434	1	K2	0.9984	Ylpm1	3	+	TS	0	0.1198	0.00223,0.122	22	K2	0.9959	1-2-3:0.0	NA	NA	0	0	0	0.253	1	1	1	1	0.9316
chr12:86961780-86962667	Cipc	6	+	TE	0.0051063	0.07349	-0.068384	0.962	K2	1.1354	Cipc	6	+	TE	0	0.0058	0.000101,0.0059	505	K2	0	00:06:00	NA	NA	0	0.0148	0	0	0	0.0712	0.147	0.007	0.1371
chr12:8749589-8750001	Pum2	28	+	TE	0.0015422	0.24839	-0.24685	1	K3	0.9338	Pum2	28	+	TE	0	0.0034	6.01e-5,0.00351	852	K3	0.6746	00:28:00	NA	NA	0	0	0	0	0.238	0.1708	0.3494	0.2466	0.2316
chr12:8752562-8752581	Pum2	33	+	TE	0.12632	0.001772	0.12455	0.998	K3	0.9338	Pum2	33	+	TE	0.1775	0.043	0.157,0.2	852	K3	0.6746	28-29-30-31-32-33:0.1775	NA	NA	0.2053	0.2427	0	0	0	0	0	0	0
chr12:8771323-8771412	Sdc1	1	+	TS	0.87428	0.103	0.77129	1	K1	0	Sdc1	1	+	TS	1	0.341	0.652,0.993	6	K1	0	00:02:01	NA	NA	1	NA	NA	NA	0	1	NA	NA	1
chr12:8771413-8771701	Sdc1	2	+	TS	0.12405	0.89903	-0.77498	0.999	K1	0	Sdc1	2	+	TS	0	0.3407	0.0073,0.348	6	K1	0	1-2:0.0	NA	NA	0	NA	NA	NA	1	0	NA	NA	0
chr12:91806043-91806620	Sel1l	25	-	TE	0.7711	0.23892	0.53218	0.989	K1	1	Sel1l	25	-	TE	0.7052	0.053	0.678,0.731	779	K1	0.8748	24-25:0.7052	NA	NA	0.4979	0.8728	1	0.7842	0.2805	0.127	0.219	0.258	0.3073
chr12:91806621-91810053	Sel1l	24	-	TE	0.2287	0.76129	-0.53259	0.994	K1	1	Sel1l	24	-	TE	0.2948	0.053	0.269,0.322	779	K1	0.8748	00:24:00.300000	NA	NA	0.5021	0.1272	0	0.2158	0.7195	0.873	0.781	0.742	0.6927
chr13:100245092-100245191	Naip5	2	-	CE	0.87428	0.61839	0.25589	0.91	K1	0.9183	Naip5	2	-	CE	1	0.455	0.534,0.989	3.78	K0	0	1-2-3:1.0	NA	1-2:0.8,2-3:3.0	1	1	NA	1	0.667	NA	NA	NA	0.2
chr13:104314238-104314383	Adamts6	7	+	CE	0.88942	0.57074	0.31868	0.938	K1	0.971	Adamts6	7	+	CE	0.818	0.382	0.548,0.93	10	K1	0.684	6-7-8:0.8182	6-8:0.1818	6-7:7.0,6-8:1.0,7-8:2.0	1	1	1	1	0.6	0.5	NA	1	NA
chr13:106961260-106961851	Kif2a	28	-	TE	0.066295	0.30124	-0.23495	0.958	K2	1.6281	Kif2a	28	-	TE	0.0256	0.0347	0.0142,0.0489	247	K2	0.778	26-27-28:0.02563	NA	NA	0.0616	0.0558	0.1226	0.0467	0.0566	0.2465	0.5262	0.4094	0.2611
chr13:107022012-107022114	Kif2a	3	-	TS	0.14483	0.78421	-0.63937	0.997	K2	0.5455	Kif2a	3	-	TS	0	0.3845	0.00851,0.393	5	K2	0	1-2-3:0.0	NA	NA	NA	NA	NA	NA	0	0.8743	0	NA	NA
chr13:107022119-107022126	Kif2a	1	-	TS	0.85894	0.12535	0.73359	0.999	K2	0.5455	Kif2a	1	-	TS	1	0.384	0.607,0.991	5	K2	0	00:03:01	NA	NA	NA	NA	NA	NA	1	0	1	NA	NA
chr13:109951365-109951387	Pde4d	27	+	TE	0.038406	0.5464	-0.508	0.977	K3	1.7426	Pde4d	27	+	TE	0	0.1776	0.00341,0.181	14	K3	0.7175	25-26-27:0.0	NA	NA	0	0	0	0	0.7916	0.6197	0.5248	0.8043	0
chr13:112504446-112504491	Il6st	28	+	TE	0.0007392	0.12705	-0.12631	1	K3	1.0614	Il6st	28	+	TE	0	0.002	3.45e-5,0.00201	1490	K3	0.3789	26-27-28:0.0	NA	NA	0	0	0	0	0.1079	0.0955	0.2498	0.0112	0.1664
chr13:112504492-112506860	Il6st	29	+	TE	0.92277	0.8167	0.10607	0.936	K3	1.0614	Il6st	29	+	TE	0.9265	0.023	0.914,0.937	1490	K3	0.3789	26-27-28-29:0.9265	NA	NA	0.938	0.9114	0.8988	0.9418	0.8184	0.872	0.7039	0.9168	0.7755
chr13:114819336-114819457	Mocs2	13	+	CE	0.76029	0.56334	0.19695	0.96	K2	1.2886	Mocs2	13	+	CE	0.718	0.088	0.671,0.759	280	K2	1.0935	11-13-14:0.6747,12-13-14:0.04308	11-14:0.2822	11-13:94.0,11-14:46.0,12-13:6.0,13-14:134.0	0.766	0.713	0.909	0.711	0.537	0.523	0.51	0.612	0.644
chr13:119480935-119481030	4833420G17Rik	11	+	CE	0.98482	0.90273	0.082093	0.983	K1	0.6501	4833420G17Rik	11	+	CE	1	0.012	0.988,1.0	253	K0	0	10-11-12:1.0	NA	10-11:93.0,11-12:160.0	0.98	1	1	0.972	0.911	0.941	0.833	0.936	0.929
chr13:12406023-12406133	Heatr1	10	+	CE	0.85945	0.98216	-0.12271	0.903	K0	0	Heatr1	10	+	CE	1	0.441	0.549,0.99	4	K0	0	9-10-11:1.0	NA	9-10:3.0,10-11:1.0	NA	NA	1	1	1	1	1	1	1
chr13:12439415-12439416	Lgals8	21	-	TE	0.54175	0.073409	0.46834	0.96	K3	1.7339	Lgals8	21	-	TE	0.7529	0.044	0.73,0.774	1040	K3	1.1478	17-18-19-20-21:0.7529	NA	NA	0.688	0.2309	0.6577	0.3807	0.0001	0.0001	0.0001	0.3603	0.0001
chr13:14027698-14027782	Tbce	3	-	CE	0.79848	0.90577	-0.10729	0.938	K2	0.8882	Tbce	3	-	CE	0.809	0.076	0.768,0.844	294	K1	0.7031	2-3-4:0.8092	2-4:0.1908	2-3:150.0,2-4:31.0,3-4:113.0	0.804	0.854	0.753	0.783	0.953	0.925	0.942	0.816	0.915
chr13:21521786-21521909	Zkscan8	7	-	CE	0.92087	0.57296	0.34791	0.952	K2	1.371	Zkscan8	7	-	CE	1	0.514	0.473,0.987	3	K0	0	7-8:1.0	NA	7-8:3.0	0.667	1	NA	1	0.8	1	1	0.4	0.667
chr13:24704770-24706001	Fam65b	21	+	AL	0.74176	0.50684	0.23492	1	K2	0.9999	Fam65b	21	+	AL	0.73	0.093	0.681,0.774	241	K1	0.841	20-21:0.7303	20-22:0.2697	20-21:176.0,20-22:65.0	0.74	0.828	0.702	0.721	0.524	0.495	0.477	0.556	0.487
chr13:30753445-30753447	Irf4	5	+	AA	0.87296	0.58059	0.29237	0.922	K1	1	Irf4	5	+	AA	1	0.341	0.652,0.993	6	K0	0	4-5-6:1.0	NA	4-5:3.0,5-6:3.0	1	1	NA	1	0.571	0.765	0.722	0.364	0.5
chr13:33981425-33981538	Nqo2	6	+	CE	0.96821	0.88947	0.078741	0.905	K2	0.9016	Nqo2	6	+	CE	1	0.023	0.977,1.0	129	K0	0	5-6-7,5-6-8:1.0	NA	5-6:66.0,5-7:1.0,5-8:1.0,6-7:61.0,6-8:2.0,7-8:92.0	0.977	0.983	0.929	1	0.807	0.901	0.937	0.926	0.907
chr13:38036938-38037069	Cage1	1	-	TS	0.43716	0.83958	-0.40242	0.904	K2	1.3279	Cage1	1	-	TS	0.5001	0.324	0.338,0.662	23	K2	1.325	00:03:00.500000	NA	NA	0.2859	0.5239	0	0.8809	0.8809	NA	0	NA	NA
chr13:38045273-38045315	Riok1	5	+	CE	0.82847	0.94312	-0.11465	0.938	K2	0.9255	Riok1	5	+	CE	0.845	0.083	0.798,0.881	202	K1	0.6229	4-5-6:0.8447	4-6:0.1553	4-5:86.0,4-6:17.0,5-6:99.0	0.818	0.933	0.777	0.79	1	0.97	0.933	0.925	0.912
chr13:3893293-3893578	Net1	4	-	AF	0.76455	0.4697	0.29485	0.965	K2	1	Net1	4	-	AF	0.8	0.327	0.583,0.91	15	K1	0.7219	4-5:0.8	3-5:0.2	3-5:3.0,4-5:12.0	0.8	0.842	1	0.731	0.333	0.452	0.536	0.5	0.529
chr13:44919800-44920108	Jarid2	22	+	TE	0.040505	0.39243	-0.35192	0.977	K2	1.5664	Jarid2	22	+	TE	0.1918	0.057	0.165,0.222	519	K2	1.4191	00:22:00.200000	NA	NA	0	0	0	0	0.437	0.2006	0.5576	0.3208	0.4428
chr13:44920996-44921643	Jarid2	24	+	TE	0.62155	0.25421	0.36734	0.997	K2	1.5664	Jarid2	24	+	TE	0.5644	0.072	0.528,0.6	519	K2	1.4191	22-23-24:0.5644	NA	NA	0.6229	0.7849	0.6807	0.4563	0.2297	0.3469	0.1865	0.2746	0.2254
chr13:48513295-48513394	Zfp169	2	-	TS	0.87361	0.1238	0.74981	1	K1	0.1654	Zfp169	2	-	TS	1	0.341	0.652,0.993	6	K1	0	1-2:1.0	NA	NA	1	NA	NA	0.0732	1	0.0146	0.0244	0.0163	0.0061
chr13:48513395-48513436	Zfp169	1	-	TS	0.12749	0.87184	-0.74435	0.999	K1	0.1654	Zfp169	1	-	TS	0	0.3407	0.0073,0.348	6	K1	0	00:02:00	NA	NA	0	NA	NA	0.9268	0	0.9854	0.9756	0.9837	0.9939
chr13:49261554-49263109	Fgd3	23	-	TE	0.99418	0.59701	0.39717	0.989	K1	0.9968	Fgd3	23	-	TE	1	0.017	0.983,1.0	176	K1	0	22-23:1.0	NA	NA	1	1	1	1	0.7144	1	0.6413	0.4666	0.1838
chr13:49263110-49264035	Fgd3	22	-	TE	0.0060364	0.40287	-0.39683	0.99	K1	0.9968	Fgd3	22	-	TE	0	0.0165	0.00029,0.0168	176	K1	0	00:22:00	NA	NA	0	0	0	0	0.2856	0	0.3587	0.5334	0.8162
chr13:49711836-49711836	Iars	20	+	AD	0.48461	0.65584	-0.17123	0.913	K1	0.9995	Iars	20	+	AD	0.55	0.281	0.405,0.686	31	K1	0.9928	19-20-22:0.55	19-21-22:0.45	19-20:11.0,19-21:9.0,20-22:11.0,21-22:9.0	0.538	0.4	0.4	0.514	0.596	0.725	0.675	0.667	0.627
chr13:49714813-49714813	Iars	21	+	AA	0.51565	0.34418	0.17147	0.913	K1	0.9995	Iars	21	+	AA	0.45	0.29	0.31,0.6	29	K1	0.9928	19-21-22:0.45	19-20-22:0.55	19-20:11.0,19-21:9.0,20-22:11.0,21-22:9.0	0.462	0.6	0.6	0.486	0.404	0.275	0.325	0.333	0.373
chr13:51701246-51701249	Sema4d	20	-	TE	0.81349	0.34323	0.47026	0.967	K1	1	Sema4d	20	-	TE	0.687	0.041	0.666,0.707	1410	K1	0.8966	19-20:0.687	NA	NA	0.9828	0.7298	0.7695	0.9	0.5	0.0607	0.1791	0.2696	0.7067
chr13:51701250-51703531	Sema4d	19	-	TE	0.1865	0.6567	-0.4702	0.944	K1	1	Sema4d	19	-	TE	0.313	0.041	0.293,0.334	1410	K1	0.8966	00:19:00.300000	NA	NA	0.0172	0.2702	0.2305	0.1	0.5	0.9393	0.8209	0.7304	0.2933
chr13:52631657-52631744	Syk	11	+	CE	0.61459	0.91584	-0.30124	0.952	K1	0.9183	Syk	11	+	CE	1	0.615	0.368,0.983	2	K0	0	10-11-12:1.0	NA	10-11:1.0,11-12:1.0	0.667	NA	NA	NA	1	1	1	1	1
chr13:54528304-54528536	Simc1	3	+	CE	0.4567	0.81576	-0.35906	0.944	K1	0.9852	Simc1	3	+	CE	0.429	0.579	0.168,0.747	5	K1	0.9852	2-3-4:0.4286	1-4:0.5714	1-4:2.0,2-3:1.0,3-4:2.0	0.6	0.333	1	1	1	0.913	0.8	0.818	0.778
chr13:54592401-54593584	Cltb	8	-	TE	0.13507	0.18849	-0.05342	0.928	K1	0.7116	Cltb	8	-	TE	0.1317	0.053	0.108,0.161	445	K1	0.5621	7-8:0.1317	NA	NA	0.1109	0.118	0.1892	0.1179	0.1949	0.1896	0.1772	0.1944	0.182
chr13:54593585-54594042	Cltb	7	-	TE	0.86478	0.81114	0.053641	0.936	K1	0.7116	Cltb	7	-	TE	0.8683	0.053	0.839,0.892	445	K1	0.5621	00:07:00.900000	NA	NA	0.8891	0.882	0.8108	0.8821	0.8051	0.8104	0.8228	0.8056	0.818
chr13:54660954-54661586	Faf2	13	+	TE	0.696	0.54154	0.15446	1	K1	0.9981	Faf2	13	+	TE	0.7241	0.047	0.7,0.747	1000	K1	0.8498	00:13:00.700000	NA	NA	0.6724	0.7158	0.6692	0.7024	0.5254	0.5368	0.5365	0.5421	0.5676
chr13:54661587-54664068	Faf2	14	+	TE	0.3033	0.45838	-0.15508	1	K1	0.9981	Faf2	14	+	TE	0.2759	0.047	0.253,0.3	1000	K1	0.8498	13-14:0.2759	NA	NA	0.3276	0.2842	0.3308	0.2976	0.4746	0.4632	0.4635	0.4579	0.4324
chr13:54679401-54679409	Rnf44	22	-	TE	0.0060981	0.13953	-0.13343	0.963	K3	1.3326	Rnf44	22	-	TE	0.0029	0.011	0.00106,0.0121	418	K3	0.0379	19-20-21-22:0.002931	NA	NA	0.0029	0.0029	0.0083	0	0.0898	0.1664	0.3531	0.0847	0.0002
chr13:54682580-54682701	Rnf44	15	-	CE	0.8652	0.9825	-0.1173	0.904	K0	0	Rnf44	15	-	CE	NA	NA	NA	NA	NA	NA	NA	NA	NA	1	1	1	1	1	1	1	1	1
chr13:55132706-55132740	Zfp346	13	+	TE	0.0022592	0.18126	-0.179	1	K2	0.8934	Zfp346	13	+	TE	0	0.0065	0.000114,0.00666	447	K2	0	12-13:0.0	NA	NA	0	0	0	0	0.0256	0.3102	0.1138	0.2189	0.2321
chr13:55132741-55134825	Zfp346	14	+	TE	0.99778	0.81886	0.17892	1	K2	0.8934	Zfp346	14	+	TE	1	0.007	0.993,1.0	447	K2	0	12-13-14:1.0	NA	NA	1	1	1	1	0.9744	0.6898	0.8862	0.7811	0.7679
chr13:56737335-56739960	Smad5	10	+	TE	0.0051323	0.17539	-0.17026	0.905	K2	1.4516	Smad5	10	+	TE	0	0.0136	0.000237,0.0138	215	K2	0	00:10:00	NA	NA	0	0	0	0	0.1504	0.1558	0.5422	0	0.0053
chr13:56740305-56742377	Smad5	12	+	TE	0.99489	0.69403	0.30087	0.996	K2	1.4516	Smad5	12	+	TE	1	0.014	0.986,1.0	215	K2	0	10-11-12:1.0	NA	NA	1	1	1	1	0.8496	0.492	0.4578	1	0.6781
chr13:58162838-58162881	Idnk	4	+	CE	0.12323	0.19868	-0.075456	0.91	K1	0.8234	Idnk	4	+	CE	0.169	0.053	0.144,0.197	551	K1	0.6545	3-4-5:0.1686	3-5:0.8314	3-4:78.0,3-5:392.0,4-5:81.0	0.126	0.121	0.0974	0.0935	0.173	0.218	0.258	0.162	0.167
chr13:65295600-65295726	Zfp369	7	+	CE	0.90394	0.43873	0.46521	0.991	K1	0.971	Zfp369	7	+	CE	1	0.253	0.742,0.995	9.02	K0	0	6-7-8:1.0	NA	6-7:4.0,7-8:5.0	NA	1	1	NA	NA	NA	0.4	1	1
chr13:67332467-67332500	Zfp595	3	-	TS	0.88952	0.49059	0.39893	0.972	K2	1	Zfp595	3	-	TS	1	0.306	0.688,0.994	7	K2	0	1-2-3:1.0	NA	NA	NA	0.5	NA	NA	0.5	NA	NA	NA	NA
chr13:67332501-67332536	Zfp595	2	-	TS	0.11314	0.50598	-0.39284	0.969	K2	1	Zfp595	2	-	TS	0	0.3056	0.00639,0.312	7	K2	0	2-3:0.0	NA	NA	NA	0.5	NA	NA	0.5	NA	NA	NA	NA
chr13:67389309-67389326	Zfp429	7	-	TE	0.065525	0.52959	-0.46407	0.931	K1	0.9985	Zfp429	7	-	TE	0	0.0047	8.19e-5,0.00477	626	K1	0	6-7:0.0	NA	NA	0	0.17	0	0.1486	0.6116	0.5228	0	0.5288	0.9829
chr13:67389327-67391064	Zfp429	6	-	TE	0.93454	0.47086	0.46367	0.911	K1	0.9985	Zfp429	6	-	TE	1	0.005	0.995,1.0	626	K1	0	00:06:01	NA	NA	1	0.83	1	0.8514	0.3884	0.4772	1	0.4712	0.0171
chr13:73639986-73640071	Tert	8	+	CE	0.90246	0.5202	0.38226	0.982	K1	0.998	Tert	8	+	CE	1	0.277	0.717,0.994	8	K0	0	8-9:1.0	NA	8-9:8.0	NA	NA	NA	1	0.526	1	NA	1	NA
chr13:77834510-77834701	Fam172a	6	+	CE	0.94192	0.99237	-0.050448	0.965	K2	0.4778	Fam172a	6	+	CE	0.976	0.043	0.946,0.989	161	K1	0.1613	4-5-6-7:0.9764	4-7:0.02362	4-5:89.0,4-7:2.0,5-6:85.0,6-7:74.0	0.897	0.934	0.971	0.966	1	1	1	1	1
chr13:9170652-9171104	Larp4b	20	+	TE	0.0010706	0.1057	-0.10462	0.992	K2	0.8596	Larp4b	20	+	TE	0	0.0028	4.95e-5,0.00289	1040	K2	0	00:20:00	NA	NA	0	0	0	0	0.0343	0.2831	0.0256	0.1234	0.0601
chr13:9171297-9174451	Larp4b	22	+	TE	0.99894	0.89426	0.10467	0.994	K2	0.8596	Larp4b	22	+	TE	1	0.003	0.997,1.0	1040	K2	0	20-21-22:1.0	NA	NA	1	1	1	1	0.9657	0.7169	0.9744	0.8766	0.9399
chr13:93402271-93402306	Homer1	24	+	TE	0.027391	0.34861	-0.32122	0.91	K3	1.5701	Homer1	24	+	TE	0	0.056	0.00101,0.057	50	K3	0.3788	23-24:0.0	NA	NA	0	0	0	0	0.6884	0.016	0.4367	0	0.5629
chr13:96637118-96638015	Col4a3bp	20	+	TE	0.38581	0.66227	-0.27646	0.937	K1	0.9999	Col4a3bp	20	+	TE	0.2487	0.094	0.205,0.299	227	K1	0.8092	00:20:00.200000	NA	NA	0.551	0.5066	0.1497	0.4709	0.6953	0.7578	0.6437	0.6494	0.574
chr13:96638016-96640167	Col4a3bp	21	+	TE	0.61331	0.3373	0.27601	0.948	K1	0.9999	Col4a3bp	21	+	TE	0.7513	0.094	0.701,0.795	227	K1	0.8092	20-21:0.7513	NA	NA	0.449	0.4934	0.8503	0.5291	0.3047	0.2422	0.3563	0.3506	0.426
chr13:9685095-9686984	Zmynd11	21	-	TE	0.075968	0.34934	-0.27338	0.934	K2	1.5981	Zmynd11	21	-	TE	0	0.0058	0.000102,0.00594	502	K2	0.0027	00:21:00	NA	NA	0.2851	0	0	0.086	0.3179	0.4716	0.343	0.5062	0.1045
chr13:9764346-9764423	Zmynd11	6	-	TS	0.1753	0.81071	-0.63541	0.995	K2	0.6207	Zmynd11	6	-	TS	NA	NA	NA	NA	NA	NA	NA	NA	NA	0.1544	0	NA	0	0	0.9257	0	0	0
chr13:9764424-9764470	Zmynd11	5	-	TS	0.82818	0.19667	0.63151	0.998	K2	0.6207	Zmynd11	5	-	TS	NA	NA	NA	NA	NA	NA	NA	NA	NA	0.8456	1	NA	1	1	0.0743	1	0.0208	1
chr14:120919923-120920115	Ipo5	3	+	CE	0.93844	0.99448	-0.056038	0.943	K0	0	Ipo5	3	+	CE	1	0.217	0.779,0.996	11	K0	0	2-3-4:1.0	NA	2-3:2.0,3-4:9.0	1	1	1	1	1	1	1	1	1
chr14:121297135-121297320	Stk24	6	-	CE	0.87431	0.98785	-0.11354	0.907	K0	0	Stk24	6	-	CE	1	0.306	0.688,0.994	7	K0	0	5-6-7:1.0	NA	5-6:1.0,6-7:6.0	1	1	1	NA	1	1	1	1	1
chr14:121302186-121302343	Stk24	5	-	CE	0.90526	0.98885	-0.083595	0.916	K0	0	Stk24	5	-	CE	1	0.615	0.368,0.983	2	K0	0	4-5-6:1.0	NA	4-5:1.0,5-6:1.0	1	1	NA	1	1	1	1	1	1
chr14:121337422-121337652	Stk24	2	-	CE	0.91069	0.98941	-0.078719	0.921	K0	0	Stk24	2	-	CE	1	0.441	0.549,0.99	4	K0	0	1-2-3:1.0	NA	1-2:1.0,2-3:3.0	1	1	1	1	1	1	1	1	1
chr14:121591311-121591354	Dock9	43	-	CE	0.90458	0.1341	0.77048	1	K0	0	Dock9	43	-	CE	NA	NA	NA	NA	NA	NA	NA	NA	NA	NA	NA	1	NA	0.333	0	0	0	NA
chr14:18268946-18268959	Rpl15	10	-	TE	0.055792	0.11761	-0.061822	0.952	K2	0.8381	Rpl15	10	-	TE	0.0746	0.01	0.0698,0.0798	7510	K2	0.5136	9-10:0.07461	NA	NA	0.086	0.035	0.0461	0.0365	0.1051	0.1015	0.0898	0.1112	0.1796
chr14:18268960-18269316	Rpl15	9	-	TE	0.92786	0.85689	0.07097	0.96	K2	0.8381	Rpl15	9	-	TE	0.9069	0.011	0.901,0.912	7510	K2	0.5136	00:09:00.900000	NA	NA	0.8927	0.95	0.9436	0.9466	0.8699	0.8701	0.8875	0.8618	0.7959
chr14:18270823-18270844	Rpl15	5	-	AD	0.062237	0.11648	-0.05424	0.994	K2	0.7824	Rpl15	5	-	AD	0.0599	0.0229	0.0496,0.0725	1160	K2	0.4837	3-4-5-7:0.05986	3-7:0.917,3-4-7:0.02318	3-4:51.0,3-7:974.0,4-5:77.0,4-7:35.0,5-7:77.0,6-7:39.0	0.0805	0.0602	0.0489	0.0572	0.124	0.127	0.103	0.0979	0.127
chr14:18270845-18270958	Rpl15	4	-	AD	0.083338	0.15333	-0.069996	0.999	K2	0.7824	Rpl15	4	-	AD	0.083	0.027	0.0707,0.0977	1140	K2	0.4837	3-4-5-7:0.05986,3-4-7:0.02318	3-7:0.917	3-4:51.0,3-7:974.0,4-5:77.0,4-7:35.0,5-7:77.0,6-7:39.0	0.103	0.0842	0.0693	0.0731	0.16	0.163	0.147	0.127	0.167
chr14:18330950-18331134	Ube2e1	2	-	CE	0.90453	0.98757	-0.083039	0.957	K1	0.6501	Ube2e1	2	-	CE	0.932	0.093	0.87,0.963	85	K1	0.3591	1-2-3:0.9318	1-3:0.06818	1-2:3.0,1-3:3.0,2-3:79.0	0.905	0.833	1	0.914	1	1	1	0.966	1
chr14:20499364-20499867	Ppp3cb	21	-	TE	0.12978	0.070504	0.059272	0.955	K2	1.2275	Ppp3cb	21	-	TE	0.1138	0.0427	0.0943,0.137	590	K2	0.74	19-20-21:0.1138	NA	NA	0.0824	0.1688	0.141	0.1362	0.0821	0.0504	0.0442	0.0848	0.085
chr14:20688765-20688839	6230400D17Rik	2	-	CE	0.62129	0.87695	-0.25566	0.903	K1	0.9183	6230400D17Rik	2	-	CE	1	0.441	0.549,0.99	4	K0	0	1-2-3:1.0	NA	1-2:1.0,2-3:3.0	0.5	0.667	NA	1	1	1	1	1	1
chr14:20745792-20745860	Camk2g	15	-	CE	0.87189	0.41677	0.45512	0.965	K1	1	Camk2g	15	-	CE	0.5	0.73	0.135,0.865	2	K1	1	13-15:0.5	13-16:0.5	13-15:1.0,13-16:1.0	NA	0.333	1	0.5	0.13	0.487	0.5	0.647	0.28
chr14:20747819-20747851	Camk2g	14	-	CE	0.61243	0.054401	0.55802	0.999	K1	0.9183	Camk2g	14	-	CE	0	0.615	0.017,0.632	2	K0	0	NA	13-15,13-16:1.0	13-15:1.0,13-16:1.0	NA	0	0.667	0	0	0	0	0	0
chr14:21672134-21672478	Kat6b	28	+	TE	0.25853	0.065325	0.1932	0.945	K2	0.9452	Kat6b	28	+	TE	0.2057	0.15	0.142,0.292	77	K2	0.7332	25-26-27-28:0.2057	NA	NA	0.3412	0.1669	0.3631	0.1565	0	0	0	0	0
chr14:21792937-21793302	Samd8	7	+	TE	0.20538	0.0020316	0.20335	0.994	K1	0.9816	Samd8	7	+	TE	0.1007	0.0402	0.0828,0.123	619	K1	0.4712	00:07:00.100000	NA	NA	0.3637	0	0.4204	0.136	0	0	0	0	0.0006
chr14:21793303-21798725	Samd8	8	+	TE	0.79481	0.99799	-0.20318	0.996	K1	0.9816	Samd8	8	+	TE	0.8993	0.04	0.877,0.917	619	K1	0.4712	7-8:0.8993	NA	NA	0.6363	1	0.5796	0.864	1	1	1	1	0.9994
chr14:26413400-26414295	Slmap	30	-	TE	0.0048863	0.10908	-0.1042	0.963	K2	0.9952	Slmap	30	-	TE	0	0.0108	0.00019,0.011	269	K2	0.0201	29-30:0.0	NA	NA	0	0	0	0	0	0	0.2431	0.1358	0.1554
chr14:31119120-31120020	Pbrm1	45	+	TE	0.22375	0.060483	0.16327	0.967	K3	1.5492	Pbrm1	45	+	TE	0.2903	0.059	0.262,0.321	633	K3	0.8696	40-41-42-43-44-45:0.2903	NA	NA	0.0786	0.2363	0.2816	0.2263	0.0858	0.1051	0	0	0.1038
chr14:31183313-31184397	Nisch	20	-	AL	0.86996	0.41526	0.4547	0.99	K1	0.9984	Nisch	20	-	AL	0.882	0.263	0.69,0.953	17	K1	0.5224	19-20:0.8824	19-21:0.1176	19-20:15.0,19-21:2.0	0.903	1	1	0.76	0.444	0.231	0.237	0.63	0.524
chr14:33382170-33382307	Mapk8	20	-	TE	0.021438	0.39328	-0.37185	0.912	K3	1.4137	Mapk8	20	-	TE	0	0.0436	0.000777,0.0444	65	K3	0.7631	19-20:0.0	NA	NA	0	0	0	0	0	0.019	0.6655	0.7621	0.487
chr14:34745858-34745952	Wapl	27	+	TE	0.87559	0.80694	0.068651	0.933	K2	0.7952	Wapl	27	+	TE	0.8957	0.05	0.868,0.918	403	K2	0.4825	26-27:0.8957	NA	NA	0.8424	0.8669	0.9146	0.8696	0.8253	0.82	0.8533	0.7599	0.7812
chr14:34745953-34747983	Wapl	28	+	TE	0.12454	0.19285	-0.068309	0.93	K2	0.7952	Wapl	28	+	TE	0.1043	0.0498	0.0822,0.132	403	K2	0.4825	26-27-28:0.1043	NA	NA	0.1576	0.1331	0.0854	0.1304	0.1747	0.18	0.1467	0.2401	0.2188
chr14:36878841-36879142	Ccser2	18	-	TE	0.062145	0.27647	-0.21433	0.925	K2	1.9379	Ccser2	18	-	TE	0	0.0129	0.000226,0.0131	226	K2	0.9448	16-17-18:0.0	NA	NA	0.203	0	0.0544	0.0295	0	0.2245	0.4659	0.3239	0.3559
chr14:50926070-50927214	Tmem55b	12	-	TE	0.77243	0.99934	-0.22691	1	K1	0.9838	Tmem55b	12	-	TE	0.9203	0.021	0.909,0.93	1740	K1	0.401	11-12:0.9203	NA	NA	0.6485	0.9823	0.7385	0.5748	1	1	1	1	1
chr14:50927215-50928037	Tmem55b	11	-	TE	0.22737	0.00064992	0.22672	1	K1	0.9838	Tmem55b	11	-	TE	0.0797	0.0213	0.0698,0.0911	1740	K1	0.401	00:11:00.100000	NA	NA	0.3515	0.0177	0.2615	0.4252	0	0	0	0	0
chr14:52145033-52145485	Rpgrip1	18	+	CE	0.87113	0.34158	0.52955	0.973	K2	1.3544	Rpgrip1	18	+	CE	NA	NA	NA	NA	NA	NA	NA	NA	NA	NA	1	0	1	0	0	1	0.273	0.562
chr14:54644684-54644791	Acin1	25	-	CE	0.87737	0.98867	-0.1113	0.93	K0	0	Acin1	25	-	CE	1	0.341	0.652,0.993	6	K0	0	24-25-26:1.0	NA	24-25:4.0,25-26:2.0	1	1	1	1	1	1	1	1	1
chr14:54645211-54645356	Acin1	24	-	CE	0.88996	0.9893	-0.09934	0.915	K0	0	Acin1	24	-	CE	1	0.277	0.717,0.994	8	K0	0	23-24-25:1.0	NA	23-24:4.0,24-25:4.0	1	1	NA	1	1	1	1	1	1
chr14:54645605-54645743	Acin1	23	-	CE	0.90115	0.99034	-0.089188	0.91	K0	0	Acin1	23	-	CE	1	0.306	0.688,0.994	7	K0	0	22-23-24:1.0	NA	22-23:3.0,23-24:4.0	1	1	1	1	1	1	1	1	1
chr14:57444355-57444457	Ift88	10	+	CE	0.50614	0.85331	-0.34717	0.946	K1	1	Ift88	10	+	CE	0.5	0.55	0.225,0.775	6	K1	1	9-10:0.5	9-12:0.5	9-10:3.0,9-12:3.0,11-12:1.0	1	NA	1	NA	1	1	NA	1	1
chr14:57722189-57722551	Lats2	6	-	AL	0.59897	0.23333	0.36564	0.919	K2	1.5656	Lats2	6	-	AL	0.586	0.408	0.365,0.773	13	K2	1.5632	4-6:0.2759,4-5-6:0.3103	4-7:0.4138	4-5:6.0,4-6:4.0,4-7:6.0,5-6:3.0	0.34	0.8	0.733	0.636	0.429	0	0.2	0.183	0
chr14:57801922-57802147	Sap18	9	+	TE	0.81445	0.6978	0.11665	0.968	K2	0.9759	Sap18	9	+	TE	0.8126	0.05	0.786,0.836	659	K2	0.696	00:09:00.800000	NA	NA	0.7956	0.8403	0.8376	0.7924	0.7089	0.7125	0.7482	0.7321	0.5912
chr14:57802328-57802335	Sap18	11	+	TE	0.18576	0.30212	-0.11636	0.964	K2	0.9759	Sap18	11	+	TE	0.1874	0.05	0.164,0.214	659	K2	0.696	9-10-11:0.1874	NA	NA	0.2044	0.1597	0.1624	0.2076	0.2911	0.2875	0.2518	0.2679	0.4088
chr14:60732906-60733206	Spata13	6	+	AF	0.14273	0.0357	0.10703	0.913	K2	0.7087	Spata13	6	+	AF	0.133	0.2052	0.0658,0.271	30	K1	0.5664	6-7:0.1333	5-7:0.8667	5-7:26.0,6-7:4.0	0.194	0.0435	0.1	0.0667	0.0145	0.0316	0	0.0429	0.0179
chr14:67734141-67734290	Kctd9	13	+	CE	0.59757	0.85052	-0.25295	0.905	K1	0.9968	Kctd9	13	+	CE	0.429	0.341	0.268,0.609	20	K1	0.9852	12-13-14:0.4286	12-14:0.5714	12-13:6.0,12-14:8.0,13-14:6.0	0.727	0.818	1	0.467	0.867	0.784	0.774	1	0.902
chr14:69365520-69365739	Entpd4	16	+	TE	0.60883	0.70472	-0.09589	0.959	K1	0.9863	Entpd4	16	+	TE	0.6007	0.109	0.545,0.654	217	K1	0.9705	00:16:00.600000	NA	NA	0.619	0.6391	0.5687	0.6235	0.7183	0.7339	0.7028	0.6641	0.7104
chr14:69365740-69367270	Entpd4	17	+	TE	0.39048	0.29558	0.094903	0.955	K1	0.9863	Entpd4	17	+	TE	0.3993	0.109	0.346,0.455	217	K1	0.9705	16-17:0.3993	NA	NA	0.381	0.3609	0.4313	0.3765	0.2817	0.2661	0.2972	0.3359	0.2896
chr14:70220017-70220046	Ppp3cc	13	-	CE	0.97102	0.90924	0.061777	0.952	K1	0.4594	Ppp3cc	13	-	CE	1	0.008	0.992,1.0	361	K0	0	12-13-14:1.0	NA	12-13:175.0,12-14:3.0,13-14:186.0	1	0.946	0.975	0.947	0.921	0.914	0.924	0.909	0.903
chr14:70266630-70266754	Ppp3cc	3	-	CE	0.97489	0.91386	0.061028	0.955	K3	0.9834	Ppp3cc	3	-	CE	0.974	0.021	0.961,0.982	636	K2	0.432	2-3-4-5:0.9302,2-3-5:0.04353	2-4-5:0.0263	2-3:300.0,2-4:9.0,3-4:314.0,3-5:13.0,4-5:253.0	0.962	1	1	0.949	0.927	0.954	0.894	0.904	0.91
chr14:70669317-70669477	Xpo7	26	-	CE	0.93376	0.9953	-0.061539	0.924	K0	0	Xpo7	26	-	CE	1	0.202	0.794,0.996	12	K0	0	25-26-27:1.0	NA	25-26:3.0,26-27:9.0	1	1	1	1	1	1	1	1	1
chr14:70670551-70670689	Xpo7	25	-	CE	0.92451	0.99553	-0.071019	0.917	K0	0	Xpo7	25	-	CE	1	0.233	0.762,0.995	10	K0	0	24-25-26:1.0	NA	24-25:7.0,25-26:3.0	1	1	1	1	1	1	1	1	1
chr14:70671052-70671266	Xpo7	24	-	CE	0.92335	0.99514	-0.071792	0.904	K0	0	Xpo7	24	-	CE	1	0.178	0.819,0.997	14	K0	0	23-24-25:1.0	NA	23-24:7.0,24-25:7.0	1	1	1	1	1	1	1	1	1
chr14:70681239-70681345	Xpo7	20	-	CE	0.94136	0.99458	-0.053216	0.903	K0	0	Xpo7	20	-	CE	1	0.143	0.854,0.997	18	K0	0	19-20-21:1.0	NA	19-20:9.0,20-21:9.0	1	1	1	1	1	1	1	1	1
chr14:70683656-70683736	Xpo7	17	-	CE	0.93319	0.99479	-0.061594	0.926	K0	0	Xpo7	17	-	CE	1	0.514	0.473,0.987	3	K0	0	16-17:1.0	NA	16-17:3.0	1	1	1	1	1	1	1	1	1
chr14:70684860-70684933	Xpo7	16	-	CE	0.91117	0.99461	-0.083442	0.907	K0	0	Xpo7	16	-	CE	1	0.277	0.717,0.994	8	K0	0	15-16-17:1.0	NA	15-16:5.0,16-17:3.0	1	1	1	1	1	1	1	1	1
chr14:70688127-70688320	Xpo7	13	-	CE	0.90595	0.99437	-0.088418	0.932	K0	0	Xpo7	13	-	CE	1	0.277	0.717,0.994	8	K0	0	11-13-14:1.0	NA	11-13:2.0,13-14:6.0	1	1	1	1	1	1	1	1	1
chr14:70688321-70688323	Xpo7	12	-	AA	0.21893	0.011552	0.20738	0.974	K1	0.8113	Xpo7	12	-	AA	0	0.615	0.017,0.632	2	K0	0	NA	11-13:1.0	11-13:2.0	0.333	0.25	0	0	0	0	0	0	0
chr14:70690982-70691154	Xpo7	11	-	CE	0.90894	0.99396	-0.085027	0.958	K0	0	Xpo7	11	-	CE	1	0.441	0.549,0.99	4	K0	0	10-11-13:1.0	NA	10-11:2.0,11-13:2.0	1	1	1	1	1	1	1	1	1
chr14:70692651-70692797	Xpo7	10	-	CE	0.90516	0.9939	-0.088736	0.937	K0	0	Xpo7	10	-	CE	1	0.341	0.652,0.993	6	K0	0	9-10-11:1.0	NA	9-10:4.0,10-11:2.0	1	1	1	1	1	1	1	1	1
chr14:70693917-70694036	Xpo7	9	-	CE	0.93261	0.99404	-0.061436	0.907	K0	0	Xpo7	9	-	CE	1	0.189	0.807,0.996	13	K0	0	8-9-10:1.0	NA	8-9:9.0,9-10:4.0	NA	1	1	1	1	1	1	1	1
chr14:70696551-70696716	Xpo7	7	-	CE	0.93587	0.99503	-0.059156	0.91	K0	0	Xpo7	7	-	CE	1	0.15	0.847,0.997	17	K0	0	6-7-8:1.0	NA	6-7:10.0,7-8:7.0	1	1	1	1	1	1	1	1	1
chr14:78503023-78503025	Akap11	10	-	AA	0.12367	0.55435	-0.43068	0.986	K1	0.9852	Akap11	10	-	AA	0	0.3407	0.0073,0.348	6	K0	0	NA	9-12:1.0	9-12:6.0,11-12:1.0	0	0	1	NA	0.571	0	0	NA	NA
chr14:79565462-79565572	Elf1	5	+	CE	0.95307	0.90226	0.05081	0.96	K1	0.5119	Elf1	5	+	CE	0.955	0.035	0.934,0.969	395	K1	0.2628	4-5-6:0.9554	4-6:0.04455	4-5:228.0,4-6:9.0,5-6:158.0	0.94	0.958	0.962	0.964	0.897	0.902	0.886	0.949	0.89
chr14:86655367-86656322	Diaph3	32	-	TE	0.94686	0.62498	0.32188	0.986	K1	1	Diaph3	32	-	TE	1	0.047	0.952,0.999	60	K1	0	31-32:1.0	NA	NA	0.8213	1	1	1	0.502	0.5615	0.5648	0.7988	0.7059
chr14:86656323-86656582	Diaph3	31	-	TE	0.052729	0.3743	-0.32157	0.976	K1	1	Diaph3	31	-	TE	0	0.0471	0.000841,0.0479	60	K1	0	00:31:00	NA	NA	0.1787	0	0	0	0.498	0.4385	0.4352	0.2012	0.2941
chr14:86829155-86829156	Diaph3	26	-	AA	0.87561	0.60636	0.26925	0.928	K1	0.995	Diaph3	26	-	AA	0.333	0.604	0.109,0.713	4	K1	0.9183	24-26-27:0.3333	24-25-27:0.6667	24-25:2.0,24-26:1.0,25-27:2.0,26-27:1.0	1	NA	1	NA	0.778	0.727	0.37	0.636	0.542
chr14:87416639-87416665	Tdrd3	1	+	TS	0.47705	0.15534	0.32172	0.912	K1	0.9894	Tdrd3	1	+	TS	NA	NA	NA	NA	NA	NA	NA	NA	NA	0.5605	0.3857	1	NA	NA	0	0	0	0.2323
chr14:87416666-87416848	Tdrd3	2	+	TS	0.51612	0.84414	-0.32802	0.918	K1	0.9894	Tdrd3	2	+	TS	NA	NA	NA	NA	NA	NA	NA	NA	NA	0.4395	0.6143	0	NA	NA	1	1	1	0.7677
chr15:100575318-100578246	Pou6f1	18	-	TE	0.99342	0.89381	0.099617	0.99	K1	0.7052	Pou6f1	18	-	TE	1	0.019	0.981,1.0	158	K1	0	17-18:1.0	NA	NA	1	1	1	1	0.8957	0.8082	0.9259	1	0.8515
chr15:100578247-100578618	Pou6f1	17	-	TE	0.0065938	0.10619	-0.099595	0.993	K1	0.7052	Pou6f1	17	-	TE	0	0.0184	0.000323,0.0187	158	K1	0	00:17:00	NA	NA	0	0	0	0	0.1043	0.1918	0.0741	0	0.1485
chr15:102299419-102299523	Espl1	4	+	CE	0.89487	0.99211	-0.097239	0.931	K0	0	Espl1	4	+	CE	1	0.514	0.473,0.987	3	K0	0	3-4-5:1.0	NA	3-4:2.0,4-5:1.0	NA	NA	NA	1	1	1	1	1	1
chr15:102299803-102299914	Espl1	5	+	CE	0.89398	0.99198	-0.098004	0.93	K0	0	Espl1	5	+	CE	NA	NA	NA	NA	NA	NA	NA	NA	NA	NA	NA	1	1	1	1	1	1	1
chr15:102303952-102304145	Espl1	7	+	CE	0.85922	0.99135	-0.13213	0.946	K0	0	Espl1	7	+	CE	1	0.514	0.473,0.987	3	K0	0	6-7-8:1.0	NA	6-7:2.0,7-8:1.0	1	NA	NA	1	1	1	1	1	1
chr15:102304926-102305165	Espl1	8	+	CE	0.87394	0.99192	-0.11798	0.947	K0	0	Espl1	8	+	CE	1	0.615	0.368,0.983	2	K0	0	7-8-9:1.0	NA	7-8:1.0,8-9:1.0	1	1	1	1	1	1	1	1	1
chr15:102305665-102305809	Espl1	9	+	CE	0.87483	0.9913	-0.11647	0.95	K0	0	Espl1	9	+	CE	1	0.341	0.652,0.993	6	K0	0	8-9-10:1.0	NA	8-9:1.0,9-10:5.0	NA	1	1	NA	1	1	1	1	1
chr15:102305898-102306036	Espl1	10	+	CE	0.88704	0.99185	-0.10481	0.931	K0	0	Espl1	10	+	CE	1	0.277	0.717,0.994	8	K0	0	9-10-11:1.0	NA	9-10:5.0,10-11:3.0	1	1	1	NA	1	1	1	1	1
chr15:102306235-102306374	Espl1	11	+	CE	0.88061	0.99207	-0.11146	0.932	K0	0	Espl1	11	+	CE	1	0.217	0.779,0.996	11	K0	0	10-11-12:1.0	NA	10-11:3.0,11-12:8.0	1	1	1	NA	1	1	1	1	1
chr15:102309198-102309332	Espl1	12	+	CE	0.91623	0.99113	-0.074894	0.925	K0	0	Espl1	12	+	CE	1	0.233	0.762,0.995	10	K0	0	11-12-13:1.0	NA	11-12:8.0,12-13:2.0	1	1	NA	NA	1	1	1	1	1
chr15:102310600-102310719	Espl1	13	+	CE	0.89343	0.99072	-0.097283	0.927	K0	0	Espl1	13	+	CE	1	0.277	0.717,0.994	8	K0	0	12-13-14:1.0	NA	12-13:2.0,13-14:6.0	NA	NA	1	NA	1	1	1	1	1
chr15:102312415-102312586	Espl1	14	+	CE	0.9002	0.99048	-0.090281	0.907	K0	0	Espl1	14	+	CE	1	0.277	0.717,0.994	8	K0	0	13-14-15:1.0	NA	13-14:6.0,14-15:2.0	1	NA	1	NA	1	1	1	1	1
chr15:102312936-102313064	Espl1	15	+	CE	0.87019	0.992	-0.12181	0.945	K0	0	Espl1	15	+	CE	1	0.306	0.688,0.994	7	K0	0	14-15-16:1.0	NA	14-15:2.0,15-16:5.0	1	NA	NA	1	1	1	1	1	1
chr15:102313183-102313339	Espl1	16	+	CE	0.86921	0.99175	-0.12254	0.955	K0	0	Espl1	16	+	CE	1	0.341	0.652,0.993	6	K0	0	15-16-17:1.0	NA	15-16:5.0,16-17:1.0	1	NA	NA	1	1	1	1	1	1
chr15:102315188-102316176	Espl1	18	+	CE	0.85985	0.99064	-0.13079	0.931	K0	0	Espl1	18	+	CE	1	0.514	0.473,0.987	3	K0	0	17-18:1.0	NA	17-18:3.0	1	1	1	1	1	1	1	1	1
chr15:102316519-102316891	Espl1	19	+	CE	0.88506	0.99064	-0.10559	0.919	K0	0	Espl1	19	+	CE	1	0.254	0.741,0.995	9	K0	0	19-20:1.0	NA	19-20:9.0	1	1	1	1	1	1	1	1	1
chr15:102317050-102317211	Espl1	20	+	CE	0.8872	0.99108	-0.10388	0.921	K0	0	Espl1	20	+	CE	1	0.189	0.807,0.996	13	K0	0	19-20-21:1.0	NA	19-20:9.0,20-21:4.0	1	NA	1	1	1	1	1	1	1
chr15:102322325-102322480	Espl1	25	+	CE	0.91623	0.99165	-0.075417	0.908	K0	0	Espl1	25	+	CE	1	0.202	0.794,0.996	12	K0	0	24-25-26:1.0	NA	24-25:5.0,25-26:7.0	1	1	1	1	1	1	1	1	1
chr15:102430725-102432679	Sp1	9	+	TE	0.0024174	0.43545	-0.43304	1	K1	0.9976	Sp1	9	+	TE	0	0.0062	0.000108,0.00629	474	K1	0	00:09:00	NA	NA	0	0	0	0	0.1964	0.558	0.4443	0.4492	0.5288
chr15:102432680-102436404	Sp1	10	+	TE	0.99756	0.56501	0.43255	1	K1	0.9976	Sp1	10	+	TE	1	0.006	0.994,1.0	474	K1	0	9-10:1.0	NA	NA	1	1	1	1	0.8036	0.442	0.5557	0.5508	0.4712
chr15:34114024-34114108	Mtdh	3	+	CE	0.93684	0.98738	-0.05054	0.973	K4	1.2151	Mtdh	3	+	CE	0.97	0.03	0.951,0.981	380	K2	0.2741	2-3-4-5-6:0.96,2-3-4-6:0.009641	2-6:0.03034	2-3:180.0,2-6:6.0,3-4:194.0,4-5:215.0,4-6:2.0,5-6:174.0	0.952	0.958	0.921	0.898	1	1	0.976	0.981	0.994
chr15:34123668-34123766	Mtdh	7	+	CE	0.92058	0.84229	0.078286	0.975	K4	1.2151	Mtdh	7	+	CE	0.931	0.043	0.906,0.949	391	K1	0.3627	6-7-8:0.9309	6-8:0.06914	6-7:188.0,6-8:14.0,7-8:189.0	0.933	0.943	0.921	0.887	0.836	0.822	0.885	0.83	0.851
chr15:34443078-34443184	Rpl30	3	-	RI	0.11849	0.19788	-0.079393	0.998	K1	0.7468	Rpl30	3	-	RI	0.13	0.04	0.111,0.151	763	K1	0.5561	2-3-4:0.1295	2-4:0.8705	2-3:44.0,2-4:588.0,3-4:131.0	0.103	0.103	0.142	0.11	0.194	0.213	0.186	0.205	0.187
chr15:34495304-34495322	Pop1	1	+	TS	0.49538	0.8176	-0.32222	0.937	K1	0.994	Pop1	1	+	TS	0.5454	0.548	0.255,0.803	6	K1	0.994	00:02:00.500000	NA	NA	0.4546	NA	NA	0	NA	NA	0.9091	0.9091	NA
chr15:34495323-34495415	Pop1	2	+	TS	0.4977	0.1869	0.3108	0.936	K1	0.994	Pop1	2	+	TS	0.4546	0.548	0.197,0.745	6	K1	0.994	1-2:0.4546	NA	NA	0.5454	NA	NA	1	NA	NA	0.0909	0.0909	NA
chr15:36176754-36177007	Polr2k	6	+	TE	0.50816	0.21998	0.28819	0.917	K1	0.9912	Polr2k	6	+	TE	0.3689	0.059	0.34,0.399	733	K1	0.9498	00:06:00.400000	NA	NA	0.6753	0.3775	0.4448	0.6747	0.1076	0.2571	0.0498	0.3206	0.3602
chr15:36177008-36177010	Polr2k	7	+	TE	0.49238	0.77978	-0.28739	0.941	K1	0.9912	Polr2k	7	+	TE	0.6311	0.059	0.601,0.66	733	K1	0.9498	6-7:0.6311	NA	NA	0.3247	0.6225	0.5552	0.3253	0.8924	0.7429	0.9502	0.6794	0.6398
chr15:36770770-36771568	Ywhaz	11	-	TE	0.37097	0.54251	-0.17154	1	K2	1.0562	Ywhaz	11	-	TE	0.3457	0.011	0.34,0.351	21700	K2	0.9302	9-10-11:0.3457	NA	NA	0.3815	0.3273	0.4443	0.3563	0.5475	0.5466	0.5496	0.5436	0.5253
chr15:36771704-36772777	Ywhaz	9	-	TE	0.62834	0.45587	0.17247	1	K2	1.0562	Ywhaz	9	-	TE	0.6543	0.011	0.649,0.66	21700	K2	0.9302	00:09:00.700000	NA	NA	0.6183	0.6727	0.5557	0.6408	0.4525	0.4534	0.4501	0.4564	0.4668
chr15:38519228-38519263	Azin1	2	-	TS	0.17036	0.0030472	0.16731	0.953	K2	1.0679	Azin1	2	-	TS	0	0.0247	0.000435,0.0251	117	K2	0	2-3:0.0	NA	NA	0	0.3057	0.4145	0.1013	0	0.0001	0	0.0001	0
chr15:44400020-44400227	Nudcd1	6	-	CE	0.83072	0.98005	-0.14934	0.908	K1	0.9456	Nudcd1	6	-	CE	1	0.107	0.891,0.998	25	K0	0	5-6-7:1.0	NA	5-6:8.0,6-7:17.0	0.862	0.886	0.636	0.917	0.971	1	1	1	1
chr15:51976099-51976198	Rad21	4	-	CE	0.934	0.99725	-0.063249	0.952	K0	0	Rad21	4	-	CE	1	0.217	0.779,0.996	11	K0	0	3-4-5:1.0	NA	3-4:7.0,4-5:4.0	1	1	1	1	1	1	1	1	1
chr15:51978045-51978174	Rad21	3	-	CE	0.93103	0.99703	-0.065996	0.951	K0	0	Rad21	3	-	CE	1	0.15	0.847,0.997	17	K0	0	2-3-4:1.0	NA	2-3:10.0,3-4:7.0	1	1	1	1	1	1	1	1	1
chr15:51982529-51982703	Rad21	2	-	CE	0.92929	0.99494	-0.065645	0.95	K0	0	Rad21	2	-	CE	1	0.202	0.794,0.996	12	K0	0	1-2-3:1.0	NA	1-2:2.0,2-3:10.0	1	1	1	NA	1	1	1	1	1
chr15:54919962-54920002	Enpp2	3	-	TS	0.86016	0.47852	0.38164	0.957	K2	1.2669	Enpp2	3	-	TS	0.9957	0.518	0.469,0.987	3	K2	0.0398	2-3-4:0.9957	NA	NA	0.9957	NA	1	0.5	0.4701	NA	NA	NA	NA
chr15:54920003-54920018	Enpp2	2	-	TS	0.14713	0.4681	-0.32096	0.953	K2	1.2669	Enpp2	2	-	TS	0	0.5143	0.0127,0.527	3	K2	0.0398	3-4:0.0	NA	NA	0	NA	0	0.5	0.4701	NA	NA	NA	NA
chr15:55076099-55076101	Dscc1	12	-	TE	0.039825	0.46271	-0.42288	0.909	K1	0.9984	Dscc1	12	-	TE	0	0.0853	0.00155,0.0868	32	K1	0	11-12:0.0	NA	NA	0	0	0	0	0.4762	0.302	0	0.531	1
chr15:55076102-55076265	Dscc1	11	-	TE	0.96101	0.53781	0.4232	0.919	K1	0.9984	Dscc1	11	-	TE	1	0.085	0.913,0.998	32	K1	0	00:11:01	NA	NA	1	1	1	1	0.5238	0.698	1	0.469	0
chr15:55090481-55090491	Dscc1	1	-	TS	0.19847	0.69923	-0.50076	0.915	K1	0.9943	Dscc1	1	-	TS	0.0312	0.0825	0.0126,0.0951	62	K1	0.2002	00:02:00	NA	NA	0.1592	0.7023	0	0	0.4554	1	0.9013	0.4022	0.7518
chr15:55252007-55254202	Deptor	12	+	TE	0.85343	0.25916	0.59427	0.994	K1	0.6739	Deptor	12	+	TE	0.8966	0.333	0.632,0.965	10	K1	0.4797	00:12:00.900000	NA	NA	0.9541	0.8228	1	0	NA	0	0	0.1734	NA
chr15:55254203-55259271	Deptor	13	+	TE	0.14925	0.74229	-0.59304	0.996	K1	0.6739	Deptor	13	+	TE	0.1034	0.3334	0.0346,0.368	10	K1	0.4797	12-13:0.1034	NA	NA	0.046	0.1772	0	1	NA	1	1	0.8266	NA
chr15:58115672-58115846	Atad2	12	-	CE	0.94098	0.99366	-0.052684	0.901	K0	0	Atad2	12	-	CE	1	0.168	0.829,0.997	15	K0	0	11-12-13:1.0	NA	11-12:10.0,12-13:5.0	1	1	1	1	1	1	1	1	1
chr15:63997898-63997969	Fam49b	2	-	AF	0.81562	0.93492	-0.1193	0.937	K3	1.168	Fam49b	2	-	AF	0.843	0.174	0.734,0.908	47	K3	1.1235	2-3-4-5:0.7616,2-3-5:0.01763,2-4-5:0.0513,2-5:0.01228	1-3-4-5:0.1568,1-3-5:0.00042	1-3:6.0,2-3:30.0,2-4:6.0,2-5:5.0,3-4:446.0,3-5:14.0,4-5:676.0	0.863	0.756	0.882	0.828	0.938	0.955	0.936	0.929	1
chr15:68110444-68110476	Zfat	17	-	AD	0.68825	0.3208	0.36745	0.946	K1	0.994	Zfat	17	-	AD	0.75	0.476	0.431,0.907	7	K1	0.8113	16-17-18:0.75	16-18:0.25	16-17:3.0,16-18:1.0,17-18:3.0	NA	0	NA	0	0.454	0.167	0.273	0.2	0
chr15:74670317-74670319	Arc	3	-	AA	0.91518	0.58678	0.3284	0.968	K1	1	Arc	3	-	AA	1	0.233	0.762,0.995	10	K0	0	2-3-4:1.0	NA	2-3:5.0,3-4:5.0	0	NA	0	1	0.5	1	0.75	0.5	0.636
chr15:75108161-75108330	Ly6c2	8	-	TE	0.96222	0.89031	0.071916	0.975	K2	0.6485	Ly6c2	8	-	TE	0.9634	0.006	0.96,0.966	10600	K2	0.2629	6-7-8:0.9634	NA	NA	0.948	0.9304	0.9975	0.9722	0.8517	0.8655	0.9258	0.9024	0.9064
chr15:75108443-75108751	Ly6c2	6	-	TE	0.024025	0.1038	-0.079778	0.987	K2	0.6485	Ly6c2	6	-	TE	0.018	0.0043	0.016,0.0203	10600	K2	0.2629	00:06:00	NA	NA	0.0207	0.0562	0	0.0249	0.1407	0.1345	0.0742	0.0976	0.0714
chr15:75864244-75864436	Gsdmd	3	+	CE	0.88663	0.96568	-0.079057	0.957	K1	0.5547	Gsdmd	3	+	CE	0.871	0.072	0.83,0.902	232	K1	0.5547	2-3-4:0.871	2-4:0.129	2-3:97.0,2-4:16.0,3-4:119.0	0.9	0.887	0.875	0.921	0.966	1	1	0.926	0.969
chr15:75909320-75909334	Eef1d	4	-	TS	0.13561	0.0028869	0.13272	0.904	K3	1.5849	Eef1d	4	-	TS	0	0.007	0.000123,0.00716	416	K3	0	4-5-6-7:0.0	NA	NA	0	0.3333	0.3333	0	0	0	0	0	0
chr15:76074607-76074657	Puf60	5	-	CE	0.21108	0.29076	-0.079675	0.961	K1	0.8989	Puf60	5	-	CE	0.202	0.058	0.175,0.233	532	K1	0.7265	4-5-6:0.2023	4-6:0.7977	4-5:95.0,4-6:353.0,5-6:84.0	0.268	0.171	0.201	0.209	0.285	0.252	0.298	0.315	0.301
chr15:77774557-77774694	Myh9	23	-	CE	0.94025	0.99462	-0.054372	0.907	K0	0	Myh9	23	-	CE	1	0.202	0.794,0.996	12	K0	0	22-23-24:1.0	NA	22-23:7.0,23-24:5.0	1	1	1	1	1	1	1	1	1
chr15:77777768-77777928	Myh9	19	-	CE	0.93845	0.99622	-0.057772	0.91	K0	0	Myh9	19	-	CE	1	0.217	0.779,0.996	11	K0	0	18-19-20:1.0	NA	18-19:5.0,19-20:6.0	1	1	1	1	1	1	1	1	1
chr15:77781111-77781232	Myh9	17	-	CE	0.93402	0.99538	-0.061362	0.915	K0	0	Myh9	17	-	CE	1	0.131	0.867,0.998	20	K0	0	16-17-18:1.0	NA	16-17:10.0,17-18:10.0	1	1	1	1	1	1	1	1	1
chr15:78480553-78481324	Il2rb	12	-	TE	0.93913	0.79156	0.14757	0.983	K1	0.8557	Il2rb	12	-	TE	0.9718	0.007	0.968,0.975	5200	K1	0.1851	11-12:0.9718	NA	NA	0.8772	0.9038	1	0.9437	0.8401	0.7198	0.7762	0.8195	0.8024
chr15:78481325-78482183	Il2rb	11	-	TE	0.060862	0.20843	-0.14757	0.981	K1	0.8557	Il2rb	11	-	TE	0.0282	0.0076	0.0247,0.0323	5200	K1	0.1851	00:11:00	NA	NA	0.1228	0.0962	0	0.0563	0.1599	0.2802	0.2238	0.1805	0.1976
chr15:79742339-79742504	Sun2	3	-	TS	0.76615	0.063206	0.70294	0.999	K2	0.9996	Sun2	3	-	TS	0.4419	0.367	0.268,0.635	17	K2	0.9902	1-2-3:0.4419	NA	NA	1	1	0.7503	0.7928	0	0	0	0	0
chr15:79742505-79742534	Sun2	2	-	TS	0.053914	0.4811	-0.42719	0.994	K2	0.9996	Sun2	2	-	TS	0	0.1502	0.00285,0.153	17	K2	0.9902	2-3:0.0	NA	NA	0	0	0	0	0.4399	0.1999	0.4888	0.5499	0.6872
chr15:79823896-79826140	Cbx6	12	-	TE	0.26925	0.095953	0.1733	0.999	K2	0.9155	Cbx6	12	-	TE	0.2038	0.061	0.175,0.236	469	K2	0.7295	10-11-12:0.2038	NA	NA	0.1913	0.3022	0.3306	0.3112	0.1032	0.1089	0.0674	0.1163	0.0798
chr15:79826141-79827836	Cbx6	11	-	TE	0.7321	0.90418	-0.17208	0.997	K2	0.9155	Cbx6	11	-	TE	0.7962	0.061	0.764,0.825	469	K2	0.7295	10-11:0.7962	NA	NA	0.8087	0.6978	0.6694	0.6888	0.8968	0.8911	0.9325	0.8837	0.9202
chr15:80784739-80784806	Tnrc6b	4	+	CE	0.99555	0.92238	0.07317	0.971	K3	1.4447	Tnrc6b	4	+	CE	0.994	0.017	0.98,0.997	305	K3	0.5921	1-4-5:0.01035,1-2-4-5:0.01102,1-3-4-5:0.07064,1-2-3-4-5:0.9015	1-5:0.006496	1-2:151.0,1-3:11.0,1-4:2.0,1-5:1.0,2-3:130.0,2-4:2.0,3-4:186.0,4-5:114.0	1	1	1	1	1	0.867	0.916	1	0.923
chr15:81704248-81704617	Rangap1	20	-	TE	0.76533	0.59847	0.16686	0.96	K1	0.9911	Rangap1	20	-	TE	0.8591	0.029	0.844,0.873	1550	K1	0.5866	19-20:0.8591	NA	NA	0.7676	0.6556	0.8382	0.7091	0.5949	0.5555	0.5704	0.6171	0.6543
chr15:81704618-81705258	Rangap1	19	-	TE	0.23473	0.40154	-0.16681	0.957	K1	0.9911	Rangap1	19	-	TE	0.1409	0.029	0.127,0.156	1550	K1	0.5866	00:19:00.100000	NA	NA	0.2324	0.3444	0.1618	0.2909	0.4051	0.4445	0.4296	0.3829	0.3457
chr15:81823466-81826698	Tef	5	+	TE	0.0045192	0.23728	-0.23277	0.979	K1	1	Tef	5	+	TE	0	0.0123	0.000215,0.0125	237	K1	0	00:05:00	NA	NA	0	0	0	0	0.2915	0.5	0.0103	0	0.3739
chr15:81826699-81826861	Tef	6	+	TE	0.99543	0.76235	0.23308	0.982	K1	1	Tef	6	+	TE	1	0.013	0.987,1.0	237	K1	0	5-6:1.0	NA	NA	1	1	1	1	0.7085	0.5	0.9897	1	0.6261
chr15:83137468-83137554	Poldip3	4	-	CE	0.89842	0.8085	0.089915	0.925	K2	0.8512	Poldip3	4	-	CE	0.862	0.086	0.812,0.898	175	K1	0.5798	3-4-5:0.8617	3-5:0.1383	3-4:90.0,3-5:13.0,4-5:72.0	0.935	0.902	0.915	0.908	0.723	0.778	0.837	0.854	0.86
chr15:83549118-83549335	Mcat	3	-	CE	0.67926	0.91233	-0.23308	0.989	K2	0.9944	Mcat	3	-	CE	0.74	0.127	0.67,0.797	127	K1	0.8272	2-3-4:0.7397	2-4:0.2603	2-3:49.0,2-4:19.0,3-4:59.0	0.562	0.732	0.75	0.646	0.936	0.893	0.841	0.957	0.974
chr15:84699591-84699731	Prr5	8	+	CE	0.8705	0.98345	-0.11295	0.925	K0	0	Prr5	8	+	CE	1	0.341	0.652,0.993	6	K0	0	7-8-9:1.0	NA	7-8:3.0,8-9:3.0	1	1	1	1	1	1	1	1	1
chr15:89288236-89288282	Sbf1	43	-	TE	0.05957	0.16401	-0.10444	0.932	K1	0.7849	Sbf1	43	-	TE	0.063	0.0755	0.0365,0.112	117	K1	0.3392	42-43:0.06297	NA	NA	0.0507	0	0.0432	0.107	0.1077	0.1742	0.0987	0.1841	0.234
chr15:89288283-89288725	Sbf1	42	-	TE	0.94094	0.83607	0.10486	0.944	K1	0.7849	Sbf1	42	-	TE	0.937	0.076	0.888,0.964	117	K1	0.3392	00:42:00.900000	NA	NA	0.9493	1	0.9568	0.893	0.8923	0.8258	0.9013	0.8159	0.766
chr15:89300221-89300428	Sbf1	27	-	CE	0.91491	0.9924	-0.07749	0.921	K0	0	Sbf1	27	-	CE	1	0.136	0.861,0.997	19	K0	0	26-27-28:1.0	NA	26-27:9.0,27-28:10.0	1	1	1	1	1	1	1	1	1
chr15:89300528-89300664	Sbf1	26	-	CE	0.92201	0.99219	-0.070185	0.905	K0	0	Sbf1	26	-	CE	1	0.202	0.794,0.996	12	K0	0	25-26-27:1.0	NA	25-26:3.0,26-27:9.0	1	1	1	1	1	1	1	1	1
chr15:89301843-89301970	Sbf1	24	-	CE	0.8255	0.98048	-0.15498	0.942	K1	0.8113	Sbf1	24	-	CE	1	0.384	0.607,0.991	5	K0	0	23-24-25:1.0	NA	23-24:2.0,24-25:3.0	0.75	1	1	0.889	1	0.988	1	0.967	0.985
chr15:89302182-89302377	Sbf1	23	-	CE	0.90814	0.99211	-0.083964	0.929	K0	0	Sbf1	23	-	CE	1	0.441	0.549,0.99	4	K0	0	22-23-24:1.0	NA	22-23:2.0,23-24:2.0	1	1	1	1	1	1	1	1	1
chr15:93491499-93491913	Pphln1	12	+	TE	0.8457	0.63948	0.20622	0.926	K1	1	Pphln1	12	+	TE	0.6767	0.073	0.639,0.712	433	K1	0.9079	11-12:0.6767	NA	NA	0.8883	0.8421	0.8678	0.9645	0.738	0.7887	0.5648	0.6053	0.5025
chr15:96642128-96642343	Slc38a1	2	-	AF	0.38735	0.54077	-0.15342	0.914	K1	0.999	Slc38a1	2	-	AF	0.376	0.163	0.299,0.462	93	K1	0.9554	2-4:0.3763	1-4:0.6237	1-4:58.0,2-4:35.0,3-4:21.0	0.39	0.411	0.429	0.319	0.633	0.647	0.464	0.443	0.518
chr15:97792681-97792687	Hdac7	37	-	TE	0.79447	0.29182	0.50265	0.903	K3	1.8347	Hdac7	37	-	TE	0.2622	0.038	0.244,0.282	1460	K3	1.5214	34-35-36-37:0.2622	NA	NA	0.8944	0.8334	0.9962	0.9881	0.25	0.2832	0.0881	0.3621	0.4756
chr15:97792688-97792689	Hdac7	36	-	TE	0.03949	0.12685	-0.087361	0.928	K3	1.8347	Hdac7	36	-	TE	0.0582	0.0201	0.0491,0.0692	1460	K3	1.5214	34-35-36:0.05816	NA	NA	0.1056	0.0141	0.0038	0.012	0.2117	0.1301	0.1334	0.0546	0.1018
chr15:97792709-97793742	Hdac7	34	-	TE	0.1192	0.53113	-0.41193	0.913	K3	1.8347	Hdac7	34	-	TE	0.5931	0.042	0.572,0.614	1460	K3	1.5214	00:34:00.600000	NA	NA	0	0	0	0	0.5383	0.4342	0.6769	0.5833	0.4226
chr15:98064819-98064873	Senp1	10	-	CE	0.89812	0.99123	-0.093112	0.906	K2	1.4701	Senp1	10	-	CE	0.835	0.237	0.68,0.917	26	K2	1.4701	9-10-11-12:0.3619,9-10-12:0.4733	9-12:0.1648	9-10:11.0,9-12:3.0,10-11:1.0,10-12:11.0,11-12:14.0	1	1	1	0.8	1	1	1	1	1
chr15:98092648-98093251	Senp1	2	-	AF	0.32021	0.57341	-0.2532	0.92	K1	0.9985	Senp1	2	-	AF	0.207	0.242	0.115,0.357	29	K1	0.7355	2-3:0.2069	1-3:0.7931	1-3:23.0,2-3:6.0	0.368	0.375	0.45	0.125	0.595	0.566	0.523	0.569	0.634
chr15:98538689-98543210	Ccnt1	12	-	TE	0.12291	0.051996	0.070912	0.93	K1	0.7442	Ccnt1	12	-	TE	0.1166	0.03	0.103,0.133	1250	K1	0.5195	11-12:0.1166	NA	NA	0.1238	0.0679	0.2114	0.0912	0.0727	0.0458	0.0346	0.0364	0.0674
chr15:98543211-98544608	Ccnt1	11	-	TE	0.87716	0.948	-0.070839	0.919	K1	0.7442	Ccnt1	11	-	TE	0.8834	0.03	0.867,0.897	1250	K1	0.5195	00:11:00.900000	NA	NA	0.8762	0.9321	0.7886	0.9088	0.9273	0.9542	0.9654	0.9636	0.9326
chr15:98855682-98855685	Kmt2d	26	-	AA	0.36829	0.68347	-0.31518	0.94	K1	0.9183	Kmt2d	26	-	AA	0.333	0.477	0.144,0.621	8	K1	0.9183	24-26-27:0.3333	24-25-27:0.6667	24-25:4.0,24-26:2.0,25-27:4.0,26-27:2.0	1	NA	0	0	1	1	NA	NA	0.714
chr15:98855764-98855767	Kmt2d	25	-	AD	0.63706	0.33466	0.3024	0.942	K1	0.9183	Kmt2d	25	-	AD	0.667	0.438	0.406,0.844	10	K1	0.9183	24-25-27:0.6667	24-26-27:0.3333	24-25:4.0,24-26:2.0,25-27:4.0,26-27:2.0	0	NA	1	1	0	0	NA	NA	0.286
chr15:99082909-99083102	Troap	13	+	CE	0.8652	0.98405	-0.11885	0.929	K1	0.8015	Troap	13	+	CE	0.756	0.23	0.62,0.85	36	K1	0.8015	12-13-14:0.7561	12-14:0.2439	12-13:13.0,12-14:5.0,13-14:18.0	0.806	1	1	1	1	0.981	1	1	1
chr16:11219292-11220051	Gspt1	18	-	TE	0.05436	0.12024	-0.065883	0.978	K1	0.6073	Gspt1	18	-	TE	0.0661	0.0363	0.0506,0.0869	511	K1	0.3513	17-18:0.06614	NA	NA	0.0665	0.0452	0.0237	0.0594	0.1052	0.149	0.1051	0.1466	0.0916
chr16:11220052-11220879	Gspt1	17	-	TE	0.94543	0.87973	0.065693	0.968	K1	0.6073	Gspt1	17	-	TE	0.9339	0.036	0.913,0.949	511	K1	0.3513	00:17:00.900000	NA	NA	0.9335	0.9548	0.9763	0.9406	0.8948	0.851	0.8949	0.8534	0.9084
chr16:13884566-13884631	Pdxdc1	6	-	CE	0.98039	0.9112	0.06919	0.918	K1	0.6365	Pdxdc1	6	-	CE	1	0.044	0.955,0.999	64	K0	0	5-6-7:1.0	NA	5-6:32.0,6-7:32.0	0.978	1	1	1	0.927	0.913	1	0.924	0.839
chr16:14192342-14192828	Nde1	13	+	TE	0.57294	0.65159	-0.078646	0.902	K2	1.4347	Nde1	13	+	TE	0.6256	0.045	0.603,0.648	1220	K2	1.3088	00:13:00.600000	NA	NA	0.5542	0.5988	0.5417	0.5457	0.6293	0.7359	0.6466	0.6352	0.613
chr16:14448400-14448583	Abcc1	19	+	CE	0.69876	0.93406	-0.2353	0.936	K2	0.8113	Abcc1	19	+	CE	0.5	0.67	0.165,0.835	3	K1	1	18-19-20:0.5	17-20:0.5	17-20:1.0,18-19:1.0,19-20:1.0	1	0.75	NA	NA	1	0.966	1	0.906	1
chr16:17277402-17277527	Tmem191c	16	+	RI	0.12137	0.28357	-0.1622	0.951	K4	2.5505	Tmem191c	16	+	RI	0.112	0.1004	0.0726,0.173	108	K4	2.5505	9-14-15-16-17-18-19:0.000325,9-11-12-14-15-16-17-18-19:0.009516,9-10-11-12-14-15-16-17-18-19:0.01427,9-11-12-13-14-15-16-17-18-19:0.03995,9-10-11-12-13-14-15-16-17-18-19:0.04784	9-18-19:0.007928,9-11-12-19:0.004489,9-10-11-12-19:0.01337,9-14-15-17-18-19:0.008872,9-11-12-14-15-17-18-19:0.1095,9-10-11-12-14-15-17-18-19:0.1207,9-11-12-13-14-15-17-18-19:0.3165,9-10-11-12-13-14-15-17-18-19:0.3067	9-10:62.0,9-11:52.0,9-14:1.0,9-18:1.0,10-11:48.0,11-12:109.0,12-13:74.0,12-14:28.0,12-19:2.0,13-14:83.0,14-15:125.0,15-16:10.0,15-17:82.0,16-17:13.0,17-18:122.0,18-19:93.0	0.133	0.0911	0.13	0.0978	0.244	0.404	0.17	0.235	0.306
chr16:17325113-17325246	Pi4ka	23	-	CE	0.85408	0.98341	-0.12933	0.907	K0	0	Pi4ka	23	-	CE	1	0.384	0.607,0.991	5	K0	0	22-23-24:1.0	NA	22-23:1.0,23-24:4.0	1	1	NA	NA	1	1	1	1	1
chr16:17325394-17325530	Pi4ka	22	-	CE	0.85123	0.98099	-0.12977	0.902	K0	0	Pi4ka	22	-	CE	1	0.384	0.607,0.991	5	K0	0	21-22-23:1.0	NA	21-22:4.0,22-23:1.0	1	1	1	NA	1	1	1	1	1
chr16:17348715-17348765	Pi4ka	20	-	CE	0.86829	0.98703	-0.11874	0.915	K0	0	Pi4ka	20	-	CE	1	0.441	0.549,0.99	4	K0	0	19-20-21:1.0	NA	19-20:2.0,20-21:2.0	1	1	1	NA	1	1	1	1	1
chr16:17356084-17356216	Pi4ka	15	-	CE	0.85154	0.98406	-0.13252	0.922	K0	0	Pi4ka	15	-	CE	1	0.514	0.473,0.987	3	K0	0	15-16:1.0	NA	15-16:3.0	1	1	NA	NA	1	1	1	1	1
chr16:17642474-17642803	Smpd4	29	+	TE	0.0030454	0.055822	-0.052777	0.966	K2	1.3851	Smpd4	29	+	TE	0	0.0075	0.000131,0.00761	391	K2	1.1326	00:29:00	NA	NA	0	0	0	0	0.0932	0	0.1188	0	0.0617
chr16:18472794-18472886	Txnrd2	22	+	CE	0.93672	0.80174	0.13499	0.903	K2	1.1597	Txnrd2	22	+	CE	0.976	0.062	0.928,0.99	84	K1	0.1608	21-22-23:0.9765	21-23:0.02353	21-22:40.0,21-23:1.0,22-23:43.0	0.915	1	1	0.862	0.891	0.707	0.843	0.863	0.744
chr16:18834236-18835256	Ufd1l	14	+	TE	0.99849	0.90547	0.093023	0.927	K1	0.7863	Ufd1l	14	+	TE	0.9997	0.004	0.996,1.0	1000	K1	0.0039	00:14:01	NA	NA	0.9997	0.9997	0.9997	0.9997	0.9997	0.7652	0.9997	0.7682	0.9997
chr16:18835257-18835261	Ufd1l	15	+	TE	0.0014909	0.094513	-0.093022	0.925	K1	0.7863	Ufd1l	15	+	TE	0.0003	0.0034	0.000118,0.00354	1000	K1	0.0039	14-15:0.000299	NA	NA	0.0003	0.0003	0.0003	0.0003	0.0003	0.2348	0.0003	0.2318	0.0003
chr16:20402260-20402334	Abcc5	8	-	CE	0.73115	0.44071	0.29044	0.932	K1	0.9975	Abcc5	8	-	CE	0.85	0.261	0.671,0.932	20	K1	0.6098	7-8:0.85	7-10:0.15	7-8:17.0,7-10:3.0	0.546	0.895	0.75	0.786	0.407	0.407	0.444	0.375	0.529
chr16:20540808-20540813	Ap2m1	6	+	CE	0.34687	0.46715	-0.12028	0.961	K1	0.9997	Ap2m1	6	+	CE	0.398	0.048	0.374,0.422	1120	K1	0.9695	5-6-7:0.3975	5-7:0.6025	5-6:307.0,5-7:482.0,6-7:329.0	0.354	0.379	0.27	0.332	0.489	0.519	0.455	0.392	0.481
chr16:20672723-20672745	Eif4g1	1	+	TS	0.14303	0.015124	0.12791	0.907	K3	0.7753	Eif4g1	1	+	TS	0	0.3845	0.00851,0.393	5	K3	0	00:05:00	NA	NA	NA	NA	NA	NA	0	0	0	0	0
chr16:20672746-20672748	Eif4g1	2	+	TS	0.85699	0.030427	0.82656	1	K3	0.7753	Eif4g1	2	+	TS	1	0.384	0.607,0.991	5	K3	0	4-5:1.0	NA	NA	NA	NA	NA	NA	0	0.0793	0	0	0
chr16:20674168-20674227	Eif4g1	11	+	AA	0.71571	0.14133	0.57438	0.999	K3	1.5117	Eif4g1	11	+	AA	NA	NA	NA	NA	NA	NA	NA	NA	NA	0.8	NA	0	0	0.12	0.0965	0.0814	0.0858	0.212
chr16:20675344-20675520	Eif4g1	14	+	CE	0.94352	0.99553	-0.052006	0.92	K0	0	Eif4g1	14	+	CE	1	0.159	0.838,0.997	16	K0	0	12-14-15:1.0	NA	12-14:2.0,14-15:14.0	1	1	1	1	1	1	1	1	1
chr16:20702964-20703222	Clcn2	27	-	TE	0.93824	0.23055	0.70769	1	K1	0.764	Clcn2	27	-	TE	NA	NA	NA	NA	NA	NA	NA	NA	NA	NA	1	NA	NA	0.2221	1	NA	1	0.074
chr16:20703223-20703437	Clcn2	26	-	TE	0.063788	0.76897	-0.70518	1	K1	0.764	Clcn2	26	-	TE	NA	NA	NA	NA	NA	NA	NA	NA	NA	NA	0	NA	NA	0.7779	0	NA	0	0.926
chr16:23113927-23113946	Eif4a2	19	+	TE	0.15901	0.00072825	0.15828	0.997	K3	1.7582	Eif4a2	19	+	TE	0.0054	0.0058	0.00334,0.00912	1870	K3	1.0378	17-18-19:0.005354	NA	NA	0.0464	0.4011	0.1697	0.1705	0	0	0	0	0
chr16:23113947-23113947	Eif4a2	20	+	TE	0.46862	0.060063	0.40856	0.985	K3	1.7582	Eif4a2	20	+	TE	0.5385	0.038	0.519,0.557	1870	K3	1.0378	17-18-19-20:0.5385	NA	NA	0.5343	0.23	0.5324	0.5077	0.0698	0	0	0.2284	0
chr16:23113948-23114117	Eif4a2	21	+	TE	0.34942	0.93968	-0.59026	0.999	K3	1.7582	Eif4a2	21	+	TE	0.4562	0.038	0.437,0.475	1870	K3	1.0378	17-18-19-20-21:0.4562	NA	NA	0.4193	0.361	0.2979	0.2098	0.9302	1	1	0.7716	1
chr16:23114108-23114186	Rfc4	14	-	RI	0.11534	0.054059	0.061276	0.933	K2	0.568	Rfc4	14	-	RI	0.121	0.0821	0.0869,0.169	171	K1	0.5331	13-14-15:0.1213	13-15:0.8787	13-14:24.0,13-15:134.0,14-15:13.0	0.118	0.107	0.0614	0.134	0.0391	0.0356	0.081	0.0466	0.0504
chr16:27446248-27446381	Ccdc50	13	+	TE	0.84833	0.78102	0.067314	0.925	K1	0.8267	Ccdc50	13	+	TE	0.8354	0.04	0.814,0.854	936	K1	0.6452	00:13:00.800000	NA	NA	0.84	0.8698	0.8158	0.8866	0.8019	0.7834	0.8273	0.74	0.7549
chr16:27446382-27452218	Ccdc50	14	+	TE	0.15125	0.21855	-0.067304	0.93	K1	0.8267	Ccdc50	14	+	TE	0.1646	0.04	0.146,0.186	936	K1	0.6452	13-14:0.1646	NA	NA	0.16	0.1302	0.1842	0.1134	0.1981	0.2166	0.1727	0.26	0.2451
chr16:31274846-31274992	Ppp1r2	2	-	TS	0.8562	0.97382	-0.11761	0.91	K1	0.8674	Ppp1r2	2	-	TS	0.9088	0.057	0.876,0.933	280	K1	0.4404	1-2:0.9088	NA	NA	1	0.711	0.9408	0.7398	1	1	1	1	0.8825
chr16:31871847-31872261	Dlg1	35	+	TE	0.0035156	0.15581	-0.1523	0.951	K3	1.6704	Dlg1	35	+	TE	0	0.0098	0.000172,0.00997	298	K3	0.1513	34-35:0.0	NA	NA	0	0	0	0	0.0841	0.3981	0.2811	0	0
chr16:32877781-32877783	Fyttd1	1	+	TS	0.8898	0.32208	0.56772	0.903	K1	0.9999	Fyttd1	1	+	TS	1	0.043	0.956,0.999	66	K1	0	00:02:01	NA	NA	1	0.5071	1	1	0	0	1	0.1827	0.3973
chr16:32993762-32993833	Lrch3	18	+	CE	0.80024	0.97941	-0.17917	0.927	K2	1.4772	Lrch3	18	+	CE	1	0.254	0.741,0.995	9	K0	0	16-18-19,17-18-19:1.0	NA	16-17:5.0,16-18:3.0,17-18:2.0,18-19:4.0	0.588	1	1	0.721	1	1	1	1	1
chr16:35943369-35943402	Parp9	5	+	CE	0.80114	0.92996	-0.12882	0.945	K3	1.5137	Parp9	5	+	CE	0.83	0.114	0.764,0.878	116	K2	1.4315	4-5-6-7:0.2887,4-5-7:0.5412	4-7:0.1701	4-5:46.0,4-7:11.0,5-6:19.0,5-7:40.0,6-7:21.0	0.922	0.813	0.761	0.714	0.972	0.968	0.902	0.913	0.916
chr16:36792884-36793743	Eaf2	13	-	TE	0.784	0.23812	0.54588	0.99	K2	0.9418	Eaf2	13	-	TE	0.641	0.363	0.436,0.799	16.2	K2	0.9418	10-11-12-13:0.641	NA	NA	1	0.757	0.8892	0.8915	NA	NA	0.2755	0.1449	0.0304
chr16:36793749-36793926	Eaf2	10	-	TE	0.21594	0.76246	-0.54653	0.994	K2	0.9418	Eaf2	10	-	TE	0.359	0.363	0.201,0.564	16.2	K2	0.9418	00:10:00.400000	NA	NA	0	0.243	0.1108	0.1085	NA	NA	0.7245	0.8551	0.9696
chr16:36893316-36893438	Golgb1	11	+	CE	0.22572	0.54037	-0.31465	0.908	K1	1	Golgb1	11	+	CE	0.2	0.5192	0.0628,0.582	5	K1	0.7219	10-11:0.2	10-12:0.8	10-11:1.0,10-12:4.0	0	0.167	0	0.5	NA	0.5	0.5	0.714	0.5
chr16:38240502-38240779	Gsk3b	13	+	TE	0.84377	0.59814	0.24563	0.996	K1	0.9963	Gsk3b	13	+	TE	0.8604	0.1	0.802,0.902	129	K1	0.5832	00:13:00.900000	NA	NA	0.9203	0.8516	0.8643	0.7539	0.5675	0.6141	0.6602	0.6182	0.5358
chr16:38240780-38246084	Gsk3b	14	+	TE	0.1554	0.40079	-0.2454	0.997	K1	0.9963	Gsk3b	14	+	TE	0.1396	0.1001	0.0979,0.198	129	K1	0.5832	13-14:0.1396	NA	NA	0.0797	0.1484	0.1357	0.2461	0.4325	0.3859	0.3398	0.3818	0.4642
chr16:38346991-38347021	Cox17	1	+	TS	0.61451	0.71435	-0.099847	0.998	K1	0.983	Cox17	1	+	TS	0.5765	0.031	0.561,0.592	2820	K1	0.983	00:02:00.600000	NA	NA	0.6283	0.6584	0.612	0.5969	0.7188	0.699	0.7432	0.6868	0.724
chr16:38347022-38347207	Cox17	2	+	TS	0.38585	0.28577	0.10008	1	K1	0.983	Cox17	2	+	TS	0.4235	0.031	0.408,0.439	2820	K1	0.983	1-2:0.4235	NA	NA	0.3717	0.3416	0.388	0.4031	0.2812	0.301	0.2568	0.3132	0.276
chr16:3904303-3905797	1700037C18Rik	5	-	TE	0.92172	0.99783	-0.07611	0.954	K1	0.7422	1700037C18Rik	5	-	TE	0.7896	0.06	0.758,0.818	507	K1	0.7422	4-5:0.7896	NA	NA	0.8792	1	0.9502	1	1	1	1	1	1
chr16:3905798-3906300	1700037C18Rik	4	-	TE	0.077788	0.0021515	0.075637	0.956	K1	0.7422	1700037C18Rik	4	-	TE	0.2104	0.06	0.182,0.242	507	K1	0.7422	00:04:00.200000	NA	NA	0.1208	0	0.0498	0	0	0	0	0	0
chr16:3945007-3945609	Nlrc3	20	-	TE	0.98174	0.45686	0.52488	1	K1	0.9953	Nlrc3	20	-	TE	1	0.001	0.999,1.0	2000	K1	0	19-20:1.0	NA	NA	0.9115	1	1	1	0.4597	0.3632	0.4416	0.5976	0.4215
chr16:3945610-3947539	Nlrc3	19	-	TE	0.01822	0.54318	-0.52496	1	K1	0.9953	Nlrc3	19	-	TE	0	0.0015	2.56e-5,0.0015	2000	K1	0	00:19:00	NA	NA	0.0885	0	0	0	0.5403	0.6368	0.5584	0.4024	0.5785
chr16:3995694-3995877	Slx4	3	-	CE	0.099948	0.9	-0.80006	1	K1	0.7355	Slx4	3	-	CE	1	0.615	0.368,0.983	2	K0	0	2-3:1.0	NA	2-3:2.0	0	NA	1	1	0.905	1	0.938	0.793	1
chr16:44085402-44085644	Atp6v1a	18	-	TE	0.76328	0.39367	0.36961	0.994	K1	0.9966	Atp6v1a	18	-	TE	0.6876	0.05	0.662,0.712	950	K1	0.8959	17-18:0.6876	NA	NA	0.6345	0.6775	0.9984	0.8226	0.4094	0.3908	0.3434	0.4658	0.3591
chr16:44085645-44087516	Atp6v1a	17	-	TE	0.23659	0.60623	-0.36964	0.991	K1	0.9966	Atp6v1a	17	-	TE	0.3124	0.05	0.288,0.338	950	K1	0.8959	00:17:00.300000	NA	NA	0.3655	0.3225	0.0016	0.1774	0.5906	0.6092	0.6566	0.5342	0.6409
chr16:44159463-44161174	Naa50	10	+	TE	0.78183	0.62603	0.1558	1	K2	1.2561	Naa50	10	+	TE	0.7941	0.03	0.779,0.809	2000	K2	0.9063	00:10:00.800000	NA	NA	0.778	0.8069	0.7394	0.7925	0.5983	0.6201	0.6497	0.604	0.6579
chr16:44162473-44162474	Naa50	12	+	TE	0.17348	0.33355	-0.16007	1	K2	1.2561	Naa50	12	+	TE	0.17	0.027	0.157,0.184	2000	K2	0.9063	10-11-12:0.17	NA	NA	0.2011	0.1769	0.1277	0.1907	0.3696	0.3225	0.3263	0.3403	0.3086
chr16:44240180-44240524	Sidt1	29	-	TE	0.99516	0.75531	0.23984	1	K1	0.8874	Sidt1	29	-	TE	1	0.001	0.999,1.0	2220	K1	0	28-29:1.0	NA	NA	0.9779	1	1	1	0.8219	0.7054	0.6949	0.7767	0.7777
chr16:44240525-44241699	Sidt1	28	-	TE	0.0048396	0.24482	-0.23998	1	K1	0.8874	Sidt1	28	-	TE	0	0.0013	2.31e-5,0.00135	2220	K1	0	00:28:00	NA	NA	0.0221	0	0	0	0.1781	0.2946	0.3051	0.2233	0.2223
chr16:44736768-44739141	Gtpbp8	9	-	TE	0.11351	0.19897	-0.085457	0.933	K1	0.7909	Gtpbp8	9	-	TE	0.1061	0.0545	0.0825,0.137	352	K1	0.488	8-9:0.1061	NA	NA	0.1342	0.1094	0.0694	0.1288	0.165	0.214	0.1282	0.2354	0.2375
chr16:44739142-44739368	Gtpbp8	8	-	TE	0.88675	0.80067	0.086075	0.941	K1	0.7909	Gtpbp8	8	-	TE	0.8939	0.054	0.863,0.917	352	K1	0.488	00:08:00.900000	NA	NA	0.8658	0.8906	0.9306	0.8712	0.835	0.786	0.8718	0.7646	0.7625
chr16:44965582-44966075	Cd200r3	13	+	TE	0.60848	0.10041	0.50807	0.934	K1	0.9184	Cd200r3	13	+	TE	0.7135	0.17	0.62,0.79	74	K1	0.8642	00:13:00.700000	NA	NA	0.6666	0	1	0.7381	0	NA	NA	NA	NA
chr16:44966076-44966290	Cd200r3	14	+	TE	0.39289	0.90148	-0.50859	0.941	K1	0.9184	Cd200r3	14	+	TE	0.2865	0.17	0.21,0.38	74	K1	0.8642	13-14:0.2865	NA	NA	0.3334	1	0	0.2619	1	NA	NA	NA	NA
chr16:55924680-55924850	Cep97	12	-	AA	0.19353	0.075685	0.11784	0.956	K3	1.8769	Cep97	12	-	AA	0.162	0.108	0.116,0.224	124	K2	1.5945	10-11-12-13-14:0.1615	10-13-14:0.3455,10-16-17-18:0.4693,10-18:0.02366	10-11:29.0,10-13:55.0,10-16:43.0,10-18:2.0,11-12:8.0,12-13:16.0,13-14:5.0,16-17:44.0,17-18:32.0	0.194	0.16	0.278	0.148	0.0882	0.0379	0.0939	0.0442	0.0353
chr16:56024439-56024533	Pcnp	5	-	RI	0.12488	0.0524	0.072484	0.941	K2	0.6215	Pcnp	5	-	RI	0.155	0.086	0.117,0.203	192	K1	0.6215	3-4-5-6:0.1547	2-6:0.8453	2-6:133.0,3-4:14.0,4-5:16.0,5-6:43.0	0.144	0.112	0.0932	0.0964	0.0838	0.0204	0.0359	0.0238	0.0728
chr16:59529223-59529255	Crybg3	16	-	CE	0.90014	0.61364	0.2865	0.935	K1	0.9183	Crybg3	16	-	CE	NA	NA	NA	NA	NA	NA	NA	NA	NA	NA	NA	1	1	0.667	1	0.6	NA	1
chr16:70314134-70314295	Gbe1	4	+	TS	0.1195	0.29526	-0.17576	0.929	K2	1.516	Gbe1	4	+	TS	0.1378	0.1352	0.0858,0.221	71	K2	1.3913	1-2-3-4:0.1378	NA	NA	0.077	0.0755	0	0.2251	0.3282	0.1674	0.3576	0.3479	0.2363
chr16:76290862-76295015	Nrip1	6	-	TE	0.69996	0.89435	-0.19439	0.911	K1	0.9673	Nrip1	6	-	TE	0.7292	0.037	0.71,0.747	1570	K1	0.8426	00:06:00.700000	NA	NA	0.806	0.7883	0.3939	0.7831	0.8832	0.8851	0.9325	0.8811	0.8935
chr16:91010973-91011092	Synj1	3	-	AD	0.28441	0.64041	-0.356	0.905	K1	0.971	Synj1	3	-	AD	NA	NA	NA	NA	NA	NA	NA	NA	NA	0.111	NA	0.333	0	0.375	0.714	0.8	0.6	0.875
chr16:91385942-91386065	Ifnar2	6	+	CE	0.9278	0.85596	0.071844	0.988	K2	0.6679	Ifnar2	6	+	CE	0.916	0.037	0.895,0.932	614	K1	0.4169	5-6-7:0.9158	5-7:0.08424	5-6:270.0,5-7:27.0,6-7:317.0	0.935	0.929	0.958	0.909	0.826	0.863	0.857	0.87	0.878
chr16:91618758-91618994	Dnajc28	2	-	TS	0.91104	0.1289	0.78214	1	K1	0	Dnajc28	2	-	TS	NA	NA	NA	NA	NA	NA	NA	NA	NA	NA	NA	NA	1	NA	0	NA	0	NA
chr16:91618995-91618999	Dnajc28	1	-	TS	0.08963	0.86728	-0.77765	1	K1	0	Dnajc28	1	-	TS	NA	NA	NA	NA	NA	NA	NA	NA	NA	NA	NA	NA	0	NA	1	NA	1	NA
chr16:91679196-91679207	Son	19	+	TE	0.24831	0.04727	0.20104	0.945	K2	1.5503	Son	19	+	TE	0.1854	0.038	0.167,0.205	1110	K2	1.4849	18-19:0.1854	NA	NA	0.206	0.2693	0.1871	0.3914	0	0	0	0.2188	0.0066
chr16:92603656-92605397	Runx1	13	-	TE	0.0041095	0.13614	-0.13203	0.996	K2	1.4841	Runx1	13	-	TE	0	0.0098	0.000173,0.01	296	K2	0.6227	12-13:0.0	NA	NA	0	0	0	0	0.1906	0.2604	0.0126	0.1313	0.0651
chr16:92605398-92606124	Runx1	12	-	TE	0.75388	0.60851	0.14537	0.903	K2	1.4841	Runx1	12	-	TE	0.8448	0.069	0.807,0.876	296	K2	0.6227	00:12:00.800000	NA	NA	0.7251	0.766	0.6752	0.7679	0.5448	0.5136	0.7819	0.6159	0.595
chr16:93603137-93603211	Setd4	4	-	CE	0.35048	0.89688	-0.5464	0.998	K1	0.9774	Setd4	4	-	CE	0.286	0.489	0.111,0.6	7	K1	0.8631	4-5:0.2857	3-5:0.7143	3-5:5.0,4-5:2.0	0.5	0.412	0.667	0.25	1	0.333	0.5	1	0
chr16:93874759-93875027	Morc3	23	+	TE	0.091395	0.30547	-0.21407	0.985	K2	1.5729	Morc3	23	+	TE	0.1032	0.0412	0.0848,0.126	601	K2	0.626	00:23:00.100000	NA	NA	0.0475	0.1277	0	0.1716	0.243	0.3941	0.252	0.3805	0.257
chr16:94695068-94695517	Dyrk1a	18	+	TE	0.020146	0.080478	-0.060332	0.909	K2	1.4198	Dyrk1a	18	+	TE	0.088	0.0445	0.0685,0.113	433	K2	1.1207	16-17-18:0.08799	NA	NA	0	0	0	0	0.1522	0.0915	0.0589	0.0197	0.0652
chr16:96019419-96019460	Brwd1	37	-	CE	0.88978	0.6819	0.20788	0.916	K1	0.8631	Brwd1	37	-	CE	1	0.277	0.717,0.994	8	K0	0	36-37-38:1.0	NA	36-37:4.0,37-38:4.0	NA	NA	1	NA	1	1	0.714	1	NA
chr16:96158407-96159067	Lca5l	13	-	TE	0.62053	0.91111	-0.29058	0.955	K1	0.968	Lca5l	13	-	TE	0.7057	0.553	0.345,0.898	5	K1	0.8742	12-13:0.7057	NA	NA	0.6049	NA	NA	NA	1	1	1	1	1
chr16:96159068-96159867	Lca5l	12	-	TE	0.38243	0.088592	0.29384	0.955	K1	0.968	Lca5l	12	-	TE	0.2943	0.553	0.102,0.655	5	K1	0.8742	00:12:00.300000	NA	NA	0.3951	NA	NA	NA	0	0	0	0	0
chr17:15059766-15059984	Ermard	41	+	CE	0.83918	0.94775	-0.10857	0.94	K1	0.6913	Ermard	41	+	CE	0.815	0.181	0.705,0.886	49	K1	0.6913	40-41-42:0.8148	40-42:0.1852	40-41:28.0,40-42:5.0,41-42:16.0	0.917	0.84	0.85	0.839	0.944	1	0.958	1	0.957
chr17:23609698-23609698	Zscan10	10	+	TE	0.83132	0.092572	0.73874	1	K2	0.4993	Zscan10	10	+	TE	0	0.4408	0.0102,0.451	4	K2	0.402	9-10:0.0	NA	NA	NA	0.8904	NA	0.9452	0	NA	0.9178	NA	NA
chr17:23609699-23611012	Zscan10	11	+	TE	0.16709	0.90809	-0.741	1	K2	0.4993	Zscan10	11	+	TE	0.0798	0.4998	0.0252,0.525	4	K2	0.402	9-10-11:0.07981	NA	NA	NA	0.1095	NA	0.0548	0.9996	NA	0.0822	NA	NA
chr17:24175431-24175431	Tbc1d24	40	-	TE	0.49837	0.23813	0.26023	0.916	K4	1.8521	Tbc1d24	40	-	TE	0.4995	0.311	0.344,0.655	25	K4	1	31-32-33-34-35-36-37-38-39-40:0.4995	NA	NA	0.4992	0.4995	0.4989	NA	0.0776	0.1728	0.1827	0.4985	0.1677
chr17:24736642-24736681	Msrb1	1	+	TS	0.1849	0.81605	-0.63115	0.996	K1	0.9928	Msrb1	1	+	TS	0.4501	0.316	0.298,0.614	24	K1	0.9928	00:02:00.400000	NA	NA	0	0	0	0.2502	0.8231	0.7375	0.8538	0.8676	0.8559
chr17:24736682-24736762	Msrb1	2	+	TS	0.81409	0.18323	0.63085	0.994	K1	0.9928	Msrb1	2	+	TS	0.5499	0.316	0.386,0.702	24	K1	0.9928	1-2:0.5499	NA	NA	1	1	1	0.7498	0.1769	0.2625	0.1462	0.1324	0.1441
chr17:24891360-24892137	Spsb3	14	+	TE	0.41504	0.9044	-0.48936	0.931	K2	1.0443	Spsb3	14	+	TE	0.5638	0.063	0.532,0.595	652	K2	0.9945	00:14:00.600000	NA	NA	0.5311	0.0034	0.7957	0.1778	1	1	0.6663	1	0.8638
chr17:25222582-25222722	Unkl	12	+	AF	0.50354	0.82287	-0.31932	0.945	K3	1.7338	Unkl	12	+	AF	0.667	0.653	0.249,0.902	3	K1	0.9183	12-14:0.6667	11-14:0.3333	11-14:1.0,12-14:2.0	0.5	NA	NA	0.5	0.853	0.8	0.854	1	0.84
chr17:25231712-25231867	Unkl	18	+	TE	0.072798	0.45159	-0.37879	0.985	K2	1.5219	Unkl	18	+	TE	0	0.0071	0.000124,0.00724	411	K2	0.9341	00:18:00	NA	NA	0.2542	0.0983	0	0	0.4307	0.5054	0.4667	0.5304	0.3251
chr17:25231868-25234442	Unkl	19	+	TE	0.61424	0.3614	0.25285	0.999	K2	1.5219	Unkl	19	+	TE	0.65	0.077	0.61,0.687	411	K2	0.9341	18-19:0.65	NA	NA	0.5221	0.6	0.6498	0.65	0.3654	0.3223	0.3417	0.306	0.4688
chr17:25234443-25234443	Unkl	20	+	TE	0.31566	0.18831	0.12735	0.985	K2	1.5219	Unkl	20	+	TE	0.35	0.077	0.313,0.39	411	K2	0.9341	18-19-20:0.35	NA	NA	0.2237	0.3016	0.3502	0.35	0.2039	0.1723	0.1917	0.1636	0.2061
chr17:25242659-25243354	Baiap3	41	-	TE	0.99821	0.80232	0.1959	1	K2	1.2157	Baiap3	41	-	TE	1	0.006	0.994,1.0	494	K2	0	38-39-40-41:1.0	NA	NA	1	1	1	1	0.8915	0.8207	0.8786	0.6507	0.7735
chr17:25243355-25243378	Baiap3	40	-	TE	0.0017998	0.052998	-0.051198	0.98	K2	1.2157	Baiap3	40	-	TE	0	0.0059	0.000104,0.00603	494	K2	0	38-39-40:0.0	NA	NA	0	0	0	0	0	0	0.1214	0.0866	0.0526
chr17:25243522-25243741	Baiap3	38	-	TE	0.0017859	0.14556	-0.14377	1	K2	1.2157	Baiap3	38	-	TE	0	0.0059	0.000104,0.00603	494	K2	0	00:38:00	NA	NA	0	0	0	0	0.1085	0.1793	0	0.2627	0.1739
chr17:25273384-25273534	Ube2i	7	-	TS	0.078418	0.16542	-0.086999	0.989	K2	1.1911	Ube2i	7	-	TS	0.0919	0.0464	0.0716,0.118	419	K2	0.7217	6-7-8:0.09194	NA	NA	0.0473	0.0676	0.0805	0.0924	0.1989	0.1803	0.1798	0.1261	0.1365
chr17:25273535-25273867	Ube2i	6	-	TS	0.86782	0.75684	0.11098	0.984	K2	1.1911	Ube2i	6	-	TS	0.8582	0.057	0.827,0.884	419	K2	0.7217	7-8:0.8582	NA	NA	0.9044	0.8551	0.8631	0.8674	0.7486	0.6925	0.7383	0.8189	0.7874
chr17:25782016-25782791	Narfl	12	+	TE	0.543	0.79127	-0.24827	0.983	K1	0.999	Narfl	12	+	TE	0.5908	0.063	0.559,0.622	669	K1	0.9761	00:12:00.600000	NA	NA	0.4817	0.6942	0.3718	0.5745	0.8461	0.7921	0.7727	0.7279	0.821
chr17:25782792-25783332	Narfl	13	+	TE	0.45668	0.20912	0.24756	0.984	K1	0.999	Narfl	13	+	TE	0.4092	0.063	0.378,0.441	669	K1	0.9761	12-13:0.4092	NA	NA	0.5183	0.3058	0.6282	0.4255	0.1539	0.2079	0.2273	0.2721	0.179
chr17:25785004-25785194	Haghl	7	-	CE	0.79996	0.89671	-0.096749	0.906	K3	1.4268	Haghl	7	-	CE	0.86	0.095	0.805,0.9	146	K2	1.1824	4-7-8:0.7261,6-7-8:0.1338	4-8:0.1274,4-5-8:0.01274	4-5:1.0,4-7:38.0,4-8:10.0,5-8:1.0,6-7:7.0,7-8:90.0	0.801	0.79	0.733	0.842	0.96	0.915	0.898	0.891	0.884
chr17:25785541-25785567	Haghl	3	-	TS	0.87277	0.41294	0.45983	0.969	K2	1.4112	Haghl	3	-	TS	0.7515	0.148	0.669,0.817	91	K2	0.8089	2-3-4:0.7515	NA	NA	0.9014	0.9811	0.8109	0.9758	0.533	0.307	0	0.5753	0.6004
chr17:25785568-25785582	Haghl	2	-	TS	0.10735	0.54475	-0.4374	0.968	K2	1.4112	Haghl	2	-	TS	0.2485	0.148	0.183,0.331	91	K2	0.8089	3-4:0.2485	NA	NA	0.086	0	0.1419	0	0.467	0.5777	1	0.373	0.3337
chr17:25854038-25854177	Wdr90	20	-	CE	0.85758	0.98353	-0.12595	0.908	K0	0	Wdr90	20	-	CE	1	0.441	0.549,0.99	4	K0	0	19-20-21:1.0	NA	19-20:1.0,20-21:3.0	1	NA	1	NA	1	1	1	1	1
chr17:25857325-25857435	Wdr90	12	-	CE	0.8606	0.97963	-0.11903	0.913	K1	0.1832	Wdr90	12	-	CE	NA	NA	NA	NA	NA	NA	NA	NA	NA	1	1	1	1	1	1	1	0.972	1
chr17:26281625-26281990	Luc7l	14	+	TE	0.72224	0.58749	0.13474	0.919	K1	0.9985	Luc7l	14	+	TE	0.7	0.075	0.661,0.736	407	K1	0.8813	00:14:00.700000	NA	NA	0.6131	0.7684	0.7411	0.7952	0.5231	0.5339	0.6873	0.5971	0.5962
chr17:26281991-26285504	Luc7l	15	+	TE	0.27746	0.41317	-0.13571	0.92	K1	0.9985	Luc7l	15	+	TE	0.3	0.075	0.264,0.339	407	K1	0.8813	14-15:0.3	NA	NA	0.3869	0.2316	0.2589	0.2048	0.4769	0.4661	0.3127	0.4029	0.4038
chr17:26939317-26939368	Cuta	3	-	CE	0.99683	0.84126	0.15557	1	K1	0.6975	Cuta	3	-	CE	1	0.008	0.992,1.0	371	K0	0	2-3-4:1.0	NA	2-3:137.0,2-4:15.0,3-4:234.0	1	1	1	1	0.882	0.85	0.812	0.816	0.857
chr17:32795676-32797405	Zfp811	5	-	TE	0.85438	0.5217	0.33268	0.921	K1	0.9979	Zfp811	5	-	TE	1	0.384	0.607,0.991	5	K1	0	4-5:1.0	NA	NA	0.3955	0	NA	NA	NA	0.7904	0.527	NA	NA
chr17:32797406-32798873	Zfp811	4	-	TE	0.12872	0.47052	-0.3418	0.948	K1	0.9979	Zfp811	4	-	TE	0	0.3845	0.00851,0.393	5	K1	0	00:04:00	NA	NA	0.6045	1	NA	NA	NA	0.2096	0.473	NA	NA
chr17:33938923-33938945	Pfdn6	12	-	TE	0.17413	0.03973	0.1344	0.906	K3	1.8431	Pfdn6	12	-	TE	0.2681	0.061	0.239,0.3	557	K3	1.7229	11-12:0.2681	NA	NA	0.1252	0.1485	0.3169	0.0043	0.017	0.0001	0.1717	0	0.0002
chr17:34037384-34037815	Rxrb	13	+	TE	0.044841	0.16808	-0.12324	0.915	K1	0.8705	Rxrb	13	+	TE	0.0006	0.0044	0.000211,0.00464	842	K1	0.0077	00:13:00	NA	NA	0.0389	0	0	0.1787	0.187	0.1148	0.2914	0.173	0.0698
chr17:34037816-34038393	Rxrb	14	+	TE	0.95512	0.83179	0.12333	0.908	K1	0.8705	Rxrb	14	+	TE	0.9994	0.005	0.995,1.0	842	K1	0.0077	13-14:0.9994	NA	NA	0.9611	1	1	0.8213	0.813	0.8852	0.7086	0.827	0.9302
chr17:34112023-34112362	Brd2	16	-	TE	0.87601	0.51694	0.35907	0.98	K1	1	Brd2	16	-	TE	0.8846	0.077	0.84,0.917	189	K1	0.516	15-16:0.8846	NA	NA	0.8761	1	1	0.6396	0.5466	0.4997	0.5009	0.4896	0.5457
chr17:34112363-34112708	Brd2	15	-	TE	0.12427	0.48317	-0.35889	0.975	K1	1	Brd2	15	-	TE	0.1154	0.0767	0.0833,0.16	189	K1	0.516	00:15:00.100000	NA	NA	0.1239	0	0	0.3604	0.4534	0.5003	0.4991	0.5104	0.4543
chr17:34187553-34187801	Tap1	1	+	TS	0.66312	0.72451	-0.061392	0.915	K1	0.9462	Tap1	1	+	TS	0.6357	0.041	0.615,0.656	1550	K1	0.9462	00:02:00.600000	NA	NA	0.6541	0.658	0.6657	0.702	0.7053	0.7582	0.7522	0.7356	0.6727
chr17:34187802-34188405	Tap1	2	+	TS	0.33715	0.27527	0.061875	0.932	K1	0.9462	Tap1	2	+	TS	0.3643	0.041	0.344,0.385	1550	K1	0.9462	1-2:0.3643	NA	NA	0.3459	0.342	0.3343	0.298	0.2947	0.2418	0.2478	0.2644	0.3273
chr17:34850463-34850588	Nelfe	4	+	AD	0.65782	0.81152	-0.1537	0.961	K2	1.5832	Nelfe	4	+	AD	0.659	0.157	0.576,0.733	96	K2	1.5778	3-4-5-6:0.3695,3-4-6:0.2898	3-6:0.3407	3-4:26.0,3-6:22.0,4-5:22.0,4-6:26.0,5-6:35.0	0.644	0.66	0.666	0.681	0.79	0.807	0.826	0.908	0.748
chr17:34856255-34856369	Nelfe	16	+	TE	0.12229	0.0064226	0.11587	0.956	K2	1.219	Nelfe	16	+	TE	0.1025	0.0827	0.0693,0.152	146	K2	1.219	15-16:0.1025	NA	NA	0.247	0	0.2364	0	0.0119	0	0	0	0
chr17:34899187-34899253	Ehmt2	5	+	CE	0.8776	0.98137	-0.10377	0.901	K0	0	Ehmt2	5	+	CE	1	0.341	0.652,0.993	6	K0	0	2-5-6:1.0	NA	2-5:1.0,5-6:5.0	1	1	1	1	1	1	1	1	1
chr17:35033223-35033295	Msh5	15	-	CE	0.89729	0.36252	0.53477	0.997	K1	0.8905	Msh5	15	-	CE	1	0.615	0.368,0.983	2	K0	0	14-15:1.0	NA	14-15:2.0	NA	1	1	NA	NA	NA	1	0.308	1
chr17:35135178-35135204	Bag6	1	+	TS	0.022266	0.4773	-0.45504	0.997	K1	0.9997	Bag6	1	+	TS	0	0.0619	0.00111,0.063	45	K1	0	00:02:00	NA	NA	0	0	0	0	0.4496	0.685	0.4895	0.1194	0.6392
chr17:35135205-35135471	Bag6	2	+	TS	0.97831	0.52415	0.45415	0.997	K1	0.9997	Bag6	2	+	TS	1	0.062	0.937,0.999	45	K1	0	1-2:1.0	NA	NA	1	1	1	1	0.5504	0.315	0.5105	0.8806	0.3608
chr17:35138586-35138782	Bag6	6	+	CE	0.9383	0.99429	-0.055986	0.917	K0	0	Bag6	6	+	CE	1	0.143	0.854,0.997	18	K0	0	5-6-7,5-6-8:1.0	NA	5-6:3.0,6-7:14.0,6-8:1.0,7-8:9.0	1	1	1	1	1	1	1	1	1
chr17:35139023-35139076	Bag6	7	+	CE	0.80504	0.96215	-0.1571	0.941	K1	0.8281	Bag6	7	+	CE	0.92	0.195	0.773,0.968	24	K1	0.4022	6-7-8:0.92	6-8:0.08	6-7:14.0,6-8:1.0,7-8:9.0	0.75	0.833	1	0.739	0.964	0.951	0.968	0.992	0.957
chr17:35139235-35139309	Bag6	8	+	CE	0.9398	0.99539	-0.05559	0.901	K0	0	Bag6	8	+	CE	1	0.15	0.847,0.997	17	K0	0	6-8-9,7-8-9:1.0	NA	6-7:14.0,6-8:1.0,7-8:9.0,8-9:7.0	1	1	1	1	1	1	1	1	1
chr17:35141426-35141623	Bag6	13	+	CE	0.93003	0.99443	-0.064395	0.926	K0	0	Bag6	13	+	CE	1	0.15	0.847,0.997	17	K0	0	12-13-14:1.0	NA	12-13:13.0,13-14:4.0	1	1	1	1	1	1	1	1	1
chr17:35142926-35143010	Bag6	19	+	CE	0.90742	0.99414	-0.086719	0.945	K0	0	Bag6	19	+	CE	1	0.254	0.741,0.995	9	K0	0	17-19-20,18-19-20:1.0	NA	17-18:3.0,17-19:3.0,18-19:3.0,19-20:3.0	1	1	1	1	1	1	1	1	1
chr17:35143333-35143682	Bag6	20	+	CE	0.88341	0.98965	-0.10624	0.939	K0	0	Bag6	20	+	CE	1	0.341	0.652,0.993	6	K0	0	19-20-21:1.0	NA	19-20:3.0,20-21:3.0	1	1	1	1	1	1	1	1	1
chr17:35397067-35397351	H2-Q5	4	+	CE	0.7932	0.94016	-0.14696	0.992	K1	0.791	H2-Q5	4	+	CE	0.815	0.079	0.772,0.851	257	K1	0.6903	3-4-5:0.8153	3-5:0.1847	3-4:78.8,3-5:26.1,4-5:151.9	0.817	0.793	0.79	0.762	0.897	0.922	0.953	0.955	1
chr17:35442267-35442542	H2-Q7	4	+	CE	0.61154	0.74725	-0.13571	0.991	K2	1.2887	H2-Q7	4	+	CE	0.64	0.035	0.622,0.657	2010	K2	1.1654	3-4-5-6-7-8-9:0.5982,3-4-5-9:0.04177	3-9:0.36	3-4:733.7,3-6:23.9,3-9:518.0,4-5:756.6,4-6:7.2,4-9:5.0,5-6:695.1,5-9:83.0,6-7:1090.9,7-8:1090.9,8-9:894.0	0.58	0.603	0.703	0.533	0.743	0.769	0.744	0.727	0.754
chr17:35442543-35442551	H2-Q7	5	+	AD	0.61161	0.74737	-0.13577	0.995	K2	1.2887	H2-Q7	5	+	AD	0.64	0.035	0.622,0.657	2050	K2	1.1654	3-4-5-6-7-8-9:0.5982,3-4-5-9:0.04177	3-9:0.36	3-4:733.7,3-6:23.9,3-9:518.0,4-5:756.6,4-6:7.2,4-9:5.0,5-6:695.1,5-9:83.0,6-7:1090.9,7-8:1090.9,8-9:894.0	0.58	0.603	0.703	0.533	0.743	0.769	0.744	0.727	0.754
chr17:35473590-35473767	H2-Q10	6	+	RI	0.50901	0.093915	0.4151	1	K3	1.5674	H2-Q10	6	+	RI	0.48	0.161	0.4,0.561	101	K2	1.5674	5-6:0.48	5-7-8:0.2792,5-7-9:0.2328,5-9:0.008	5-6:60.0,5-7:40.0,5-9:1.0,7-8:48.0,7-9:40.0	0.561	0.717	0.252	0.539	0.106	0.108	0.065	0.108	0.0708
chr17:35473801-35474140	H2-Q10	8	+	RI	0.57995	0.0657	0.51425	0.999	K3	1.0934	H2-Q10	8	+	RI	0.537	0.171	0.45,0.621	89	K2	1.0934	5-7-8:0.537	5-9:0.01538,5-7-9:0.4476	5-6:60.0,5-7:40.0,5-9:1.0,7-8:48.0,7-9:40.0	0.724	0.673	0.256	0.733	0.0752	0.0358	0.0621	0.0738	0.0691
chr17:36005695-36006268	H2-T24	8	-	TE	0.8121	0.99432	-0.18223	0.993	K1	0.9583	H2-T24	8	-	TE	0.8255	0.081	0.781,0.862	236	K1	0.6679	7-8:0.8255	NA	NA	0.6196	0.8627	1	0.7653	1	1	1	1	1
chr17:36006269-36006789	H2-T24	7	-	TE	0.1873	0.0056469	0.18165	0.994	K1	0.9583	H2-T24	7	-	TE	0.1745	0.081	0.138,0.219	236	K1	0.6679	00:07:00.200000	NA	NA	0.3804	0.1373	0	0.2347	0	0	0	0	0
chr17:36120185-36120290	H2-T10	7	-	CE	0.97927	0.91011	0.069158	0.954	K2	1.0233	H2-T10	7	-	CE	1	0.022	0.978,1.0	136	K0	0	5-7-8,6-7-8:1.0	NA	5-6:73.0,5-7:14.8,6-7:73.0,7-8:48.6	1	0.943	1	1	0.967	0.926	0.91	0.907	0.906
chr17:36120302-36120432	H2-T10	5	-	CE	0.98202	0.91403	0.067985	0.958	K2	1.0233	H2-T10	5	-	CE	1	0.017	0.983,1.0	173	K0	0	4-5-6,4-5-7:1.0	NA	4-5:85.6,5-6:73.0,5-7:14.8,6-7:73.0	1	0.943	1	1	0.967	0.926	0.91	0.907	0.906
chr17:44604001-44606259	Runx2	21	-	TE	0.8412	0.35913	0.48206	0.969	K3	1.945	Runx2	21	-	TE	1	0.022	0.978,1.0	132	K3	0	17-18-19-20-21:1.0	NA	NA	0.6085	0.6199	1	1	0.2789	0.3205	0.328	0.4756	0.3922
chr17:44607531-44607818	Runx2	19	-	TE	0.054629	0.39223	-0.3376	0.98	K3	1.945	Runx2	19	-	TE	0	0.0219	0.000386,0.0223	132	K3	0	17-18-19:0.0	NA	NA	0.2365	0	0	0	0.3392	0.2249	0.5187	0.4451	0.43
chr17:44607819-44607904	Runx2	18	-	TE	0.0083865	0.2039	-0.19552	0.997	K3	1.945	Runx2	18	-	TE	0	0.0219	0.000386,0.0223	132	K3	0	17-18:0.0	NA	NA	0	0	0	0	0.3819	0.3029	0.1532	0.0794	0.0964
chr17:46304255-46304329	Abcc10	21	-	RI	0.50083	0.12801	0.37282	0.948	K1	0.9183	Abcc10	21	-	RI	0.333	0.6534	0.0976,0.751	3	K1	0.9183	20-21:0.3333	20-22:0.6667	20-21:1.0,20-22:2.0	0.25	0.667	0	0.333	0	0	0	0	0.125
chr17:46649884-46650131	Mrpl2	11	+	TE	0.99709	0.59321	0.40388	0.926	K2	1.2287	Mrpl2	11	+	TE	1	0.007	0.993,1.0	442	K2	0.0006	00:11:01	NA	NA	1	1	1	1	0.5816	1	1	0.1681	0.2158
chr17:46650132-46650132	Mrpl2	12	+	TE	0.0028915	0.34804	-0.34515	0.949	K2	1.2287	Mrpl2	12	+	TE	0	0.0066	0.000116,0.00674	442	K2	0.0006	11-12:4.1e-5	NA	NA	0	0	0	0	0.3607	0	0	0.707	0.6674
chr17:46650133-46650139	Mrpl2	13	+	TE	0.0028436	0.062593	-0.05975	0.96	K2	1.2287	Mrpl2	13	+	TE	0	0.0066	0.000116,0.00674	442	K2	0.0006	11-12-13:0.0	NA	NA	0	0	0	0	0.0577	0	0	0.125	0.1169
chr17:47505051-47505118	Ccnd3	1	+	TS	0.0081397	0.47516	-0.46702	0.99	K2	1.4153	Ccnd3	1	+	TS	0	0.0184	0.000323,0.0187	158	K2	0.6629	00:04:00	NA	NA	0	0	0	0	0	0.5636	0.8776	0.2845	0.7
chr17:47505128-47505148	Ccnd3	3	+	TS	0.82886	0.40143	0.42743	0.964	K2	1.4153	Ccnd3	3	+	TS	0.8277	0.099	0.772,0.871	158	K2	0.6629	2-3-4:0.8277	NA	NA	0.854	0.8319	0.8075	0.8514	0.7285	0.3401	0	0.5525	0.2338
chr17:47593609-47593653	Ccnd3	9	+	AA	0.73075	0.99418	-0.26343	1	K4	2.0345	Ccnd3	9	+	AA	0.768	0.076	0.727,0.803	332	K3	1.7594	4-9-10:0.0147,4-6-9-10:0.01354,4-6-7-9-10:0.4398,8-9-10:0.2999	4-5-10:0.008904,4-6-7-10:0.2232	4-5:3.0,4-6:270.0,4-9:5.0,5-10:2.0,6-7:270.0,6-9:3.0,7-9:42.0,7-10:8.0,8-9:102.0,9-10:170.0	0.775	0.672	0.726	0.72	0.997	1	0.992	0.997	0.989
chr17:47875689-47875724	Foxp4	16	-	AA	0.87291	0.27826	0.59464	0.996	K1	0.9427	Foxp4	16	-	AA	NA	NA	NA	NA	NA	NA	NA	NA	NA	NA	1	NA	NA	0.172	0.176	0.314	0.36	0.273
chr17:48269682-48269684	Treml4	7	+	AA	0.11268	0.40958	-0.2969	0.951	K2	1.2619	Treml4	7	+	AA	0.0821	0.275	0.028,0.303	13	K2	1.0225	6-7-8-9:0.08209	6-8-9:0.7578,6-9:0.1602	6-7:1.0,6-8:9.0,6-9:2.0,7-8:1.0,8-9:11.0	0	0	0	0	0.25	0	0	0.51	0
chr17:48386896-48389004	Nfya	17	-	TE	0.15828	0.30113	-0.14285	0.926	K3	1.6121	Nfya	17	-	TE	0.086	0.1201	0.0459,0.166	62	K3	0.4355	15-16-17:0.08596	NA	NA	0.2059	0.1055	0.1264	0.1706	0.2142	0.3305	0.3097	0.3187	0.3217
chr17:48389081-48389342	Nfya	15	-	TE	0.50465	0.066237	0.43841	0.933	K3	1.6121	Nfya	15	-	TE	0	0.0456	0.000814,0.0464	62	K3	0.4355	00:15:00	NA	NA	0.6955	0.8146	0.2896	0.7335	0	0	0	0.3073	0
chr17:51738894-51739451	Satb1	24	-	TE	0.23239	0.17054	0.061851	0.998	K3	1.1849	Satb1	24	-	TE	0.2521	0.035	0.235,0.27	1700	K3	1.1446	20-21-22-23-24:0.2521	NA	NA	0.2284	0.2338	0.2383	0.2077	0.1583	0.1691	0.1688	0.1986	0.1547
chr17:51739452-51739454	Satb1	23	-	TE	0.71373	0.78792	-0.074192	0.991	K3	1.1849	Satb1	23	-	TE	0.6947	0.037	0.676,0.713	1700	K3	1.1446	20-21-22-23:0.6947	NA	NA	0.7154	0.7243	0.6951	0.7401	0.7939	0.7885	0.7948	0.7525	0.813
chr17:56044062-56044112	Chaf1a	2	+	CE	0.90846	0.99235	-0.083892	0.919	K0	0	Chaf1a	2	+	CE	1	0.217	0.779,0.996	11	K0	0	1-2-3:1.0	NA	1-2:2.0,2-3:9.0	1	1	1	1	1	1	1	1	1
chr17:56427939-56428132	Ptprs	13	-	CE	0.85886	0.56874	0.29012	0.904	K2	1.3573	Ptprs	13	-	CE	1	0.514	0.473,0.987	3	K0	0	12-13-14:1.0	NA	12-13:1.0,13-14:2.0	1	NA	1	1	0.6	0.596	0.4	0.75	NA
chr17:56598644-56599220	Safb	8	+	CE	0.85762	0.96398	-0.10636	0.95	K1	0.7424	Safb	8	+	CE	0.852	0.088	0.802,0.89	175	K1	0.6051	7-8-9:0.8519	7-9:0.1481	7-8:126.0,7-9:14.0,8-9:35.0	0.949	0.923	0.79	0.799	0.968	0.971	0.975	1	0.926
chr17:63981480-63981482	Fer	13	+	AA	0.6137	0.87318	-0.25948	0.907	K1	0.9183	Fer	13	+	AA	0.5	0.67	0.165,0.835	3	K1	1	12-13-14:0.5	12-14:0.5	12-13:1.0,12-14:1.0,13-14:1.0	NA	0.667	NA	NA	NA	1	NA	NA	0
chr17:69274704-69274895	Epb41l3	16	+	CE	0.63269	0.91961	-0.28692	0.937	K1	0.9183	Epb41l3	16	+	CE	1	0.441	0.549,0.99	4	K0	0	13-16-18:1.0	NA	13-16:1.0,16-18:3.0	1	1	0.667	1	1	NA	1	1	1
chr17:69383319-69383420	Zbtb14	2	+	AF	0.85697	0.56592	0.29106	0.921	K1	1	Zbtb14	2	+	AF	0.5	0.73	0.135,0.865	2	K1	1	2-4:0.5	1-4:0.5	1-4:1.0,2-4:1.0,3-4:1.0	0.333	1	NA	1	0.8	0.385	0.667	0.5	0.5
chr17:71246827-71248242	Lpin2	23	+	TE	0.0044856	0.25823	-0.25374	1	K1	0.9565	Lpin2	23	+	TE	0	0.0117	0.000205,0.0119	249	K1	0	00:23:00	NA	NA	0	0	0	0	0.3763	0.2114	0.1905	0.3778	0.1334
chr17:71248243-71249817	Lpin2	24	+	TE	0.99561	0.74131	0.25429	1	K1	0.9565	Lpin2	24	+	TE	1	0.012	0.988,1.0	249	K1	0	23-24:1.0	NA	NA	1	1	1	1	0.6237	0.7886	0.8095	0.6222	0.8666
chr17:71514189-71514282	Ndc80	8	-	CE	0.93208	0.99196	-0.059878	0.964	K2	0.5686	Ndc80	8	-	CE	0.904	0.066	0.865,0.931	217	K1	0.4578	7-8-9:0.9035	7-9:0.09649	7-8:124.0,7-9:11.0,8-9:82.0	0.928	0.897	1	0.96	1	0.97	1	1	1
chr17:74217027-74217103	Memo1	7	-	CE	0.89212	0.96441	-0.072282	0.918	K1	0.693	Memo1	7	-	CE	0.902	0.065	0.864,0.929	233	K1	0.4625	6-7-8:0.902	6-8:0.09796	6-7:135.0,6-8:12.0,7-8:86.0	0.92	0.814	0.936	0.909	0.952	1	1	0.928	0.961
chr17:74528552-74528801	Birc6	3	+	TS	0.069335	0.18709	-0.11775	0.908	K2	1.4381	Birc6	3	+	TS	0.0889	0.1381	0.0449,0.183	49	K2	1.098	1-2-3:0.0889	NA	NA	0.05	0	0.1274	0	0.2108	0.0826	0.2408	0.1333	0.2022
chr17:78836794-78836920	Gpatch11	2	+	CE	0.95474	0.90389	0.05085	0.948	K1	0.4942	Gpatch11	2	+	CE	0.945	0.04	0.921,0.961	355	K1	0.3064	1-2-3:0.9452	1-3:0.05479	1-2:127.0,1-3:10.0,2-3:218.0	0.952	0.958	0.955	0.98	0.892	0.951	0.893	0.899	0.91
chr17:78949405-78950548	Prkd3	26	-	TE	0.83816	0.4287	0.40945	0.978	K2	1.5076	Prkd3	26	-	TE	1	0.007	0.993,1.0	416	K2	0	24-25-26:1.0	NA	NA	0.7383	0.9999	0.7264	0.735	0.4155	0.4117	0.3352	0.5334	0.4451
chr17:78950549-78951640	Prkd3	25	-	TE	0.16224	0.49559	-0.33335	0.966	K2	1.5076	Prkd3	25	-	TE	0	0.007	0.000123,0.00716	416	K2	0	24-25:0.0	NA	NA	0.2617	0.0001	0.2736	0.265	0.5843	0.5883	0.4641	0.4666	0.374
chr17:85015409-85017128	Ppm1b	9	+	AL	0.51267	0.76254	-0.24987	0.996	K2	1.5589	Ppm1b	9	+	AL	0.542	0.143	0.47,0.613	127	K2	1.3934	7-9:0.5425	7-10-11:0.1336,7-11:0.3239	7-8:92.0,7-9:67.0,7-10:20.0,7-11:40.0,10-11:13.0	0.592	0.503	0.4	0.524	0.806	0.771	0.69	0.823	0.76
chr17:86654541-86655415	Prkce	18	+	TE	0.45046	0.85367	-0.40321	0.975	K1	0.9993	Prkce	18	+	TE	0.4842	0.378	0.298,0.676	16	K1	0.9993	00:18:00.500000	NA	NA	0.2265	NA	0.5873	1	0.9217	0.9211	0.8316	0.8333	0.8194
chr17:86655416-86657919	Prkce	19	+	TE	0.55073	0.14736	0.40337	0.983	K1	0.9993	Prkce	19	+	TE	0.5158	0.378	0.324,0.702	16	K1	0.9993	18-19:0.5158	NA	NA	0.7735	NA	0.4127	0	0.0783	0.0789	0.1684	0.1667	0.1806
chr17:87308729-87308844	Ttc7	6	+	CE	0.93945	0.99546	-0.056005	0.915	K0	0	Ttc7	6	+	CE	1	0.15	0.847,0.997	17	K0	0	5-6-7:1.0	NA	5-6:11.0,6-7:6.0	1	1	1	1	1	1	1	1	1
chr17:87330025-87330108	Ttc7	11	+	CE	0.94247	0.9957	-0.053232	0.904	K0	0	Ttc7	11	+	CE	1	0.233	0.762,0.995	10	K0	0	10-11-12:1.0	NA	10-11:5.0,11-12:5.0	1	1	1	1	1	1	1	1	1
chr17:87363456-87363590	Ttc7	19	+	CE	0.93222	0.99565	-0.063429	0.914	K0	0	Ttc7	19	+	CE	1	0.254	0.741,0.995	9	K0	0	18-19-20:1.0	NA	18-19:3.0,19-20:6.0	1	1	1	1	1	1	1	1	1
chr18:12142936-12143063	Riok3	7	+	CE	0.916	0.98489	-0.068892	0.988	K1	0.4806	Riok3	7	+	CE	0.897	0.063	0.861,0.924	259	K1	0.4772	6-7-8:0.8974	6-8:0.1026	6-7:114.0,6-8:14.0,7-8:131.0	0.896	0.924	0.941	0.937	0.977	1	1	0.965	1
chr18:34312005-34318608	Apc	19	+	TE	0.0032611	0.63114	-0.62788	1	K1	0.9978	Apc	19	+	TE	0	0.008	0.000141,0.00817	364	K1	0	00:19:00	NA	NA	0	0	0	0	0.6593	0.7357	0.7004	0.5274	0.5343
chr18:34318609-34322189	Apc	20	+	TE	0.99675	0.36956	0.62719	1	K1	0.9978	Apc	20	+	TE	1	0.008	0.992,1.0	364	K1	0	19-20:1.0	NA	NA	1	1	1	1	0.3407	0.2643	0.2996	0.4726	0.4657
chr18:35771559-35771601	Ube2d2a	1	+	TS	0.39855	0.015911	0.38264	0.99	K1	0.9992	Ube2d2a	1	+	TS	0.5171	0.123	0.455,0.578	176	K1	0.9992	00:02:00.500000	NA	NA	0.3488	0.6747	0	0.442	0	0.0696	0	0	0
chr18:35771602-35772012	Ube2d2a	2	+	TS	0.60085	0.984	-0.38315	0.991	K1	0.9992	Ube2d2a	2	+	TS	0.4829	0.123	0.422,0.545	176	K1	0.9992	1-2:0.4829	NA	NA	0.6512	0.3253	1	0.558	1	0.9304	1	1	1
chr18:38838673-38840176	Fgf1	7	-	TE	0.92502	0.14723	0.77779	1	K2	0.8355	Fgf1	7	-	TE	NA	NA	NA	NA	NA	NA	NA	NA	NA	1	NA	1	NA	0	NA	NA	0	0.1146
chr18:39410545-39410546	Nr3c1	15	-	TE	0.28447	0.14054	0.14393	0.962	K2	1.8807	Nr3c1	15	-	TE	0.3444	0.06	0.315,0.375	672	K2	0.929	12-13-14-15:0.3444	NA	NA	0.2061	0.3484	0.1743	0.3456	0.1771	0.1193	0.1356	0.1393	0.1238
chr18:39410547-39411986	Nr3c1	14	-	TE	0.5856	0.27868	0.30692	0.982	K2	1.8807	Nr3c1	14	-	TE	0.6556	0.06	0.625,0.685	672	K2	0.929	12-13-14:0.6556	NA	NA	0.4993	0.6516	0.4694	0.6544	0.4712	0.121	0.2623	0.3189	0.2146
chr18:39411987-39414481	Nr3c1	13	-	TE	0.024608	0.4765	-0.45189	1	K2	1.8807	Nr3c1	13	-	TE	0	0.0044	7.62e-5,0.00444	672	K2	0.929	12-13:0.0	NA	NA	0.0286	0	0.0866	0	0.326	0.4408	0.4112	0.5418	0.6616
chr18:46608348-46609171	Eif1a	6	+	TE	0.79198	0.71977	0.072207	0.968	K1	0.9131	Eif1a	6	+	TE	0.8114	0.037	0.792,0.829	1200	K1	0.6985	00:06:00.800000	NA	NA	0.8003	0.8141	0.7496	0.7879	0.7358	0.7205	0.7387	0.7341	0.6718
chr18:46609172-46610225	Eif1a	7	+	TE	0.20781	0.28015	-0.072335	0.967	K1	0.9131	Eif1a	7	+	TE	0.1886	0.037	0.171,0.208	1200	K1	0.6985	6-7:0.1886	NA	NA	0.1997	0.1859	0.2504	0.2121	0.2642	0.2795	0.2613	0.2659	0.3282
chr18:50090795-50090851	Tnfaip8	11	+	TE	0.25638	0.34589	-0.089516	0.965	K2	0.9787	Tnfaip8	11	+	TE	0.2464	0.03	0.232,0.262	2170	K2	0.8055	10-11:0.2464	NA	NA	0.277	0.2692	0.2469	0.241	0.2857	0.3669	0.4143	0.3177	0.3433
chr18:50090852-50091001	Tnfaip8	12	+	TE	0.74361	0.65388	0.08973	0.966	K2	0.9787	Tnfaip8	12	+	TE	0.7536	0.03	0.738,0.768	2170	K2	0.8055	10-11-12:0.7536	NA	NA	0.723	0.7308	0.7531	0.759	0.7143	0.6331	0.5857	0.6823	0.6567
chr18:5118441-5118610	Svil	46	+	TE	0.0067749	0.11854	-0.11176	0.919	K3	1.0652	Svil	46	+	TE	0	0.0138	0.000242,0.014	211	K3	0.0447	45-46:0.0	NA	NA	0	0	0	0	0.0045	0.3388	0.1081	0.0473	0.0668
chr18:5118611-5119288	Svil	47	+	TE	0.98842	0.36142	0.627	0.961	K3	1.0652	Svil	47	+	TE	0.9951	0.02	0.978,0.998	211	K3	0.0447	45-46-47:0.9951	NA	NA	0.9951	0.9951	0.9951	0.9951	0.0258	0.658	0.8876	0.226	0
chr18:53389613-53390391	Snx24	9	+	RI	0.22738	0.56503	-0.33765	0.938	K1	0.971	Snx24	9	+	RI	NA	NA	NA	NA	NA	NA	NA	NA	NA	NA	NA	NA	0.176	NA	0	NA	0.6	NA
chr18:56729287-56729412	Lmnb1	3	+	CE	0.94642	0.99867	-0.052252	0.952	K0	0	Lmnb1	3	+	CE	1	0.071	0.928,0.999	39	K0	0	2-3-4:1.0	NA	2-3:23.0,3-4:16.0	1	1	1	1	1	1	1	1	1
chr18:56739821-56740041	Lmnb1	6	+	CE	0.94486	0.99882	-0.053958	0.953	K0	0	Lmnb1	6	+	CE	1	0.111	0.887,0.998	24	K0	0	5-6-7:1.0	NA	5-6:17.0,6-7:7.0	1	1	1	1	1	1	1	1	1
chr18:56783019-56783228	2021-03-03	5	-	CE	0.91968	0.74419	0.17549	0.904	K1	0.7219	2021-03-03	5	-	CE	1	0.178	0.819,0.997	14	K0	0	4-5-6:1.0	NA	4-5:9.0,5-6:5.0	1	1	1	1	1	0.8	0.667	1	1
chr18:60609911-60610001	Synpo	8	-	CE	0.17019	0.85603	-0.68583	0.999	K2	1.3789	Synpo	8	-	CE	0	0.615	0.017,0.632	2	K0	0	NA	6-9:1.0	6-9:2.0	0	0.143	0.5	0.667	1	0.333	NA	NA	NA
chr18:60984864-60985697	Camk2a	25	+	TE	0.87754	0.11669	0.76085	1	K2	0	Camk2a	25	+	TE	NA	NA	NA	NA	NA	NA	NA	NA	NA	NA	NA	NA	1	NA	NA	NA	0	0
chr18:61192919-61197221	Slc26a2	6	-	TE	0.49706	0.13469	0.36237	0.909	K1	0.9766	Slc26a2	6	-	TE	0.3708	0.084	0.33,0.414	350	K1	0.9513	5-6:0.3708	NA	NA	0.3181	0.3893	1	0.4102	0.1182	0.1438	0.1327	0.1453	0.1265
chr18:67804366-67804494	Cep192	4	+	CE	0.9833	0.89362	0.089684	0.941	K2	0.7155	Cep192	4	+	CE	1	0.044	0.955,0.999	64	K0	0	3-4-5:1.0	NA	3-4:52.0,4-5:12.0	1	1	1	1	0.958	0.934	0.963	0.855	0.833
chr18:75367529-75368882	Smad7	1	+	TS	0.012829	0.13355	-0.12072	0.958	K1	0.7892	Smad7	1	+	TS	0	0.0287	0.000508,0.0292	100	K1	0	00:02:00	NA	NA	0	0	0	0	0.1657	0	0.2365	0.0194	0.1803
chr18:75368883-75369568	Smad7	2	+	TS	0.98724	0.86693	0.12031	0.956	K1	0.7892	Smad7	2	+	TS	1	0.028	0.971,0.999	100	K1	0	1-2:1.0	NA	NA	1	1	1	1	0.8343	1	0.7635	0.9806	0.8197
chr18:77782301-77782866	Atp5a1	14	+	TE	0.12542	0.026167	0.09925	0.942	K1	0.8136	Atp5a1	14	+	TE	0.035	0.007	0.0317,0.0387	7530	K1	0.2189	00:14:00	NA	NA	0.1763	0.2515	0.0879	0.0754	0.0073	0.0092	0.0438	0.0617	0.0083
chr18:77782867-77782869	Atp5a1	15	+	TE	0.87455	0.97384	-0.099281	0.92	K1	0.8136	Atp5a1	15	+	TE	0.965	0.007	0.961,0.968	7530	K1	0.2189	14-15:0.965	NA	NA	0.8237	0.7485	0.9121	0.9246	0.9927	0.9908	0.9562	0.9383	0.9917
chr18:82593593-82597154	Zfp236	33	-	TE	0.99559	0.83529	0.1603	0.916	K1	0.9986	Zfp236	33	-	TE	1	0.014	0.986,1.0	219	K1	0	32-33:1.0	NA	NA	1	1	1	1	0.8587	1	0.8263	1	0.5221
chr18:82597155-82597754	Zfp236	32	-	TE	0.004387	0.16432	-0.15993	0.922	K1	0.9986	Zfp236	32	-	TE	0	0.0133	0.000233,0.0135	219	K1	0	00:32:00	NA	NA	0	0	0	0	0.1413	0	0.1737	0	0.4779
chr18:89026959-89027047	Rttn	20	+	CE	0.69482	0.90776	-0.21293	0.915	K1	0.8113	Rttn	20	+	CE	NA	NA	NA	NA	NA	NA	NA	NA	NA	NA	NA	NA	0.75	1	1	1	1	1
chr18:89268968-89269161	Cd226	8	+	TE	0.76678	0.65466	0.11212	0.964	K1	0.9818	Cd226	8	+	TE	0.7772	0.046	0.753,0.799	887	K1	0.7652	00:08:00.800000	NA	NA	0.7872	0.8025	0.7569	0.7142	0.5792	0.7203	0.6875	0.6466	0.6425
chr18:89269162-89270201	Cd226	9	+	TE	0.2328	0.34461	-0.11181	0.965	K1	0.9818	Cd226	9	+	TE	0.2228	0.046	0.201,0.247	887	K1	0.7652	8-9:0.2228	NA	NA	0.2128	0.1975	0.2431	0.2858	0.4208	0.2797	0.3125	0.3534	0.3575
chr19:10203688-10203698	Fen1	7	-	AD	0.55149	0.67674	-0.12525	0.923	K2	1.4995	Fen1	7	-	AD	0.619	0.124	0.555,0.679	162	K2	1.2513	5-6-7-8:0.6192	5-8:0.2952,5-6-8:0.08555	5-6:145.0,5-8:39.0,6-7:52.0,6-8:5.0,7-8:66.0	0.499	0.581	0.499	0.557	0.672	0.781	0.673	0.635	0.626
chr19:11818692-11818721	Stx3	4	-	TS	0.1311	0.87526	-0.74417	1	K2	0.9996	Stx3	4	-	TS	0	0.3407	0.0073,0.348	6	K2	0.9996	1-2-3-4:0.0	NA	NA	0	NA	NA	NA	1	NA	0.1527	NA	NA
chr19:11818722-11818811	Stx3	3	-	TS	0.49961	0.12284	0.37677	0.969	K2	0.9996	Stx3	3	-	TS	0.4878	0.549	0.218,0.767	6	K2	0.9996	2-3-4:0.4878	NA	NA	0.1219	NA	NA	NA	0	NA	0	NA	NA
chr19:11818812-11818893	Stx3	2	-	TS	0.50799	0.12511	0.38289	0.957	K2	0.9996	Stx3	2	-	TS	0.5122	0.549	0.233,0.782	6	K2	0.9996	3-4:0.5122	NA	NA	0.8781	NA	NA	NA	0	NA	0.8473	NA	NA
chr19:25155884-25156023	Dock8	28	+	CE	0.88305	0.98753	-0.10448	0.923	K0	0	Dock8	28	+	CE	1	0.341	0.652,0.993	6	K0	0	27-28-29:1.0	NA	27-28:5.0,28-29:1.0	1	1	1	1	1	1	1	1	1
chr19:25158353-25158522	Dock8	29	+	CE	0.87166	0.98739	-0.11573	0.912	K0	0	Dock8	29	+	CE	1	0.615	0.368,0.983	2	K0	0	28-29-30:1.0	NA	28-29:1.0,29-30:1.0	NA	1	1	1	1	1	1	1	1
chr19:25161016-25161155	Dock8	30	+	CE	0.90139	0.98842	-0.087034	0.912	K0	0	Dock8	30	+	CE	1	0.441	0.549,0.99	4	K0	0	29-30-31:1.0	NA	29-30:1.0,30-31:3.0	NA	NA	1	1	1	1	1	1	1
chr19:25172457-25172609	Dock8	36	+	CE	0.89306	0.98698	-0.093921	0.903	K0	0	Dock8	36	+	CE	1	0.441	0.549,0.99	4	K0	0	35-36-37:1.0	NA	35-36:2.0,36-37:2.0	1	1	NA	1	1	1	1	1	1
chr19:25176828-25177020	Dock8	39	+	CE	0.87416	0.9872	-0.11304	0.911	K0	0	Dock8	39	+	CE	NA	NA	NA	NA	NA	NA	NA	NA	NA	1	1	1	1	1	1	1	1	1
chr19:25188337-25188573	Dock8	44	+	CE	0.90997	0.9903	-0.080332	0.904	K0	0	Dock8	44	+	CE	1	0.254	0.741,0.995	9	K0	0	43-44-45:1.0	NA	43-44:8.0,44-45:1.0	1	1	1	1	1	1	1	1	1
chr19:29348677-29348704	Plgrkt	9	-	TE	0.43173	0.32677	0.10495	0.92	K2	1.5312	Plgrkt	9	-	TE	0.4743	0.038	0.455,0.493	1860	K2	1.4455	8-9:0.4743	NA	NA	0.411	0.4318	0.407	0.4331	0.2908	0.2341	0.408	0.3672	0.3327
chr19:29351044-29351174	Plgrkt	6	-	CE	0.93524	0.87075	0.064487	0.974	K2	0.8421	Plgrkt	6	-	CE	0.935	0.019	0.925,0.944	1720	K2	0.4021	5-6-7-8:0.9352	5-7-8:0.01841,5-8:0.04643	5-6:771.0,5-7:16.0,5-8:42.0,6-7:888.0,7-8:896.0	0.96	0.913	0.928	0.944	0.877	0.856	0.906	0.898	0.824
chr19:29584175-29584213	Ric1	15	+	CE	0.61373	0.87675	-0.26302	0.908	K1	0.9183	Ric1	15	+	CE	NA	NA	NA	NA	NA	NA	NA	NA	NA	0.667	NA	NA	1	1	1	0.818	NA	1
chr19:36597077-36597186	Hectd2	9	+	CE	0.86692	0.55233	0.31458	0.928	K2	1.105	Hectd2	9	+	CE	1	0.202	0.794,0.996	12	K0	0	8-9-10:1.0	NA	8-9:9.0,9-10:3.0	0.842	1	1	1	0.385	0.732	1	1	NA
chr19:36601432-36601528	Hectd2	13	+	CE	0.87575	0.64532	0.23043	0.91	K2	1.3861	Hectd2	13	+	CE	1	0.441	0.549,0.99	4	K0	0	13-14:1.0	NA	13-14:4.0	0.6	0.886	NA	1	0.5	0.7	1	0.667	0
chr19:36618724-36620242	Hectd2	23	+	TE	0.034812	0.44391	-0.40909	0.981	K1	0.9939	Hectd2	23	+	TE	0	0.0494	0.000884,0.0503	57	K1	0	00:23:00	NA	NA	0	0	0	0	0.1402	0.5458	0.6215	0.2405	0.6821
chr19:36620243-36621135	Hectd2	24	+	TE	0.9643	0.55625	0.40806	0.99	K1	0.9939	Hectd2	24	+	TE	1	0.049	0.95,0.999	57	K1	0	23-24:1.0	NA	NA	1	1	1	1	0.8598	0.4542	0.3785	0.7595	0.3179
chr19:3767421-3767522	Suv420h1	1	+	TS	0.35121	0.099135	0.25208	0.911	K1	0.8743	Suv420h1	1	+	TS	NA	NA	NA	NA	NA	NA	NA	NA	NA	1	NA	0.2944	NA	NA	0	0	NA	0.4708
chr19:3767523-3767730	Suv420h1	2	+	TS	0.65177	0.89856	-0.24679	0.921	K1	0.8743	Suv420h1	2	+	TS	NA	NA	NA	NA	NA	NA	NA	NA	NA	0	NA	0.7056	NA	NA	1	1	NA	0.5292
chr19:3818303-3818303	Suv420h1	30	+	TE	0.30236	0.21423	0.088126	0.918	K2	1.7186	Suv420h1	30	+	TE	0.3323	0.062	0.302,0.364	631	K2	1.4867	27-28-29-30:0.3323	NA	NA	0.3646	0.3112	0.2751	0.2259	0.2033	0.1773	0.1858	0.2392	0.2587
chr19:41766591-41769993	Arhgap19	15	-	TE	0.7456	0.47987	0.26573	0.998	K2	1.5726	Arhgap19	15	-	TE	0.6671	0.077	0.627,0.704	406	K2	1.2493	14-15:0.6671	NA	NA	0.7103	0.7868	0.7869	0.7867	0.564	0.4975	0.448	0.5268	0.3636
chr19:41769994-41770196	Arhgap19	14	-	TE	0.054401	0.3127	-0.2583	0.988	K2	1.5726	Arhgap19	14	-	TE	0.1529	0.059	0.126,0.185	406	K2	1.2493	00:14:00.200000	NA	NA	0.1001	0	0	0	0.2679	0.3176	0.4048	0.2989	0.2726
chr19:41774066-41774176	Arhgap19	12	-	CE	0.90689	0.99149	-0.084597	0.914	K0	0	Arhgap19	12	-	CE	1	0.15	0.847,0.997	17	K0	0	11-12-13:1.0	NA	11-12:7.0,12-13:10.0	1	1	1	1	1	1	1	1	1
chr19:41874236-41874341	Rrp12	23	-	CE	0.88152	0.98706	-0.10554	0.915	K0	0	Rrp12	23	-	CE	1	0.341	0.652,0.993	6	K0	0	22-23-24:1.0	NA	22-23:2.0,23-24:4.0	1	1	1	1	1	1	1	1	1
chr19:41874529-41874609	Rrp12	22	-	CE	0.90457	0.98822	-0.083652	0.902	K0	0	Rrp12	22	-	CE	1	0.189	0.807,0.996	13	K0	0	21-22-23:1.0	NA	21-22:11.0,22-23:2.0	1	1	1	1	1	1	1	1	1
chr19:41883713-41883824	Rrp12	11	-	CE	0.9083	0.9901	-0.081801	0.919	K0	0	Rrp12	11	-	CE	1	0.341	0.652,0.993	6	K0	0	10-11-12:1.0	NA	10-11:4.0,11-12:2.0	1	1	1	1	1	1	1	1	1
chr19:41891084-41891160	Rrp12	4	-	CE	0.89883	0.98771	-0.088884	0.907	K0	0	Rrp12	4	-	CE	1	0.306	0.688,0.994	7	K0	0	3-4-5:1.0	NA	3-4:5.0,4-5:2.0	1	1	1	1	1	1	1	1	1
chr19:42170669-42170785	Zfyve27	3	+	AD	0.2797	0.57435	-0.29466	0.937	K1	0.9996	Zfyve27	3	+	AD	0.158	0.2726	0.0714,0.344	19	K1	0.6293	3-4:0.1579	2-4:0.8421	2-4:16.0,3-4:3.0	0.235	0.333	0.2	0.347	0.636	0.647	0.738	0.512	0.371
chr19:42190383-42191717	Zfyve27	15	+	TE	0.95085	0.88754	0.063312	0.993	K1	0.5938	Zfyve27	15	+	TE	0.9386	0.031	0.921,0.952	648	K1	0.333	00:15:00.900000	NA	NA	0.9511	0.9528	0.9634	0.9556	0.9072	0.8563	0.9229	0.872	0.8875
chr19:42191718-42194590	Zfyve27	16	+	TE	0.049164	0.11219	-0.063023	0.993	K1	0.5938	Zfyve27	16	+	TE	0.0614	0.0312	0.0479,0.0791	648	K1	0.333	15-16:0.06141	NA	NA	0.0489	0.0472	0.0366	0.0444	0.0928	0.1437	0.0771	0.128	0.1125
chr19:45748750-45748869	Npm3	3	-	CE	0.93213	0.99743	-0.0653	0.959	K0	0	Npm3	3	-	CE	1	0.189	0.807,0.996	13	K0	0	2-3-4:1.0	NA	2-3:8.0,3-4:5.0	1	1	1	1	1	1	1	1	1
chr19:45749057-45749142	Npm3	2	-	CE	0.93331	0.99739	-0.064086	0.935	K0	0	Npm3	2	-	CE	1	0.189	0.807,0.996	13	K0	0	1-2-3:1.0	NA	1-2:5.0,2-3:8.0	1	1	1	1	1	1	1	1	1
chr19:46032689-46033341	Ldb1	18	-	TE	0.0029052	0.098543	-0.095638	0.979	K2	1.5912	Ldb1	18	-	TE	0	0.0017	3.03e-5,0.00177	1690	K2	1.017	00:18:00	NA	NA	0	0	0	0.0115	0.1168	0.2343	0.1376	0	0
chr19:46371936-46372107	Mfsd13a	8	+	CE	0.88469	0.40609	0.4786	0.995	K2	1.2272	Mfsd13a	8	+	CE	NA	NA	NA	NA	NA	NA	NA	NA	NA	1	0.667	0	0	0.417	0.355	0.4	0.333	0.482
chr19:46657383-46657385	Wbp1l	8	+	TE	0.0042888	0.10852	-0.10423	0.991	K2	1.1531	Wbp1l	8	+	TE	0	0.0024	4.15e-5,0.00242	1240	K2	0.0001	7-8:4.0e-6	NA	NA	0.0006	0.0001	0.0029	0.0133	0.132	0.0005	0.0391	0.2045	0.1635
chr19:46657386-46657389	Wbp1l	9	+	TE	0.99568	0.85102	0.14465	0.99	K2	1.1531	Wbp1l	9	+	TE	1	0.002	0.998,1.0	1240	K2	0.0001	7-8-9:1.0	NA	NA	0.9994	0.9999	0.9971	0.9867	0.8301	0.9995	0.9595	0.6996	0.7681
chr19:4787361-4788042	Rbm4	6	-	CE	0.28873	0.48585	-0.19712	0.963	K1	0.999	Rbm4	6	-	CE	0.224	0.138	0.164,0.302	98.2	K1	0.7683	5-6-7:0.2245	5-7:0.7755	5-6:19.9,5-7:62.2,6-7:16.1	0.313	0.313	0.235	0.332	0.537	0.446	0.518	0.39	0.526
chr19:4811172-4811512	Rbm14	3	-	TS	0.96687	0.86226	0.10462	0.915	K2	0.7283	Rbm14	3	-	TS	1	0.013	0.987,1.0	223	K2	0	1-2-3:1.0	NA	NA	0.8605	1	1	1	0.7968	0.8423	0.873	0.8626	0.9399
chr19:4811513-4811585	Rbm14	2	-	TS	0.033229	0.13799	-0.10476	0.927	K2	0.7283	Rbm14	2	-	TS	0	0.0131	0.000229,0.0133	223	K2	0	2-3:0.0	NA	NA	0.1395	0	0	0	0.2032	0.1577	0.127	0.1374	0.0601
chr19:53929193-53929716	Pdcd4	14	+	RI	0.44122	0.73774	-0.29653	0.985	K1	0.9993	Pdcd4	14	+	RI	0.403	0.134	0.338,0.472	141	K1	0.9727	13-14-15:0.403	13-15:0.597	13-14:29.0,13-15:60.0,14-15:52.0	0.431	0.382	0.515	0.468	0.79	0.765	0.8	0.795	0.576
chr19:5424673-5424759	Drap1	3	-	TS	0.048366	0.25884	-0.21047	0.962	K2	1.3933	Drap1	3	-	TS	0.0173	0.0362	0.00785,0.044	172	K2	1.0982	1-2-3:0.01725	NA	NA	0.0053	0.1156	0	0.0665	0.2938	0.362	0.2064	0.3973	0.013
chr19:5664635-5664639	Pcnx3	37	-	TE	0.0050169	0.60212	-0.5971	0.99	K1	0.9692	Pcnx3	37	-	TE	0	0.0137	0.00024,0.0139	213	K1	0	36-37:0.0	NA	NA	0	0	0	0	0	0.6029	0.8807	0.6622	0.8745
chr19:5664640-5665247	Pcnx3	36	-	TE	0.995	0.39746	0.59754	0.998	K1	0.9692	Pcnx3	36	-	TE	1	0.014	0.986,1.0	213	K1	0	00:36:01	NA	NA	1	1	1	1	1	0.3971	0.1193	0.3378	0.1255
chr19:57033267-57033273	Ablim1	48	-	TE	0.23676	0.055533	0.18123	0.96	K4	2.5118	Ablim1	48	-	TE	0.1177	0.011	0.112,0.123	9070	K4	1.6083	39-40-41-42-43-44-45-46-47-48:0.1177	NA	NA	0.0687	0.3333	0.4175	0.2461	0.0733	0.0249	0.0455	0.0769	0.0567
chr19:57036283-57036417	Ablim1	46	-	TE	0.0001165	0.099261	-0.099145	1	K4	2.5118	Ablim1	46	-	TE	0	0.0003	5.65e-6,0.00033	9070	K4	1.6083	39-40-41-42-43-44-45-46:0.0	NA	NA	0	0	0	0	0.1022	0.128	0.1183	0.0749	0.0728
chr19:57036418-57036478	Ablim1	45	-	TE	0.041195	0.10816	-0.066962	0.933	K4	2.5118	Ablim1	45	-	TE	0	0.0003	5.65e-6,0.00033	9070	K4	1.6083	39-40-41-42-43-44-45:0.0	NA	NA	0.0734	0.06	0	0.072	0.0975	0.0792	0.1063	0.1481	0.1095
chr19:57036966-57037003	Ablim1	42	-	TE	0.087409	0.17585	-0.08844	0.921	K4	2.5118	Ablim1	42	-	TE	0.0548	0.0079	0.051,0.0589	9070	K4	1.6083	39-40-41-42:0.05482	NA	NA	0.1294	0.0856	0	0.1667	0.1839	0.2011	0.1432	0.1746	0.1765
chr19:5717662-5720407	Ehbp1l1	11	-	CE	0.12954	0.32648	-0.19694	0.917	K2	1.2289	Ehbp1l1	11	-	CE	0	0.1247	0.00233,0.127	21	K0	0	NA	8-12,9-12:1.0	8-9:28.0,8-12:4.0,9-10:8.0,9-12:17.0	0.0723	0.176	0	0.224	0.28	0.429	0.304	0.273	0.321
chr19:6071266-6071485	Vps51	8	-	CE	0.8765	0.96798	-0.091482	0.952	K2	0.6051	Vps51	8	-	CE	0.901	0.102	0.837,0.939	96	K1	0.4658	7-8-9:0.901	7-9:0.09901	7-8:55.0,7-9:5.0,8-9:36.0	0.897	0.852	0.882	0.899	0.92	1	0.987	0.985	0.977
chr19:60814592-60814611	Fam45a	3	+	AA	0.59273	0.315	0.27773	0.981	K1	0.996	Fam45a	3	+	AA	0.556	0.192	0.457,0.649	70	K1	0.9911	2-3-4:0.5556	2-4:0.4444	2-3:21.0,2-4:20.0,3-4:29.0	0.548	0.581	0.756	0.537	0.381	0.333	0.31	0.21	0.301
chr19:60817531-60817610	Fam45a	5	+	CE	0.80607	0.91773	-0.11167	0.957	K1	0.7856	Fam45a	5	+	CE	0.814	0.135	0.736,0.871	88	K1	0.6922	4-5-6:0.8144	4-6:0.1856	4-5:55.0,4-6:9.0,5-6:24.0	0.766	0.873	0.813	0.796	0.926	0.98	0.896	0.918	0.919
chr19:60855827-60855852	Sfxn4	6	-	CE	0.48077	0.77517	-0.2944	0.919	K2	1.372	Sfxn4	6	-	CE	0.535	0.291	0.386,0.677	29	K2	1.372	4-5-6-7:0.5351	4-7:0.1152,4-5-7:0.3497	4-5:13.0,4-7:2.0,5-6:11.0,5-7:7.0,6-7:9.0	0.535	0.4	0.417	0.5	0.714	0.667	0.889	1	1
chr19:6251488-6251603	Atg2a	17	+	CE	0.85683	0.97924	-0.12241	0.914	K0	0	Atg2a	17	+	CE	1	0.441	0.549,0.99	4	K0	0	16-17-18:1.0	NA	16-17:2.0,17-18:2.0	1	1	1	NA	1	1	1	1	1
chr19:6252427-6252577	Atg2a	19	+	CE	0.87166	0.9819	-0.11024	0.912	K0	0	Atg2a	19	+	CE	1	0.615	0.368,0.983	2	K0	0	18-19-20:1.0	NA	18-19:1.0,19-20:1.0	1	1	1	1	1	1	1	1	1
chr19:6855356-6855514	Ccdc88b	10	-	CE	0.85743	0.98021	-0.12278	0.915	K0	0	Ccdc88b	10	-	CE	1	0.514	0.473,0.987	3	K0	0	10-11:1.0	NA	10-11:3.0	1	NA	1	1	1	1	1	1	1
chr19:6855652-6855733	Ccdc88b	9	-	CE	0.85268	0.9824	-0.12972	0.904	K0	0	Ccdc88b	9	-	CE	NA	NA	NA	NA	NA	NA	NA	NA	NA	1	1	1	1	1	1	1	1	1
chr19:6855842-6855990	Ccdc88b	8	-	CE	0.86592	0.98396	-0.11804	0.903	K0	0	Ccdc88b	8	-	CE	1	0.441	0.549,0.99	4	K0	0	7-8:1.0	NA	7-8:4.0	1	1	1	NA	1	1	1	1	1
chr19:6857237-6857306	Ccdc88b	4	-	CE	0.88338	0.98403	-0.10066	0.908	K0	0	Ccdc88b	4	-	CE	NA	NA	NA	NA	NA	NA	NA	NA	NA	NA	NA	NA	1	1	1	1	1	1
chr19:7276849-7277089	Mark2	28	-	TE	0.68971	0.5358	0.15391	0.958	K3	1.2896	Mark2	28	-	TE	0.5872	0.056	0.559,0.615	818	K3	1.229	27-28:0.5872	NA	NA	0.7073	0.6103	0.7494	0.7966	0.5173	0.5605	0.512	0.6069	0.4843
chr19:7277090-7277450	Mark2	27	-	TE	0.26157	0.4055	-0.14394	0.927	K3	1.2896	Mark2	27	-	TE	0.3549	0.055	0.328,0.383	818	K3	1.229	00:27:00.400000	NA	NA	0.2379	0.3535	0.1965	0.1605	0.4276	0.3817	0.4289	0.3273	0.4609
chr19:7425901-7427027	Rtn3	12	-	TE	0.68107	0.59812	0.082945	0.931	K1	0.9899	Rtn3	12	-	TE	0.7438	0.027	0.73,0.757	2680	K1	0.821	11-12:0.7438	NA	NA	0.7214	0.6277	0.6578	0.6545	0.6349	0.5995	0.5644	0.6327	0.559
chr19:7427028-7427875	Rtn3	11	-	TE	0.31909	0.40197	-0.08288	0.936	K1	0.9899	Rtn3	11	-	TE	0.2562	0.027	0.243,0.27	2680	K1	0.821	00:11:00.300000	NA	NA	0.2786	0.3723	0.3422	0.3455	0.3651	0.4005	0.4356	0.3673	0.441
chr19:8773290-8773424	Taf6l	27	-	CE	0.61491	0.755	-0.14009	0.944	K2	1.5129	Taf6l	27	-	CE	0.701	0.052	0.674,0.726	857	K2	1.4868	25-27-28:0.1096,25-26-27-28:0.5912	25-28:0.2598,25-26-28:0.03938	25-26:103.0,25-27:28.0,25-28:107.0,26-27:298.0,26-28:26.0,27-28:398.0	0.588	0.598	0.717	0.475	0.79	0.782	0.736	0.717	0.754
chr19:8773505-8773692	Taf6l	26	-	CE	0.57785	0.6978	-0.11995	0.907	K2	1.5129	Taf6l	26	-	CE	0.631	0.067	0.596,0.663	562	K2	1.4868	25-26-27-28:0.5912,25-26-28:0.03938	25-27-28:0.1096,25-28:0.2598	25-26:103.0,25-27:28.0,25-28:107.0,26-27:298.0,26-28:26.0,27-28:398.0	0.528	0.652	0.624	0.456	0.767	0.71	0.671	0.636	0.71
chr19:8840519-8840568	Bscl2	5	+	AF	0.65165	0.48035	0.1713	0.932	K1	0.9999	Bscl2	5	+	AF	0.525	0.129	0.46,0.589	160	K1	0.9982	5-6:0.525	4-6:0.475	4-6:76.0,5-6:84.0	0.664	0.711	0.639	0.727	0.505	0.352	0.456	0.565	0.522
chr19:8848667-8848667	Bscl2	16	+	TE	0.45548	0.085707	0.36977	0.905	K2	1.1372	Bscl2	16	+	TE	0.2294	0.066	0.198,0.264	435	K2	0.8826	15-16:0.2294	NA	NA	0.2568	0.2152	0.8526	0.7245	0	0	0	0	0.4145
chr19:9001699-9019195	Ahnak	5	+	AL	0.52628	0.86027	-0.33399	0.999	K2	0.9997	Ahnak	5	+	AL	0.575	0.249	0.445,0.694	40	K1	0.9837	4-5:0.575	4-6:0.425	4-5:23.0,4-6:17.0	0.54	0.511	0.526	0.49	0.792	0.928	0.864	0.908	0.843
chr2:103263433-103264024	Ehf	13	-	TE	0.061629	0.68681	-0.62519	1	K2	0.8649	Ehf	13	-	TE	NA	NA	NA	NA	NA	NA	NA	NA	NA	0	NA	NA	NA	0	NA	NA	0.7129	NA
chr2:103266511-103266871	Ehf	11	-	TE	0.73099	0.057708	0.67328	0.999	K2	0.8649	Ehf	11	-	TE	NA	NA	NA	NA	NA	NA	NA	NA	NA	0.7638	NA	NA	NA	0	NA	NA	0	NA
chr2:106962527-106964428	Arl14ep	7	-	TE	0.37451	0.83596	-0.46145	0.998	K1	0.9986	Arl14ep	7	-	TE	0.2871	0.086	0.246,0.332	296	K1	0.8649	6-7:0.2871	NA	NA	0.4484	0.4782	0.2628	0.3887	1	0.8768	0.7382	0.83	0.7415
chr2:106964429-106964870	Arl14ep	6	-	TE	0.62613	0.16445	0.46168	1	K1	0.9986	Arl14ep	6	-	TE	0.7129	0.086	0.668,0.754	296	K1	0.8649	00:06:00.700000	NA	NA	0.5516	0.5218	0.7372	0.6113	0	0.1232	0.2618	0.17	0.2585
chr2:11471433-11471790	Pfkfb3	28	-	TE	0.20555	0.03242	0.17313	0.997	K3	1.9399	Pfkfb3	28	-	TE	0.1806	0.118	0.13,0.248	114	K3	1.3491	24-25-26-27-28:0.1806	NA	NA	0.1653	0.1723	0.2024	0.2853	0.0373	0	0.0609	0	0.0413
chr2:11674295-11674471	Il2ra	4	+	CE	0.89545	0.99216	-0.096709	0.941	K0	0	Il2ra	4	+	CE	1	0.254	0.741,0.995	9	K0	0	2-4-5:1.0	NA	2-4:6.0,4-5:3.0	NA	1	1	1	1	1	1	1	1
chr2:11676827-11676940	Il2ra	5	+	CE	0.91898	0.99282	-0.073835	0.913	K0	0	Il2ra	5	+	CE	1	0.233	0.762,0.995	10	K0	0	4-5-6:1.0	NA	4-5:3.0,5-6:7.0	1	1	1	1	1	1	1	1	1
chr2:11680210-11680425	Il2ra	6	+	CE	0.88547	0.99358	-0.10811	0.944	K0	0	Il2ra	6	+	CE	1	0.217	0.779,0.996	11	K0	0	5-6-7:1.0	NA	5-6:7.0,6-7:4.0	1	1	1	1	1	1	1	1	1
chr2:117279993-117279993	Rasgrp1	23	-	TE	0.33624	0.25879	0.077452	0.93	K2	1.5217	Rasgrp1	23	-	TE	0.3502	0.047	0.327,0.374	1090	K2	0.9342	21-22-23:0.3502	NA	NA	0.3502	0.35	0.2776	0.3501	0.2445	0.2368	0.2685	0.206	0.3377
chr2:117282542-117282676	Rasgrp1	21	-	TE	0.030205	0.21415	-0.18394	0.94	K2	1.5217	Rasgrp1	21	-	TE	0	0.0027	4.71e-5,0.00275	1090	K2	0.9342	00:21:00	NA	NA	0	0	0.146	0	0.2123	0.2277	0.1641	0.4377	0.0272
chr2:118707517-118707995	Plcb2	34	-	TE	0.49199	0.3191	0.17289	0.921	K1	0.9969	Plcb2	34	-	TE	0.5774	0.093	0.53,0.623	305	K1	0.9826	33-34:0.5774	NA	NA	0.321	0.4348	0.533	0.5949	0.257	0.3016	0.351	0.3637	0.3016
chr2:118707996-118709202	Plcb2	33	-	TE	0.5079	0.68186	-0.17396	0.921	K1	0.9969	Plcb2	33	-	TE	0.4226	0.093	0.377,0.47	305	K1	0.9826	00:33:00.400000	NA	NA	0.679	0.5652	0.467	0.4051	0.743	0.6984	0.649	0.6363	0.6984
chr2:119021734-119021804	Ccdc32	7	-	TE	0.28192	0.828	-0.54608	0.926	K1	0.9253	Ccdc32	7	-	TE	0	0.1893	0.00366,0.193	13	K1	0	6-7:0.0	NA	NA	0	0.6595	NA	0	1	1	0.7693	1	NA
chr2:119021805-119022068	Ccdc32	6	-	TE	0.71993	0.16894	0.55099	0.926	K1	0.9253	Ccdc32	6	-	TE	1	0.189	0.807,0.996	13	K1	0	00:06:01	NA	NA	1	0.3405	NA	1	0	0	0.2307	0	NA
chr2:119047224-119047560	Casc5	3	+	AD	0.60725	0.77071	-0.16346	0.97	K2	1.0049	Casc5	3	+	AD	0.646	0.138	0.573,0.711	127	K2	1.0049	2-3-4-5:0.6368,2-3-5:0.008769	2-4-5:0.3544	2-3:39.0,2-4:25.0,3-4:62.0,3-5:1.0,4-5:103.0	0.569	0.64	0.615	0.576	0.675	0.811	0.826	0.791	0.761
chr2:120506820-120509613	Zfp106	24	-	TE	0.69349	0.32138	0.37212	0.983	K1	0.9961	Zfp106	24	-	TE	0.5613	0.078	0.522,0.6	433	K1	0.9891	23-24:0.5613	NA	NA	0.5366	0.8073	0.9212	0.6482	0.3227	0.2821	0.2554	0.4029	0.339
chr2:120509614-120510142	Zfp106	23	-	TE	0.306	0.67854	-0.37253	0.986	K1	0.9961	Zfp106	23	-	TE	0.4387	0.078	0.4,0.478	433	K1	0.9891	00:23:00.400000	NA	NA	0.4634	0.1927	0.0788	0.3518	0.6773	0.7179	0.7446	0.5971	0.661
chr2:120533511-120535679	Zfp106	6	-	CE	0.32275	0.55659	-0.23384	0.903	K3	1.3959	Zfp106	6	-	CE	0.407	0.296	0.269,0.565	27	K1	0.9751	3-5-6-7:0.4074	3-7:0.5926	3-5:22.0,3-7:16.0,5-6:3.0,6-7:8.0	0.407	0.409	0.125	0.186	0.552	0.597	0.496	0.646	0.5
chr2:120993478-120993637	Tmem62	10	+	CE	0.77408	0.93874	-0.16466	0.966	K2	1.185	Tmem62	10	+	CE	0.862	0.154	0.765,0.919	54	K1	0.5787	9-10-11:0.8621	9-11:0.1379	9-10:26.0,9-11:4.0,10-11:24.0	0.76	0.815	0.805	0.689	0.936	1	0.946	0.925	1
chr2:121008432-121008447	Ccndbp1	2	+	TS	0.37691	0.61702	-0.24011	0.941	K2	1.3639	Ccndbp1	2	+	TS	0.3299	0.079	0.292,0.371	380	K2	1.3118	3-4:0.3299	NA	NA	0.3704	0.3738	0.3838	0.4218	0.717	0.5594	0.6308	0.3895	0.7989
chr2:121008448-121008471	Ccndbp1	3	+	TS	0.57805	0.33358	0.24447	0.911	K2	1.3639	Ccndbp1	3	+	TS	0.5742	0.083	0.532,0.615	380	K2	1.3118	2-3-4:0.5742	NA	NA	0.5704	0.6023	0.5838	0.5643	0.1954	0.3193	0.3547	0.5989	0.1853
chr2:121008610-121008717	Ccndbp1	5	+	RI	0.12473	0.067955	0.056775	0.916	K1	0.6041	Ccndbp1	5	+	RI	0.114	0.0541	0.0899,0.144	377	K1	0.511	4-5-6:0.1137	4-6:0.8863	4-5:32.0,4-6:300.0,5-6:45.0	0.147	0.0997	0.148	0.105	0.04	0.0598	0.0691	0.0889	0.0492
chr2:121158273-121160680	Zscan29	11	-	TE	0.99479	0.92205	0.072745	0.972	K2	0.6227	Zscan29	11	-	TE	1	0.013	0.987,1.0	220	K2	0	9-10-11:1.0	NA	NA	1	1	1	1	1	0.8448	0.8683	0.9721	0.9417
chr2:121160681-121160695	Zscan29	10	-	TE	0.0053003	0.077734	-0.072433	0.967	K2	0.6227	Zscan29	10	-	TE	0	0.0133	0.000232,0.0135	220	K2	0	9-10:0.0	NA	NA	0	0	0	0	0	0.1552	0.1317	0.0279	0.0583
chr2:121326852-121326914	Ppip5k1	35	-	CE	0.85667	0.30738	0.54928	0.912	K1	0.7219	Ppip5k1	35	-	CE	1	0.514	0.473,0.987	3	K0	0	34-35:1.0	NA	34-35:3.0	0	1	NA	NA	0	0	NA	0.8	0
chr2:121925561-121925728	Casc4	10	+	CE	0.31807	0.66809	-0.35002	0.916	K1	1	Casc4	10	+	CE	0.5	0.73	0.135,0.865	2	K1	1	10-11:0.5	9-11:0.5	9-11:1.0,10-11:1.0	0	0	0.25	0.286	1	0.846	0.454	0.8	0.5
chr2:122098101-122098256	Spg11	9	-	CE	0.33452	0.90301	-0.56849	0.993	K1	0.8113	Spg11	9	-	CE	NA	NA	NA	NA	NA	NA	NA	NA	NA	1	NA	1	0.25	1	1	1	1	1
chr2:122456321-122456402	Slc28a2	19	+	CE	0.87726	0.95726	-0.08	0.948	K1	0.6393	Slc28a2	19	+	CE	0.838	0.066	0.802,0.868	333	K1	0.6393	18-19-20:0.8379	18-20:0.1621	18-19:152.9,18-20:29.4,19-20:150.6	0.845	0.915	0.928	0.87	1	0.941	0.953	0.983	0.94
chr2:122486644-122486740	Gm14085	2	+	CE	0.99388	0.88816	0.10572	0.951	K1	0.1299	Gm14085	2	+	CE	1	0.014	0.986,1.0	217	K0	0	1-2-3:1.0	NA	1-2:69.0,2-3:148.0	1	1	1	1	1	1	1	0.982	1
chr2:122486844-122486935	Gm14085	3	+	CE	0.99507	0.90972	0.085342	0.949	K1	0.1299	Gm14085	3	+	CE	1	0.012	0.988,1.0	250	K0	0	2-3-4:1.0	NA	2-3:148.0,2-4:1.0,3-4:101.7	1	1	1	1	1	NA	1	0.982	1
chr2:122516954-122517067	Gm14085	7	+	CE	0.995	0.90021	0.094796	0.941	K0	0	Gm14085	7	+	CE	1	0.012	0.988,1.0	243	K0	0	5-7-8,6-7-8:1.0	NA	5-6:99.0,5-7:8.0,6-7:105.4,7-8:129.6	1	1	1	1	1	NA	1	1	1
chr2:122517505-122517582	Gm14085	8	+	CE	0.99507	0.92297	0.072104	0.926	K0	0	Gm14085	8	+	CE	1	0.012	0.988,1.0	249	K0	0	7-8-9:1.0	NA	7-8:129.6,8-9:119.1	1	1	1	1	1	NA	1	1	1
chr2:122517960-122518040	Gm14085	9	+	CE	0.99569	0.91499	0.080691	0.941	K0	0	Gm14085	9	+	CE	1	0.011	0.989,1.0	276	K0	0	8-9-10:1.0	NA	8-9:119.1,9-10:157.0	1	1	1	1	1	NA	1	1	NA
chr2:122518462-122518542	Gm14085	10	+	CE	0.99596	0.92823	0.067725	0.96	K0	0	Gm14085	10	+	CE	1	0.01	0.99,1.0	299	K0	0	9-10-11:1.0	NA	9-10:157.0,10-11:142.0	1	1	1	1	1	1	1	1	NA
chr2:122521631-122521756	Gm14085	11	+	CE	0.99548	0.91716	0.078322	0.947	K0	0	Gm14085	11	+	CE	1	0.011	0.989,1.0	269	K0	0	10-11-12:1.0	NA	10-11:142.0,11-12:127.3	1	1	1	1	1	1	1	1	NA
chr2:122521838-122521968	Gm14085	12	+	CE	0.99486	0.91804	0.076822	0.926	K0	0	Gm14085	12	+	CE	1	0.012	0.988,1.0	246	K0	0	11-12-13:1.0	NA	11-12:127.3,12-13:118.8	1	1	1	1	1	1	1	1	1
chr2:122522715-122522912	Gm14085	14	+	CE	0.99588	0.90009	0.095787	0.927	K0	0	Gm14085	14	+	CE	1	0.009	0.991,1.0	326	K0	0	13-14-15,13-14-16:1.0	NA	13-14:221.4,14-15:80.1,14-16:24.6,15-16:79.4	1	1	1	1	1	1	1	1	1
chr2:122524798-122524896	Gm14085	16	+	CE	0.99572	0.89886	0.096858	0.949	K0	0	Gm14085	16	+	CE	1	0.011	0.989,1.0	276	K0	0	14-16-17,15-16-17:1.0	NA	14-15:80.1,14-16:24.6,15-16:79.4,16-17:171.8	1	1	1	1	1	1	1	1	1
chr2:122525082-122525193	Gm14085	17	+	CE	0.99642	0.89081	0.10561	0.961	K0	0	Gm14085	17	+	CE	1	0.009	0.991,1.0	336	K0	0	16-17-18:1.0	NA	16-17:171.8,17-18:163.9	1	1	1	1	1	1	1	1	1
chr2:122637942-122638071	AA467197	3	+	RI	0.58045	0.22662	0.35383	0.93	K1	0.971	AA467197	3	+	RI	0	0.7507	0.0253,0.776	1	K0	0	NA	2-4:1.0	2-4:1.0	NA	1	0.6	0	0.5	0.5	0.333	0	0.25
chr2:12401025-12401076	Fam188a	5	-	CE	0.51676	0.67866	-0.16191	0.955	K6	3.0559	Fam188a	5	-	CE	0.511	0.131	0.445,0.576	155	K5	3.0559	1-4-5-6-7-8-9-10-11:0.007412,1-4-5-6-7-8-9-11:0.000481,1-4-5-6-7-8-10-11:1.1e-5,1-4-5-6-7-8-11:4.6e-5,1-2-3-4-5-6-7-8-9-10-11:0.367,1-2-3-4-5-6-7-8-9-11:0.08861,1-2-3-4-5-6-7-8-10-11:0.007722,1-2-3-4-5-6-7-8-11:0.03945	1-7-8-9-10-11:0.05265,1-7-8-9-11:0.000731,1-7-8-10-11:1.0e-6,1-7-8-11:4.0e-6,1-9-10-11:0.0455,1-9-11:2.0e-6,1-11:0.04915,1-2-11:0.01782,1-2-3-7-8-9-10-11:0.1286,1-2-3-7-8-9-11:0.01126,1-2-3-7-8-10-11:0.000206,1-2-3-7-8-11:0.001706,1-2-3-9-10-11:0.1077,1-2-3-9-11:0.002366,1-4-6-7-8-9-10-11:0.000264,1-4-6-7-8-9-11:3.0e-6,1-4-6-7-8-10-11:0.0,1-4-6-7-8-11:0.0,1-2-3-4-6-7-8-9-10-11:0.06034,1-2-3-4-6-7…	1-2:77.0,1-4:1.0,1-7:6.0,1-9:6.0,1-11:5.0,2-3:104.0,2-7:1.0,2-11:2.0,3-4:62.0,3-6:1.0,3-7:14.0,3-9:13.0,3-11:1.0,4-5:51.0,4-6:7.0,5-6:51.0,6-7:56.0,7-8:78.0,8-9:89.0,8-10:1.0,8-11:4.0,9-10:76.0,9-11:8.0,10-11:58.0	0.504	0.58	0.571	0.424	0.709	0.73	0.684	0.684	0.597
chr2:125830304-125831598	Cops2	18	-	TE	0.15383	0.24078	-0.086954	0.989	K2	0.8116	Cops2	18	-	TE	0.1232	0.035	0.107,0.142	966	K2	0.5385	16-17-18:0.1232	NA	NA	0.1872	0.1458	0.1184	0.1901	0.2263	0.2502	0.2398	0.2384	0.2467
chr2:125831599-125831601	Cops2	17	-	TE	0.83882	0.75985	0.078975	0.986	K2	0.8116	Cops2	17	-	TE	0.8768	0.035	0.858,0.893	966	K2	0.5385	16-17:0.8768	NA	NA	0.8128	0.8542	0.8442	0.8099	0.7737	0.7498	0.7602	0.7616	0.7533
chr2:126320973-126322535	Atp8b4	30	-	TE	0.99902	0.82904	0.16998	1	K1	0.8124	Atp8b4	30	-	TE	1	0.003	0.997,1.0	1070	K1	0	29-30:1.0	NA	NA	1	1	1	1	0.9325	0.7493	0.7875	0.8868	0.7901
chr2:126322536-126323091	Atp8b4	29	-	TE	0.00097099	0.17119	-0.17022	1	K1	0.8124	Atp8b4	29	-	TE	0	0.0027	4.78e-5,0.00279	1070	K1	0	00:29:00	NA	NA	0	0	0	0	0.0675	0.2507	0.2125	0.1132	0.2099
chr2:126758421-126759290	Usp8	21	+	TE	0.93676	0.67545	0.26131	0.939	K1	1	Usp8	21	+	TE	0.6964	0.078	0.656,0.734	373	K1	0.8856	00:21:00.700000	NA	NA	1	1	1	1	0.7349	0.7952	0.5639	0.7858	0.5
chr2:126759291-126759297	Usp8	22	+	TE	0.062958	0.32444	-0.26148	0.933	K1	1	Usp8	22	+	TE	0.3036	0.078	0.266,0.344	373	K1	0.8856	21-22:0.3036	NA	NA	0	0	0	0	0.2651	0.2048	0.4361	0.2142	0.5
chr2:127211600-127211792	Snrnp200	4	+	CE	0.91841	0.99312	-0.074712	0.91	K0	0	Snrnp200	4	+	CE	1	0.159	0.838,0.997	16	K0	0	3-4-5:1.0	NA	3-4:14.0,4-5:2.0	1	1	NA	1	1	1	1	1	1
chr2:127212349-127212404	Snrnp200	5	+	CE	0.91843	0.99325	-0.07482	0.939	K0	0	Snrnp200	5	+	CE	1	0.233	0.762,0.995	10	K0	0	4-5-6:1.0	NA	4-5:2.0,5-6:8.0	1	1	1	1	1	1	1	1	1
chr2:127214807-127214905	Snrnp200	6	+	CE	0.91662	0.99295	-0.076323	0.905	K0	0	Snrnp200	6	+	CE	1	0.178	0.819,0.997	14	K0	0	5-6-7:1.0	NA	5-6:8.0,6-7:6.0	1	1	1	1	1	1	1	1	1
chr2:127216049-127216201	Snrnp200	7	+	CE	0.91239	0.99196	-0.07957	0.93	K0	0	Snrnp200	7	+	CE	1	0.277	0.717,0.994	8	K0	0	6-7-8:1.0	NA	6-7:6.0,7-8:2.0	1	1	NA	1	1	1	1	1	1
chr2:127217392-127217565	Snrnp200	11	+	CE	0.9281	0.99226	-0.064166	0.913	K0	0	Snrnp200	11	+	CE	1	0.202	0.794,0.996	12	K0	0	10-11-12:1.0	NA	10-11:10.0,11-12:2.0	1	1	NA	1	1	1	1	1	1
chr2:127217873-127218010	Snrnp200	12	+	CE	0.91529	0.99207	-0.076778	0.924	K0	0	Snrnp200	12	+	CE	1	0.277	0.717,0.994	8	K0	0	11-12-13:1.0	NA	11-12:2.0,12-13:6.0	1	1	NA	1	1	1	1	1	1
chr2:127218353-127218508	Snrnp200	13	+	CE	0.92258	0.99311	-0.070523	0.906	K0	0	Snrnp200	13	+	CE	1	0.254	0.741,0.995	9	K0	0	12-13-14:1.0	NA	12-13:6.0,13-14:3.0	1	1	1	1	1	1	1	1	1
chr2:127219029-127219199	Snrnp200	14	+	CE	0.91909	0.99344	-0.074345	0.934	K0	0	Snrnp200	14	+	CE	1	0.189	0.807,0.996	13	K0	0	13-14-15:1.0	NA	13-14:3.0,14-15:10.0	1	1	1	1	1	1	1	1	1
chr2:127221745-127221938	Snrnp200	15	+	CE	0.91155	0.99282	-0.081265	0.906	K0	0	Snrnp200	15	+	CE	1	0.178	0.819,0.997	14	K0	0	14-15-16:1.0	NA	14-15:10.0,15-16:4.0	1	1	1	1	1	1	1	1	1
chr2:127222131-127222254	Snrnp200	16	+	CE	0.88453	0.9925	-0.10797	0.952	K0	0	Snrnp200	16	+	CE	1	0.341	0.652,0.993	6	K0	0	15-16-17:1.0	NA	15-16:4.0,16-17:2.0	1	1	1	1	1	1	1	1	1
chr2:127224581-127224730	Snrnp200	17	+	CE	0.90499	0.9925	-0.087513	0.917	K0	0	Snrnp200	17	+	CE	1	0.615	0.368,0.983	2	K0	0	16-17:1.0	NA	16-17:2.0	1	1	1	1	1	1	1	1	1
chr2:127225083-127225193	Snrnp200	18	+	CE	0.912	0.99237	-0.080369	0.904	K0	0	Snrnp200	18	+	CE	1	0.277	0.717,0.994	8	K0	0	18-19:1.0	NA	18-19:8.0	1	1	1	1	1	1	1	1	1
chr2:127226006-127226137	Snrnp200	19	+	CE	0.92363	0.99286	-0.069228	0.913	K0	0	Snrnp200	19	+	CE	1	0.217	0.779,0.996	11	K0	0	18-19-20:1.0	NA	18-19:8.0,19-20:3.0	1	1	1	1	1	1	1	1	1
chr2:127226945-127227142	Snrnp200	21	+	CE	0.83955	0.99209	-0.15254	0.911	K1	0.9544	Snrnp200	21	+	CE	1	0.341	0.652,0.993	6	K0	0	20-21-22:1.0	NA	20-21:3.0,21-22:3.0	1	1	NA	0.625	1	1	1	1	1
chr2:127227877-127228029	Snrnp200	22	+	CE	0.91452	0.99235	-0.077829	0.922	K0	0	Snrnp200	22	+	CE	1	0.514	0.473,0.987	3	K0	0	21-22:1.0	NA	21-22:3.0	1	1	1	1	1	1	1	1	1
chr2:127228145-127228225	Snrnp200	23	+	CE	0.90242	0.99178	-0.089365	0.922	K0	0	Snrnp200	23	+	CE	1	0.441	0.549,0.99	4	K0	0	23-24:1.0	NA	23-24:4.0	1	1	1	1	1	1	1	1	1
chr2:127228542-127228625	Snrnp200	24	+	CE	0.9233	0.99239	-0.06909	0.911	K0	0	Snrnp200	24	+	CE	1	0.168	0.829,0.997	15	K0	0	23-24-25:1.0	NA	23-24:4.0,24-25:11.0	1	1	1	1	1	1	1	1	1
chr2:127229486-127229604	Snrnp200	26	+	CE	0.92418	0.99145	-0.067269	0.909	K0	0	Snrnp200	26	+	CE	1	0.217	0.779,0.996	11	K0	0	25-26-27:1.0	NA	25-26:4.0,26-27:7.0	1	1	1	1	1	1	1	1	1
chr2:127256957-127257521	Tmem127	5	+	TE	0.011152	0.084565	-0.073412	0.956	K1	0.5424	Tmem127	5	+	TE	0	0.0026	4.46e-5,0.0026	1150	K1	0	00:05:00	NA	NA	0.051	0	0	0	0	0.1079	0.0783	0.1096	0.1246
chr2:127257522-127261107	Tmem127	6	+	TE	0.98883	0.91543	0.073394	0.97	K1	0.5424	Tmem127	6	+	TE	1	0.003	0.997,1.0	1150	K1	0	5-6:1.0	NA	NA	0.949	1	1	1	1	0.8921	0.9217	0.8904	0.8754
chr2:127270229-127270733	Stard7	1	+	TS	0.58309	0.47493	0.10816	0.922	K1	0.997	Stard7	1	+	TS	0.5895	0.089	0.544,0.633	330	K1	0.9768	00:02:00.600000	NA	NA	0.571	0.5913	0.6251	0.5417	0.4677	0.4653	0.5325	0.3658	0.5443
chr2:127270734-127270880	Stard7	2	+	TS	0.41685	0.52474	-0.10789	0.934	K1	0.997	Stard7	2	+	TS	0.4105	0.089	0.367,0.456	330	K1	0.9768	1-2:0.4105	NA	NA	0.429	0.4087	0.3749	0.4583	0.5323	0.5347	0.4675	0.6342	0.4557
chr2:127816089-127816147	Bub1	11	-	CE	0.93645	0.99611	-0.05966	0.918	K0	0	Bub1	11	-	CE	1	0.099	0.899,0.998	27	K0	0	10-11-12,10-11-13:1.0	NA	10-11:12.0,11-12:14.0,11-13:1.0,12-13:16.0	1	1	1	1	1	1	1	1	1
chr2:127819213-127819364	Bub1	9	-	CE	0.93729	0.99512	-0.057833	0.915	K0	0	Bub1	9	-	CE	1	0.085	0.913,0.998	32	K0	0	8-9-10:1.0	NA	8-9:10.0,9-10:22.0	1	1	1	1	1	1	1	1	1
chr2:127821675-127821859	Bub1	8	-	CE	0.91725	0.99293	-0.075682	0.939	K0	0	Bub1	8	-	CE	1	0.168	0.829,0.997	15	K0	0	7-8-9:1.0	NA	7-8:5.0,8-9:10.0	1	1	1	1	1	1	1	1	1
chr2:127821942-127821994	Bub1	7	-	CE	0.93318	0.99457	-0.061392	0.933	K1	0.3534	Bub1	7	-	CE	1	0.125	0.873,0.998	21	K0	0	6-7-8:1.0	NA	6-7:16.0,7-8:5.0	0.933	1	1	1	1	1	1	1	1
chr2:128160962-128161228	Bcl2l11	14	+	TE	0.0022576	0.10513	-0.10287	0.999	K2	1.4334	Bcl2l11	14	+	TE	0	0.0046	8.01e-5,0.00467	639	K2	0.9393	13-14:0.0	NA	NA	0	0	0	0	0.1481	0.1141	0.0952	0.1355	0
chr2:128668925-128669059	Anapc1	17	-	CE	0.93273	0.99381	-0.061081	0.907	K0	0	Anapc1	17	-	CE	1	0.143	0.854,0.997	18	K0	0	16-17-18:1.0	NA	16-17:4.0,17-18:14.0	1	1	1	1	1	1	1	1	1
chr2:128678211-128678284	Anapc1	10	-	CE	0.938	0.99396	-0.055961	0.905	K0	0	Anapc1	10	-	CE	1	0.217	0.779,0.996	11	K0	0	9-10-11:1.0	NA	9-10:7.0,10-11:4.0	1	1	1	1	1	1	1	1	1
chr2:129630185-129630297	Sirpa	18	+	TE	0.014941	0.23851	-0.22357	0.94	K2	1.0204	Sirpa	18	+	TE	0	0.0321	0.00057,0.0327	89	K2	0.7551	17-18:0.0	NA	NA	0	0	0	0	0	0.4628	0	0.3812	0.3325
chr2:131191722-131191766	Cdc25b	8	+	AD	0.73525	0.653	0.082251	0.911	K3	0.9857	Cdc25b	8	+	AD	0.7	0.097	0.649,0.746	243	K1	0.8813	7-8-10:0.7	7-9-10:0.3	7-8:114.0,7-9:47.0,8-10:82.0,9-10:37.0	0.727	0.806	0.771	0.686	0.695	0.68	0.646	0.648	0.596
chr2:131298067-131303580	Rnf24	8	-	TE	0.29437	0.0080119	0.28635	0.967	K2	1.4841	Rnf24	8	-	TE	0.4833	0.15	0.409,0.559	117	K2	1.4841	00:08:00.500000	NA	NA	0	0.4833	0	0.4833	0	0.0001	0	0	0
chr2:132558607-132558682	Gpcpd1	9	-	CE	0.54399	0.75108	-0.20709	0.92	K2	1.0027	Gpcpd1	9	-	CE	0.593	0.164	0.508,0.672	94	K1	0.9748	8-9-10:0.5932	8-10:0.4068	8-9:28.0,8-10:24.0,9-10:42.0	0.392	0.56	0.568	0.611	0.822	0.879	0.754	0.58	0.746
chr2:137069779-137071950	Slx4ip	11	+	TE	0.86361	0.52549	0.33812	0.926	K2	1.4094	Slx4ip	11	+	TE	0.7127	0.126	0.645,0.771	136	K2	0.8652	9-10-11:0.7127	NA	NA	1	1	1	0.6521	0.5121	0.441	0.4044	0.7327	0.5397
chr2:152780668-152780671	Bcl2l1	7	-	TE	0.56243	0.96195	-0.39952	0.936	K1	0.9826	Bcl2l1	7	-	TE	0.7598	0.066	0.725,0.791	446	K1	0.7954	6-7:0.7598	NA	NA	0.5775	0.7013	0.0187	0.7559	1	0.9632	1	0.8737	0.9774
chr2:152780672-152782282	Bcl2l1	6	-	TE	0.4373	0.038034	0.39927	0.951	K1	0.9826	Bcl2l1	6	-	TE	0.2402	0.066	0.209,0.275	446	K1	0.7954	00:06:00.200000	NA	NA	0.4225	0.2987	0.9813	0.2441	0	0.0368	0	0.1263	0.0226
chr2:152848110-152848297	Tpx2	4	+	AD	0.1669	0.24949	-0.08259	0.904	K3	1.6922	Tpx2	4	+	AD	0.177	0.146	0.118,0.264	73	K1	0.6744	3-4-5:0.1774	3-5:0.8226	3-4:5.0,3-5:51.0,4-5:17.0	0.13	0.164	0.123	0.172	0.232	0.269	0.233	0.284	0.22
chr2:153266504-153267286	Pofut1	16	+	TE	0.074584	0.38941	-0.31482	0.939	K2	1.7279	Pofut1	16	+	TE	0.1702	0.089	0.131,0.22	196	K2	1.3892	15-16:0.1702	NA	NA	0.1822	0	0	0	0.1204	0.4964	0.3642	0.6766	0.2867
chr2:153267287-153268063	Pofut1	17	+	TE	0.0052276	0.11939	-0.11416	0.978	K2	1.7279	Pofut1	17	+	TE	0	0.0148	0.00026,0.0151	196	K2	1.3892	15-16-17:0.0	NA	NA	0	0	0	0	0.1295	0.0726	0.2829	0	0.1012
chr2:153268064-153270247	Pofut1	18	+	TE	0.81805	0.46061	0.35744	0.939	K2	1.7279	Pofut1	18	+	TE	0.5811	0.115	0.522,0.637	196	K2	1.3892	15-16-17-18:0.5811	NA	NA	0.8178	1	1	0.7097	0.7067	0.431	0.3507	0.3234	0.4891
chr2:154559407-154559633	E2f1	10	-	TE	0.031707	0.12101	-0.089306	0.905	K1	0.8005	E2f1	10	-	TE	0.0206	0.0307	0.011,0.0417	259	K1	0.1446	9-10:0.02056	NA	NA	0.0455	0	0.0342	0.0351	0.138	0.0468	0.1226	0.2433	0.0416
chr2:154559634-154560935	E2f1	9	-	TE	0.96834	0.8794	0.088942	0.919	K1	0.8005	E2f1	9	-	TE	0.9794	0.031	0.958,0.989	259	K1	0.1446	00:09:01	NA	NA	0.9545	1	0.9658	0.9649	0.862	0.9532	0.8774	0.7567	0.9584
chr2:154595246-154595570	Pxmp4	4	-	AL	0.31437	0.45244	-0.13807	0.932	K2	1.2121	Pxmp4	4	-	AL	0.325	0.109	0.273,0.382	194	K1	0.9094	3-4:0.3247	3-5:0.6753	3-4:63.0,3-5:131.0	0.248	0.337	0.352	0.296	0.524	0.483	0.48	0.378	0.39
chr2:156144020-156144180	Nfs1	2	-	TS	0.91431	0.41553	0.49877	0.914	K1	0.9781	Nfs1	2	-	TS	1	0.041	0.958,0.999	68	K1	0	1-2:1.0	NA	NA	0.9844	1	0.9662	0.6993	0.2428	0.1099	0.5869	0.1246	1
chr2:156144181-156144186	Nfs1	1	-	TS	0.086408	0.5849	-0.49849	0.914	K1	0.9781	Nfs1	1	-	TS	0	0.0418	0.000743,0.0425	68	K1	0	00:02:00	NA	NA	0.0156	0	0.0338	0.3007	0.7572	0.8901	0.4131	0.8754	0
chr2:156854019-156854304	5430405H02Rik	4	-	AA	0.19591	0.55977	-0.36386	0.944	K3	1.8893	5430405H02Rik	4	-	AA	0.0807	0.2735	0.0275,0.301	13	K3	1.4779	3-4-5-6:0.0765,3-4-5-7:0.004161	3-5-6:0.4611,3-5-7:0.02272,3-7:0.4355	3-4:1.0,3-5:2.0,3-7:9.0,4-5:1.0,5-6:20.0,5-7:1.0	0.23	0.3	0.167	0.0364	0.583	0.636	0.818	0.4	0.45
chr2:157101360-157101443	Samhd1	19	-	AL	0.53503	0.37652	0.15851	0.96	K1	1	Samhd1	19	-	AL	0.469	0.07	0.434,0.504	559	K1	0.9972	18-19:0.4687	18-20:0.5313	18-19:262.0,18-20:297.0	0.534	0.598	0.518	0.554	0.29	0.348	0.378	0.502	0.364
chr2:157135207-157135222	Samhd1	2	-	TS	0.016671	0.10028	-0.083607	0.997	K2	0.9932	Samhd1	2	-	TS	0	0.0026	4.52e-5,0.00264	1130	K2	0	2-3:0.0	NA	NA	0.0321	0.0242	0.0157	0.0065	0.1442	0.1379	0.0877	0.0543	0.071
chr2:157135223-157135265	Samhd1	1	-	TS	0.97833	0.85885	0.11948	0.989	K2	0.9932	Samhd1	1	-	TS	1	0.003	0.997,1.0	1130	K2	0	00:03:01	NA	NA	0.9556	0.9758	0.9751	0.9897	0.7713	0.8066	0.8604	0.9333	0.929
chr2:160765185-160765781	Zhx3	8	-	TE	0.053078	0.21075	-0.15767	0.936	K2	0.9513	Zhx3	8	-	TE	0.0366	0.0391	0.0225,0.0616	264	K2	0.2265	6-7-8:0.03662	NA	NA	0	0.0904	0	0.1218	0.1172	0.1777	0.2297	0.1428	0.3708
chr2:160765782-160770446	Zhx3	7	-	TE	0.94638	0.78956	0.15682	0.933	K2	0.9513	Zhx3	7	-	TE	0.9634	0.04	0.938,0.978	264	K2	0.2265	6-7:0.9634	NA	NA	1	0.9096	1	0.8782	0.8828	0.8223	0.7703	0.8572	0.6292
chr2:164769898-164769902	Ube2c	1	+	TS	0.0022142	0.12083	-0.11862	0.979	K1	0.8835	Ube2c	1	+	TS	0	0.0039	6.77e-5,0.00394	757	K1	0	00:02:00	NA	NA	0.0002	0	0	0	0.1016	0.3018	0.005	0	0.1931
chr2:164769903-164770080	Ube2c	2	+	TS	0.99783	0.87904	0.11879	0.974	K1	0.8835	Ube2c	2	+	TS	1	0.004	0.996,1.0	757	K1	0	1-2:1.0	NA	NA	0.9998	1	1	1	0.8984	0.6982	0.995	1	0.8069
chr2:164802997-164803133	Acot8	2	-	CE	0.76834	0.90265	-0.13431	0.961	K2	0.8825	Acot8	2	-	CE	0.754	0.104	0.697,0.801	185	K1	0.8055	1-2-3:0.7536	1-3:0.2464	1-2:69.0,1-3:26.0,2-3:90.0	0.772	0.85	0.765	0.717	0.973	0.851	0.905	0.86	0.944
chr2:165023146-165023212	Ncoa5	4	-	CE	0.86414	0.98077	-0.11663	0.97	K1	0.6724	Ncoa5	4	-	CE	0.871	0.207	0.731,0.938	29	K1	0.5547	3-4-5:0.871	3-5:0.129	3-4:4.0,3-5:2.0,4-5:23.0	0.952	0.838	1	0.824	1	1	1	0.973	1
chr2:165784155-165785281	Zmynd8	38	-	TE	0.74402	0.4681	0.27592	0.909	K3	1.8662	Zmynd8	38	-	TE	0.9532	0.037	0.931,0.968	356	K3	0.2727	35-36-37-38:0.9532	NA	NA	0.4786	0.658	0.9223	0.7175	0.3912	0.5211	0.5176	0.5163	0.3964
chr2:165785309-165785518	Zmynd8	36	-	TE	0.020638	0.29845	-0.27781	0.986	K3	1.8662	Zmynd8	36	-	TE	0	0.0082	0.000144,0.00836	356	K3	0.2727	35-36:0.0	NA	NA	0	0	0	0.0879	0	0.4539	0.2592	0.4594	0.313
chr2:166566342-166566959	Prex1	44	-	TE	0.98305	0.66488	0.31817	1	K2	0.9647	Prex1	44	-	TE	1	0.002	0.998,1.0	1650	K2	0	42-43-44:1.0	NA	NA	0.9748	1	1	0.9435	0.6204	0.6382	0.6101	0.7303	0.7261
chr2:166566960-166566965	Prex1	43	-	TE	0.016958	0.33522	-0.31826	1	K2	0.9647	Prex1	43	-	TE	0	0.0018	3.1e-5,0.00181	1650	K2	0	42-43:0.0	NA	NA	0.0252	0	0	0.0565	0.3796	0.3618	0.3899	0.2697	0.2739
chr2:166633366-166633467	Prex1	6	-	CE	0.94385	0.99493	-0.051088	0.906	K0	0	Prex1	6	-	CE	1	0.136	0.861,0.997	19	K0	0	5-6-7:1.0	NA	5-6:6.0,6-7:13.0	1	1	1	1	1	1	1	1	1
chr2:166826927-166826957	Arfgef2	2	+	CE	0.54969	0.90192	-0.35223	0.98	K1	0.9911	Arfgef2	2	+	CE	1	0.615	0.368,0.983	2	K0	0	2-3:1.0	NA	2-3:2.0	NA	0	0.556	1	1	0.946	1	0.842	1
chr2:166935923-166936026	Cse1l	17	+	CE	0.94699	0.99734	-0.050351	0.924	K2	0.693	Cse1l	17	+	CE	0.942	0.1	0.872,0.972	66	K2	0.65	16-17-18-19:0.8798,16-17-19:0.06188	16-18-19:0.05828	16-17:33.0,16-18:2.0,17-18:29.0,17-19:2.0,18-19:31.0	1	1	1	0.87	1	1	1	1	1
chr2:168486686-168486771	Nfatc2	17	-	CE	0.89896	0.58218	0.31678	0.962	K2	1.2479	Nfatc2	17	-	CE	0	0.5143	0.0127,0.527	3	K0	0	NA	16-18:1.0	16-18:3.0	1	1	1	0	0.5	0.528	0.546	0.733	0.714
chr2:173213735-173213909	Zbp1	5	-	AL	0.87594	0.55992	0.31603	1	K2	1.0766	Zbp1	5	-	AL	0.924	0.061	0.887,0.948	210	K1	0.3886	4-5:0.9238	4-6:0.07619	4-5:194.0,4-6:16.0	0.892	0.847	0.87	0.867	0.63	0.506	0.555	0.554	0.558
chr2:173218742-173218910	Zbp1	2	-	TS	0.85315	0.99489	-0.14174	0.991	K1	0.8708	Zbp1	2	-	TS	0.9444	0.048	0.915,0.963	258	K1	0.3096	1-2:0.9444	NA	NA	0.7084	0.7938	0.9929	0.8464	1	1	1	1	1
chr2:173218911-173218923	Zbp1	1	-	TS	0.14718	0.0050091	0.14217	0.995	K1	0.8708	Zbp1	1	-	TS	0.0556	0.0477	0.0371,0.0848	258	K1	0.3096	00:02:00.100000	NA	NA	0.2916	0.2062	0.0071	0.1536	0	0	0	0	0
chr2:174076922-174077057	Stx16	1	+	TS	0.66372	0.30907	0.35465	0.927	K1	0.9872	Stx16	1	+	TS	0.8052	0.178	0.699,0.877	53	K1	0.7114	00:02:00.800000	NA	NA	0.3678	0.7058	0.7908	0.6651	0.059	0.2943	0.4249	0.5665	0.1661
chr2:174077058-174077189	Stx16	2	+	TS	0.33948	0.68898	-0.3495	0.913	K1	0.9872	Stx16	2	+	TS	0.1948	0.178	0.123,0.301	53	K1	0.7114	1-2:0.1948	NA	NA	0.6322	0.2942	0.2092	0.3349	0.941	0.7057	0.5751	0.4335	0.8339
chr2:174093929-174094072	Stx16	9	+	CE	0.91792	0.73381	0.18411	0.903	K2	1.4744	Stx16	9	+	CE	1	0.178	0.819,0.997	14	K0	0	8-9-10:1.0	NA	8-9:9.0,9-10:5.0	0.889	1	1	1	0.778	0.833	0.6	0.835	1
chr2:174281237-174282193	Nespas	10	-	TE	0.18291	0.53308	-0.35018	0.951	K1	0.9983	Nespas	10	-	TE	NA	NA	NA	NA	NA	NA	NA	NA	NA	NA	NA	NA	0.0546	0.5732	0.6114	0.5241	0.364	0.5823
chr2:174282194-174282502	Nespas	9	-	TE	0.81912	0.46984	0.34928	0.95	K1	0.9983	Nespas	9	-	TE	NA	NA	NA	NA	NA	NA	NA	NA	NA	NA	NA	NA	0.9454	0.4268	0.3886	0.4759	0.636	0.4177
chr2:174336747-174336791	Gnas	14	+	CE	0.35155	0.45294	-0.10138	0.985	K4	2.5488	Gnas	14	+	CE	0.384	0.044	0.362,0.406	1320	K3	1.6572	13-14-16-17-18:0.0201,13-14-17-18:0.3638	13-16-17-18:0.4166,13-17-18:0.1964,13-18:0.003083	13-14:428.0,13-16:391.0,13-17:187.0,13-18:3.0,14-16:16.0,14-17:295.0,16-17:431.0,17-18:991.0	0.386	0.338	0.303	0.345	0.496	0.447	0.484	0.396	0.441
chr2:180083345-180083460	Mtg2	3	+	CE	0.92342	0.9776	-0.054175	0.924	K3	1.1901	Mtg2	3	+	CE	0.924	0.079	0.874,0.953	126	K1	0.3891	2-3-4:0.9237	2-4:0.07634	2-3:61.0,2-4:5.0,3-4:60.0	0.925	0.948	0.9	0.95	1	1	1	0.941	0.982
chr2:181511574-181511615	Tpd52l2	11	+	CE	0.12316	0.20698	-0.083822	0.94	K4	1.0646	Tpd52l2	11	+	CE	0.131	0.069	0.101,0.17	261	K3	0.8204	7-9-11-12:0.000657,7-8-9-11-12:0.12,7-9-10-11-12:6.0e-6,7-8-9-10-11-12:0.01048	7-12:0.004298,7-9-12:0.02474,7-8-9-12:0.8398	7-8:230.0,7-9:6.0,7-12:1.0,8-9:225.0,9-10:1.0,9-11:18.0,9-12:198.0,10-11:3.0,11-12:41.0	0.0928	0.167	0.0901	0.118	0.176	0.206	0.252	0.184	0.205
chr2:181549273-181549590	Dnajc5	8	+	TE	0.53345	0.4521	0.081346	0.921	K2	1.4646	Dnajc5	8	+	TE	0.5432	0.042	0.522,0.564	1550	K2	1.3781	00:08:00.500000	NA	NA	0.5321	0.614	0.4768	0.5015	0.5086	0.4593	0.4328	0.429	0.431
chr2:181549591-181552232	Dnajc5	9	+	TE	0.34279	0.47708	-0.13429	0.996	K2	1.4646	Dnajc5	9	+	TE	0.3341	0.039	0.315,0.354	1550	K2	1.3781	8-9:0.3341	NA	NA	0.3526	0.2829	0.362	0.382	0.4151	0.4724	0.4905	0.5088	0.4983
chr2:181552233-181555133	Dnajc5	10	+	TE	0.12421	0.071031	0.053176	0.994	K2	1.4646	Dnajc5	10	+	TE	0.1227	0.027	0.11,0.137	1550	K2	1.3781	8-9-10:0.1227	NA	NA	0.1153	0.1032	0.1612	0.1165	0.0763	0.0683	0.0766	0.0622	0.0707
chr2:181572470-181572486	Uckl1	8	-	CE	0.40066	0.58883	-0.18817	0.982	K1	0.9999	Uckl1	8	-	CE	0.417	0.094	0.371,0.465	299	K1	0.9801	7-8-9:0.4171	7-9:0.5829	7-8:100.0,7-9:123.0,8-9:76.0	0.363	0.494	0.31	0.416	0.611	0.571	0.647	0.565	0.559
chr2:22940073-22940085	Abi1	28	-	TE	0.12168	0.20017	-0.078484	0.982	K3	1.9889	Abi1	28	-	TE	0.1257	0.022	0.115,0.137	2380	K3	1.4164	22-23-24-25-26-27-28:0.1257	NA	NA	0.1531	0.114	0.0984	0.116	0.1835	0.171	0.2436	0.1622	0.2372
chr2:24406977-24408200	Psd4	20	+	TE	0.00080056	0.1754	-0.1746	1	K2	0.9196	Psd4	20	+	TE	0	0.0024	4.18e-5,0.00244	1230	K2	0.1964	00:20:00	NA	NA	0	0	0	0	0.0411	0.1988	0.2619	0.1305	0.2426
chr2:24408201-24408729	Psd4	21	+	TE	0.97295	0.81047	0.16248	1	K2	0.9196	Psd4	21	+	TE	0.9696	0.017	0.96,0.977	1230	K2	0.1964	20-21:0.9696	NA	NA	0.975	0.9813	0.9648	0.9775	0.9372	0.7881	0.7259	0.8556	0.7468
chr2:24791143-24791156	Ehmt1	35	-	TE	0.47461	0.6141	-0.13949	0.906	K3	1.0716	Ehmt1	35	-	TE	0.4483	0.089	0.404,0.493	335	K3	1.0716	33-34-35:0.4483	NA	NA	0.6602	0.3833	0.454	0.4251	0.6297	0.5731	0.6363	0.6032	0.6283
chr2:25372330-25372333	Sapcd2	2	+	TS	0.9351	0.63775	0.29734	0.933	K2	0.9999	Sapcd2	2	+	TS	0.706	0.101	0.653,0.754	218	K2	0.874	2-3:0.706	NA	NA	0.999	1	1	1	0.7953	0.7011	0.8402	0.3618	0.4929
chr2:25372334-25372998	Sapcd2	3	+	TS	0.064973	0.36196	-0.29699	0.92	K2	0.9999	Sapcd2	3	+	TS	0.294	0.101	0.246,0.347	218	K2	0.874	1-2-3:0.294	NA	NA	0	0	0	0	0.2047	0.2989	0.1598	0.6382	0.5071
chr2:25437665-25437779	Abca2	15	+	CE	0.85792	0.97891	-0.12099	0.903	K0	0	Abca2	15	+	CE	1	0.615	0.368,0.983	2	K0	0	14-15-16:1.0	NA	14-15:1.0,15-16:1.0	1	NA	NA	1	1	1	1	1	1
chr2:25502401-25502558	Fbxw5	3	+	CE	0.97292	0.90544	0.067482	0.905	K1	0.5869	Fbxw5	3	+	CE	1	0.031	0.968,0.999	90	K0	0	2-3-4:1.0	NA	2-3:49.0,3-4:41.0	1	0.964	0.957	1	0.954	0.861	0.859	0.943	0.933
chr2:26396249-26397293	Inpp5e	15	-	TE	0.93844	0.99876	-0.060321	0.933	K1	0.6683	Inpp5e	15	-	TE	1	0.008	0.992,1.0	395	K1	0	14-15:1.0	NA	NA	0.8776	1	1	0.8253	1	1	1	1	1
chr2:26397294-26397924	Inpp5e	14	-	TE	0.061503	0.0012578	0.060245	0.92	K1	0.6683	Inpp5e	14	-	TE	0	0.0074	0.00013,0.00754	395	K1	0	00:14:00	NA	NA	0.1224	0	0	0.1747	0	0	0	0	0
chr2:27447843-27448369	Brd3	18	-	TE	0.81224	0.67223	0.14001	0.935	K2	1.3098	Brd3	18	-	TE	0.6714	0.102	0.618,0.72	229	K2	0.9135	00:18:00.700000	NA	NA	0.8407	0.8519	0.8622	0.849	0.6691	0.6567	0.6561	0.7485	0.635
chr2:28582825-28583189	Gtf3c5	2	-	TS	0.057882	0.18734	-0.12946	0.912	K1	0.8416	Gtf3c5	2	-	TS	0	0.107	0.00197,0.109	25	K1	0	1-2:0.0	NA	NA	0	0	0	0.1053	0.2701	0.1721	0.0969	0.2015	0.1734
chr2:28583190-28583279	Gtf3c5	1	-	TS	0.94165	0.81245	0.1292	0.929	K1	0.8416	Gtf3c5	1	-	TS	1	0.107	0.891,0.998	25	K1	0	00:02:01	NA	NA	1	1	1	0.8947	0.7299	0.8279	0.9031	0.7985	0.8266
chr2:29740364-29740978	Rapgef1	29	+	TE	0.2274	0.13112	0.096285	0.912	K1	0.8575	Rapgef1	29	+	TE	0.247	0.057	0.22,0.277	625	K1	0.8065	28-29:0.247	NA	NA	0.2258	0.2815	0.2749	0.1038	0.1487	0.0761	0.1794	0.1229	0.1228
chr2:29871023-29871133	Cercam	2	+	CE	0.89825	0.99024	-0.091991	0.932	K0	0	Cercam	2	+	CE	1	0.277	0.717,0.994	8	K0	0	1-2-3:1.0	NA	1-2:3.0,2-3:5.0	1	1	1	1	1	1	1	1	1
chr2:29871275-29871392	Cercam	3	+	CE	0.8967	0.98971	-0.093012	0.921	K0	0	Cercam	3	+	CE	1	0.341	0.652,0.993	6	K0	0	2-3-4:1.0	NA	2-3:5.0,3-4:1.0	1	NA	1	1	1	1	1	1	1
chr2:29875605-29875724	Cercam	6	+	CE	0.90818	0.98828	-0.080099	0.902	K0	0	Cercam	6	+	CE	1	0.254	0.741,0.995	9	K0	0	5-6-7:1.0	NA	5-6:8.0,6-7:1.0	1	1	1	1	1	1	1	1	1
chr2:29876161-29876267	Cercam	8	+	CE	0.88682	0.98753	-0.10071	0.914	K0	0	Cercam	8	+	CE	1	0.615	0.368,0.983	2	K0	0	7-8:1.0	NA	7-8:2.0	1	1	1	1	1	1	1	1	1
chr2:29878004-29878136	Cercam	9	+	CE	0.85037	0.98723	-0.13686	0.93	K1	0.7219	Cercam	9	+	CE	1	0.514	0.473,0.987	3	K0	0	9-10:1.0	NA	9-10:3.0	0.8	1	1	1	1	1	1	1	1
chr2:29880915-29881118	Cercam	11	+	CE	0.89048	0.98617	-0.095689	0.904	K0	0	Cercam	11	+	CE	1	0.441	0.549,0.99	4	K0	0	10-11-12:1.0	NA	10-11:2.0,11-12:2.0	1	1	1	1	1	1	1	1	1
chr2:30001100-30001159	Sptan1	26	+	CE	0.72274	0.91853	-0.19579	0.914	K2	0.901	Sptan1	26	+	CE	0.5	0.73	0.135,0.865	2	K1	1	26-27:0.5	25-27:0.5	25-27:1.0,26-27:1.0	1	1	1	0.75	0.963	0.966	0.956	1	0.785
chr2:30298416-30298489	Nup188	5	+	CE	0.83101	0.98511	-0.1541	0.959	K1	0.8616	Nup188	5	+	CE	1	0.259	0.736,0.995	8.79	K0	0	4-5-6:1.0	NA	4-5:4.9,5-6:3.9	1	0.846	1	0.715	1	1	1	1	1
chr2:30298416-30298489	Nup188	5	+	CE	0.83101	0.98511	-0.1541	0.959	K1	0.8616	Gm28038	3	+	CE	NA	NA	NA	NA	NA	NA	NA	NA	NA	NA	NA	NA	0.818	NA	NA	NA	NA	NA
chr2:30309219-30309333	Nup188	15	+	CE	0.86877	0.98763	-0.11886	0.922	K0	0	Nup188	15	+	CE	1	0.615	0.368,0.983	2	K0	0	14-15-16:1.0	NA	14-15:1.0,15-16:1.0	1	1	NA	1	1	1	1	1	1
chr2:30315116-30315181	Nup188	18	+	CE	0.90875	0.98868	-0.079928	0.908	K0	0	Nup188	18	+	CE	1	0.254	0.741,0.995	9	K0	0	17-18-19:1.0	NA	17-18:4.0,18-19:5.0	NA	1	NA	NA	1	1	1	1	1
chr2:30316488-30316607	Nup188	19	+	CE	0.88247	0.98786	-0.10539	0.91	K0	0	Nup188	19	+	CE	1	0.341	0.652,0.993	6	K0	0	18-19-20:1.0	NA	18-19:5.0,19-20:1.0	NA	1	NA	NA	1	1	1	1	1
chr2:30323520-30323634	Nup188	25	+	CE	0.87981	0.98658	-0.10676	0.92	K0	0	Nup188	25	+	CE	1	0.341	0.652,0.993	6	K0	0	24-25-26:1.0	NA	24-25:4.0,25-26:2.0	NA	1	NA	1	1	1	1	1	1
chr2:30325228-30325348	Nup188	26	+	CE	0.8763	0.98864	-0.11234	0.923	K0	0	Nup188	26	+	CE	1	0.615	0.368,0.983	2	K0	0	25-26:1.0	NA	25-26:2.0	NA	1	NA	1	1	1	1	1	1
chr2:30325473-30325539	Nup188	27	+	CE	0.85312	0.98925	-0.13613	0.951	K0	0	Nup188	27	+	CE	NA	NA	NA	NA	NA	NA	NA	NA	NA	1	1	NA	NA	1	1	1	1	1
chr2:30326450-30326578	Nup188	28	+	CE	0.89038	0.99094	-0.10056	0.929	K0	0	Nup188	28	+	CE	NA	NA	NA	NA	NA	NA	NA	NA	NA	1	NA	NA	NA	1	1	1	1	1
chr2:30327448-30327587	Nup188	29	+	CE	0.8592	0.98974	-0.13054	0.937	K0	0	Nup188	29	+	CE	NA	NA	NA	NA	NA	NA	NA	NA	NA	1	1	NA	NA	1	1	1	1	1
chr2:30329307-30329413	Nup188	30	+	CE	0.88674	0.98872	-0.10198	0.925	K0	0	Nup188	30	+	CE	NA	NA	NA	NA	NA	NA	NA	NA	NA	1	1	NA	NA	1	1	1	1	1
chr2:30330847-30331016	Nup188	32	+	CE	0.89417	0.98781	-0.09364	0.911	K0	0	Nup188	32	+	CE	1	0.341	0.652,0.993	6	K0	0	31-32-33:1.0	NA	31-32:4.0,32-33:2.0	1	1	NA	1	1	1	1	1	1
chr2:30332820-30332887	Nup188	34	+	CE	0.88319	0.9886	-0.10541	0.919	K0	0	Nup188	34	+	CE	1	0.615	0.368,0.983	2	K0	0	33-34:1.0	NA	33-34:2.0	1	1	NA	NA	1	1	1	1	1
chr2:30333270-30333465	Nup188	35	+	CE	0.87565	0.98598	-0.11033	0.903	K0	0	Nup188	35	+	CE	NA	NA	NA	NA	NA	NA	NA	NA	NA	1	1	1	NA	1	1	1	1	1
chr2:30336324-30336401	Nup188	36	+	CE	0.85761	0.98882	-0.13121	0.942	K0	0	Nup188	36	+	CE	NA	NA	NA	NA	NA	NA	NA	NA	NA	1	1	NA	NA	1	1	1	1	1
chr2:30337224-30337405	Nup188	39	+	CE	0.87402	0.98699	-0.11297	0.929	K0	0	Nup188	39	+	CE	1	0.441	0.549,0.99	4	K0	0	38-39-40:1.0	NA	38-39:1.0,39-40:3.0	1	1	1	NA	1	1	1	1	1
chr2:30339499-30339699	Nup188	40	+	CE	0.89005	0.98914	-0.099088	0.918	K0	0	Nup188	40	+	CE	1	0.441	0.549,0.99	4	K0	0	39-40-41:1.0	NA	39-40:3.0,40-41:1.0	1	1	1	1	1	1	1	1	1
chr2:30339816-30339908	Nup188	41	+	CE	0.87284	0.99006	-0.11722	0.926	K0	0	Nup188	41	+	CE	1	0.341	0.652,0.993	6	K0	0	40-41-42:1.0	NA	40-41:1.0,41-42:5.0	1	1	1	1	1	1	1	1	1
chr2:30340589-30340747	Nup188	42	+	CE	0.90408	0.98832	-0.084243	0.901	K0	0	Nup188	42	+	CE	1	0.306	0.688,0.994	7	K0	0	41-42-43:1.0	NA	41-42:5.0,42-43:2.0	1	1	1	1	1	1	1	1	1
chr2:30341692-30341829	Nup188	43	+	CE	0.89905	0.98803	-0.088976	0.903	K0	0	Nup188	43	+	CE	1	0.254	0.741,0.995	9	K0	0	42-43-44:1.0	NA	42-43:2.0,43-44:7.0	1	1	1	1	1	1	1	1	1
chr2:31007779-31007857	Usp20	13	+	CE	0.83282	0.97104	-0.13822	0.913	K1	0.6572	Usp20	13	+	CE	1	0.441	0.549,0.99	4	K0	0	11-13-14:1.0	NA	11-13:2.0,13-14:2.0	1	0.83	1	1	1	1	1	1	1
chr2:31970903-31971232	Aif1l	7	+	TE	0.71167	0.11747	0.59421	0.983	K1	0.9988	Aif1l	7	+	TE	0.8855	0.235	0.717,0.952	21	K1	0.5133	00:07:00.900000	NA	NA	0.8699	0.5837	0.9167	0.4797	0.4277	0	0	0	0
chr2:31971233-31973442	Aif1l	8	+	TE	0.29007	0.88125	-0.59119	0.975	K1	0.9988	Aif1l	8	+	TE	0.1145	0.2346	0.0484,0.283	21	K1	0.5133	7-8:0.1145	NA	NA	0.1301	0.4163	0.0833	0.5203	0.5723	1	1	1	1
chr2:32020258-32020357	Nup214	24	+	CE	0.88444	0.98728	-0.10283	0.923	K0	0	Nup214	24	+	CE	1	0.615	0.368,0.983	2	K0	0	23-24-25:1.0	NA	23-24:1.0,24-25:1.0	1	1	NA	1	1	1	1	1	1
chr2:32026848-32026926	Nup214	26	+	CE	0.82169	0.98186	-0.16017	0.973	K1	0.6501	Nup214	26	+	CE	0.833	0.358	0.578,0.936	11	K1	0.6501	25-26-27:0.8333	25-27:0.1667	25-26:7.0,25-27:1.0,26-27:3.0	1	1	NA	1	1	1	1	1	1
chr2:32030707-32030797	Nup214	27	+	CE	0.86613	0.98343	-0.11729	0.911	K0	0	Nup214	27	+	CE	1	0.441	0.549,0.99	4	K0	0	25-27,26-27:1.0	NA	25-26:7.0,25-27:1.0,26-27:3.0	1	1	NA	1	1	1	1	1	1
chr2:32219214-32219216	Prrc2b	22	+	AA	0.7388	0.39761	0.34119	0.903	K1	0.9911	Prrc2b	22	+	AA	0.571	0.438	0.336,0.774	11	K1	0.9852	21-22-23:0.5714	21-23:0.4286	21-22:4.0,21-23:3.0,22-23:4.0	1	0.8	0.333	0.333	0.4	0.625	0.154	0.444	0.286
chr2:32619340-32619529	St6galnac6	13	+	TE	0.061103	0.40448	-0.34338	0.971	K2	1.26	St6galnac6	13	+	TE	0.2137	0.145	0.151,0.296	85	K2	1.1136	00:13:00.200000	NA	NA	0	0	0	0	0.4378	0.4255	0.6298	0.1483	0.3719
chr2:32909849-32909977	Fam129b	3	+	CE	0.86058	0.99104	-0.13046	0.948	K0	0	Fam129b	3	+	CE	1	0.441	0.549,0.99	4	K0	0	2-3-4:1.0	NA	2-3:3.0,3-4:1.0	1	1	NA	1	1	1	1	1	1
chr2:32911341-32911446	Fam129b	4	+	CE	0.85695	0.99075	-0.1338	0.948	K0	0	Fam129b	4	+	CE	1	0.384	0.607,0.991	5	K0	0	3-4-5:1.0	NA	3-4:1.0,4-5:4.0	1	NA	NA	NA	1	1	1	1	1
chr2:32919496-32919600	Fam129b	7	+	CE	0.85265	0.98826	-0.13561	0.949	K0	0	Fam129b	7	+	CE	NA	NA	NA	NA	NA	NA	NA	NA	NA	NA	1	NA	NA	1	1	1	1	1
chr2:32919703-32919865	Fam129b	8	+	CE	0.85715	0.98722	-0.13007	0.927	K0	0	Fam129b	8	+	CE	1	0.441	0.549,0.99	4	K0	0	8-9:1.0	NA	8-9:4.0	NA	1	NA	NA	1	1	1	1	1
chr2:32920953-32921140	Fam129b	9	+	CE	0.9001	0.98993	-0.089829	0.909	K0	0	Fam129b	9	+	CE	1	0.277	0.717,0.994	8	K0	0	8-9-10:1.0	NA	8-9:4.0,9-10:4.0	NA	NA	1	NA	1	1	1	1	1
chr2:32922558-32922674	Fam129b	11	+	CE	0.8566	0.99145	-0.13485	0.955	K0	0	Fam129b	11	+	CE	NA	NA	NA	NA	NA	NA	NA	NA	NA	1	1	1	1	1	1	1	1	1
chr2:32922856-32922963	Fam129b	12	+	CE	0.86569	0.98954	-0.12385	0.934	K0	0	Fam129b	12	+	CE	NA	NA	NA	NA	NA	NA	NA	NA	NA	1	1	NA	1	1	1	1	1	1
chr2:3326199-3326716	Nmt2	17	+	TE	0.091452	0.0015466	0.089906	0.963	K2	1.4027	Nmt2	17	+	TE	0	0.0243	0.000427,0.0247	119	K2	0.9639	16-17:0.0	NA	NA	0.2344	0	0.0313	0.1552	0	0	0	0	0
chr2:34176749-34176861	Pbx3	8	-	CE	0.34887	0.87042	-0.52155	0.993	K1	0.9183	Pbx3	8	-	CE	0.333	0.53	0.129,0.659	6	K1	0.9183	7-8-9:0.3333	7-9:0.6667	7-8:1.0,7-9:3.0,8-9:2.0	NA	0.286	1	1	1	1	1	1	NA
chr2:34674594-34676984	Gapvd1	30	-	TE	0.26113	0.1597	0.10142	0.993	K1	0.895	Gapvd1	30	-	TE	0.263	0.063	0.233,0.296	534	K1	0.8312	29-30:0.263	NA	NA	0.2256	0.3116	0.2757	0.2255	0.1713	0.1662	0.1483	0.1356	0.1732
chr2:34676985-34678177	Gapvd1	29	-	TE	0.73886	0.84021	-0.10135	0.99	K1	0.895	Gapvd1	29	-	TE	0.737	0.063	0.704,0.767	534	K1	0.8312	00:29:00.700000	NA	NA	0.7744	0.6884	0.7243	0.7745	0.8287	0.8338	0.8517	0.8644	0.8268
chr2:34943256-34943257	Traf1	18	-	TE	0.73889	0.14823	0.59065	0.967	K2	1.0454	Traf1	18	-	TE	0.8813	0.018	0.872,0.89	3620	K2	0.5638	17-18:0.8813	NA	NA	0.3237	0.7643	0.8139	0.9119	0.0163	0.5044	0.0161	0.1862	0.0162
chr2:34943258-34944091	Traf1	17	-	TE	0.25553	0.8463	-0.59078	0.949	K2	1.0454	Traf1	17	-	TE	0.1117	0.018	0.103,0.121	3620	K2	0.5638	00:17:00.100000	NA	NA	0.6694	0.2309	0.1812	0.0834	0.9763	0.4898	0.9802	0.8083	0.9781
chr2:34960821-34960887	Traf1	4	-	CE	0.62647	0.49979	0.12668	0.908	K2	1.1005	Traf1	4	-	CE	0.646	0.104	0.592,0.696	228	K1	0.9374	2-4-5:0.6462	2-5:0.3538	2-4:64.0,2-5:49.0,4-5:115.0	0.667	0.684	0.616	0.524	0.553	0.526	0.42	0.468	0.534
chr2:38368842-38369199	Lhx2	6	+	TE	0.84447	0.29905	0.54542	0.974	K1	0.9626	Lhx2	6	+	TE	0.931	0.346	0.632,0.978	8	K1	0.3622	00:06:00.900000	NA	NA	NA	NA	NA	NA	0.3238	0.6134	0.034	0.5168	0
chr2:38369200-38369733	Lhx2	7	+	TE	0.15601	0.70583	-0.54982	0.975	K1	0.9626	Lhx2	7	+	TE	0.069	0.3462	0.0218,0.368	8	K1	0.3622	6-7:0.06902	NA	NA	NA	NA	NA	NA	0.6762	0.3866	0.966	0.4832	1
chr2:39194354-39196776	Ppp6c	9	-	TE	0.12089	0.2037	-0.082815	0.998	K1	0.7647	Ppp6c	9	-	TE	0.1158	0.023	0.105,0.128	2060	K1	0.5172	8-9:0.1158	NA	NA	0.1502	0.0898	0.1349	0.1115	0.2225	0.1957	0.2026	0.2058	0.1918
chr2:39196777-39197589	Ppp6c	8	-	TE	0.87912	0.79622	0.082896	0.997	K1	0.7647	Ppp6c	8	-	TE	0.8842	0.023	0.872,0.895	2060	K1	0.5172	00:08:00.900000	NA	NA	0.8498	0.9102	0.8651	0.8885	0.7775	0.8043	0.7974	0.7942	0.8082
chr2:49934762-49934827	Lypd6b	6	+	CE	0.11469	0.38653	-0.27184	0.925	K1	0.9183	Lypd6b	6	+	CE	0.143	0.3061	0.0569,0.363	14	K1	0.5918	6-7:0.1429	5-7:0.8571	5-7:12.0,6-7:2.0	0.13	0	0	0.04	0	0.333	0	0.333	0
chr2:51131835-51132545	Rnd3	7	-	TE	0.24609	0.80603	-0.55994	0.902	K1	0.4981	Rnd3	7	-	TE	0.098	0.1431	0.0509,0.194	49	K1	0.4626	00:07:00.100000	NA	NA	0	0.8906	0	0	0	0.8542	0.9125	0	0.1258
chr2:59612042-59612043	Tanc1	1	+	TS	0.85413	0.085361	0.76877	0.998	K1	0	Tanc1	1	+	TS	1	0.384	0.607,0.991	5	K1	0	00:02:01	NA	NA	NA	0	1	NA	0	0	0	0	1
chr2:59612044-59612196	Tanc1	2	+	TS	0.14419	0.91481	-0.77062	1	K1	0	Tanc1	2	+	TS	0	0.3845	0.00851,0.393	5	K1	0	1-2:0.0	NA	NA	NA	1	0	NA	1	1	1	1	0
chr2:60332957-60332960	Ly75	19	-	AA	0.9675	0.75786	0.20964	0.971	K1	0.9544	Ly75	19	-	AA	1	0.093	0.905,0.998	29	K0	0	17-19-20:1.0	NA	17-19:13.0,19-20:16.0	0	NA	1	1	0.75	0.75	0.625	0.857	1
chr2:6543430-6544806	Celf2	34	-	TE	0.092813	0.0012605	0.091553	1	K3	2.0102	Celf2	34	-	TE	0.094	0.0168	0.0862,0.103	3450	K3	1.4363	31-32-33-34:0.09398	NA	NA	0.0832	0.0878	0.1299	0.0681	0	0	0	0	0.0049
chr2:6546240-6546333	Celf2	29	-	TE	0.69513	0.18409	0.51104	0.943	K1	0.9955	Celf2	29	-	TE	0.4605	0.475	0.234,0.709	9	K1	0.9955	28-29:0.4605	NA	NA	NA	NA	1	1	0	0.307	0	0	0
chr2:6546334-6546779	Celf2	28	-	TE	0.31018	0.81208	-0.5019	0.938	K1	0.9955	Celf2	28	-	TE	0.5395	0.475	0.291,0.766	9	K1	0.9955	00:28:00.500000	NA	NA	NA	NA	0	0	1	0.693	1	1	1
chr2:6607882-6607961	Celf2	17	-	CE	0.76846	0.92783	-0.15937	1	K3	0.9744	Celf2	17	-	CE	0.745	0.064	0.712,0.776	501	K2	0.9717	15-17-18-19:0.002998,15-16-17-18-19:0.7421	15-16-18-19:0.2278,15-16-19:0.0271	15-16:321.0,15-17:1.0,16-17:224.0,16-18:65.0,16-19:7.0,17-18:204.0,18-19:256.0	0.767	0.806	0.737	0.794	0.916	0.936	0.94	0.924	0.93
chr2:69731746-69731813	Ppig	3	+	CE	0.95842	0.9048	0.053621	0.947	K2	1.3813	Ppig	3	+	CE	0.933	0.052	0.901,0.953	258	K2	1.2516	1-3-4:0.5754,2-3-4:0.3572	1-4:0.06742	1-3:58.0,1-4:9.0,2-3:36.0,2-4:2.0,3-4:155.0	0.964	0.976	0.964	0.976	0.917	0.9	0.891	0.893	0.939
chr2:69761722-69761886	Ccdc173	8	-	CE	0.96665	0.55077	0.41588	0.998	K1	0.9852	Ccdc173	8	-	CE	1	0.093	0.905,0.998	29	K0	0	5-8-9,6-8-9,7-8-9:1.0	NA	5-6:30.0,5-8:2.0,6-8:10.0,7-8:1.0,8-9:16.0	1	1	1	1	1	0.571	1	NA	1
chr2:71262651-71262859	Dync1i2	26	+	TE	0.013475	0.23314	-0.21967	1	K3	2.0399	Dync1i2	26	+	TE	0	0.0118	0.000207,0.012	247	K3	1.3767	00:26:00	NA	NA	0.0445	0	0	0	0.1598	0.1577	0.3414	0.1947	0.3073
chr2:73137527-73137655	Ola1	9	-	AL	0.16383	0.080471	0.083357	0.926	K1	0.6881	Ola1	9	-	AL	0.153	0.12	0.104,0.224	98	K1	0.6175	8-9:0.1531	8-10:0.8469	8-9:15.0,8-10:83.0	0.152	0.14	0.184	0.147	0.0732	0.0365	0.105	0.0625	0.0909
chr2:73429610-73430038	Wipf1	12	-	TE	0.98806	0.39627	0.5918	1	K2	0.9935	Wipf1	12	-	TE	1	0.002	0.998,1.0	1650	K2	0	10-11-12:1.0	NA	NA	1	1	1	0.9436	0.4524	0.3399	0.369	0.4112	0.407
chr2:73430039-73432146	Wipf1	11	-	TE	0.011966	0.60382	-0.59185	1	K2	0.9935	Wipf1	11	-	TE	0	0.0018	3.11e-5,0.00181	1650	K2	0	10-11:0.0	NA	NA	0	0	0	0.0564	0.5476	0.6601	0.631	0.5888	0.593
chr2:73439977-73440156	Wipf1	6	-	CE	0.88228	0.98938	-0.1071	0.911	K0	0	Wipf1	6	-	CE	1	0.341	0.652,0.993	6	K0	0	6-7:1.0	NA	6-7:6.0	1	1	1	1	1	1	1	1	1
chr2:73823201-73823306	Atf2	21	-	CE	0.95161	0.84538	0.10623	0.914	K1	0.8203	Atf2	21	-	CE	1	0.043	0.956,0.999	65	K0	0	20-21-22:1.0	NA	20-21:27.0,21-22:38.0	0.927	1	1	0.918	0.957	0.862	0.813	0.892	0.744
chr2:79635352-79635425	Ssfa2	1	+	TS	0.85761	0.1013	0.75631	0.999	K2	0.828	Ssfa2	1	+	TS	NA	NA	NA	NA	NA	NA	NA	NA	NA	1	NA	NA	NA	0	0	0	0	0
chr2:79635426-79635454	Ssfa2	2	+	TS	0.14367	0.62982	-0.48615	0.93	K2	0.828	Ssfa2	2	+	TS	NA	NA	NA	NA	NA	NA	NA	NA	NA	0	NA	NA	NA	0.2608	0.2608	1	0.7723	1
chr2:84670655-84670676	2700094K13Rik	4	-	TS	0.57343	0.77575	-0.20232	0.962	K3	1.1549	2700094K13Rik	4	-	TS	0.4958	0.036	0.478,0.514	2060	K3	1.1549	2-3-4-5:0.4958	NA	NA	0.6088	0.5992	0.5039	0.6589	0.687	0.6672	0.8563	0.8794	0.7899
chr2:84670677-84670697	2700094K13Rik	3	-	TS	0.39826	0.19301	0.20524	0.957	K3	1.1549	2700094K13Rik	3	-	TS	0.4765	0.037	0.458,0.495	2060	K3	1.1549	3-4-5:0.4765	NA	NA	0.3694	0.3636	0.4707	0.311	0.2892	0.3051	0.1084	0.0779	0.1832
chr2:84675745-84675858	Tmx2	6	-	CE	0.98489	0.91989	0.065001	0.976	K1	0.4929	Tmx2	6	-	CE	1	0.007	0.993,1.0	434	K0	0	5-6-7:1.0	NA	5-6:183.0,5-7:3.0,6-7:251.0	1	1	0.972	0.969	0.959	0.955	0.911	0.896	0.892
chr2:84838850-84839407	Slc43a1	1	+	TS	0.072346	0.44133	-0.36898	0.95	K1	0.9997	Slc43a1	1	+	TS	0	0.1502	0.00285,0.153	17	K1	0	00:02:00	NA	NA	0	0.1273	0	0	0	0.5099	0	0.6102	0.5634
chr2:84839408-84839681	Slc43a1	2	+	TS	0.92558	0.56185	0.36374	0.934	K1	0.9997	Slc43a1	2	+	TS	1	0.15	0.847,0.997	17	K1	0	1-2:1.0	NA	NA	1	0.8727	1	1	1	0.4901	1	0.3898	0.4366
chr2:91143485-91143521	Madd	48	-	AD	0.2539	0.081227	0.17267	0.996	K1	0.8813	Madd	48	-	AD	0.224	0.165	0.154,0.319	67	K1	0.7672	47-48:0.2239	47-49:0.7761	47-48:15.0,47-49:52.0	0.197	0.236	0.3	0.276	0.0988	0.058	0.0484	0.0636	0.087
chr2:91234300-91234814	Ddb2	4	-	RI	0.60397	0.4235	0.18047	0.967	K2	1.1149	Ddb2	4	-	RI	0.622	0.12	0.56,0.68	176	K1	0.9565	3-4-5:0.6221	3-5:0.3779	3-4:65.0,3-5:41.0,4-5:70.0	0.615	0.572	0.664	0.557	0.478	0.496	0.407	0.33	0.399
chr2:91269070-91269111	Arfgap2	9	+	CE	0.04033	0.097619	-0.05729	0.925	K3	0.6141	Arfgap2	9	+	CE	0.0329	0.0471	0.0178,0.0649	171	K3	0.3926	8-9-10-11-12-13:0.03286,8-9-10-12-13:3.2e-5	8-10-11-12-13:0.9429,8-10-12-13:0.006475,8-13:0.01774	8-9:6.0,8-10:157.0,8-13:3.0,9-10:5.0,10-11:134.0,10-12:1.0,11-12:181.0,12-13:185.0	0.0443	0.0621	0	0.0314	0.0741	0.0644	0.0881	0.0924	0.152
chr2:91568637-91568747	Ckap5	16	+	CE	0.89319	0.99204	-0.098849	0.91	K0	0	Ckap5	16	+	CE	1	0.233	0.762,0.995	10	K0	0	15-16-17:1.0	NA	15-16:4.0,16-17:6.0	1	1	1	1	1	1	1	1	1
chr2:91570180-91570272	Ckap5	17	+	CE	0.89488	0.99255	-0.097669	0.924	K0	0	Ckap5	17	+	CE	1	0.131	0.867,0.998	20	K0	0	16-17-18:1.0	NA	16-17:6.0,17-18:14.0	1	1	1	1	1	1	1	1	1
chr2:91588669-91588757	Ckap5	28	+	CE	0.90926	0.99118	-0.081918	0.917	K0	0	Ckap5	28	+	CE	1	0.254	0.741,0.995	9	K0	0	27-28-29:1.0	NA	27-28:6.0,28-29:3.0	1	1	NA	1	1	1	1	1	1
chr2:91595688-91595823	Ckap5	32	+	CE	0.91988	0.99229	-0.072415	0.901	K0	0	Ckap5	32	+	CE	1	0.178	0.819,0.997	14	K0	0	31-32-33:1.0	NA	31-32:10.0,32-33:4.0	1	1	NA	1	1	1	1	1	1
chr2:92184276-92184352	Phf21a	5	+	TS	0.80809	0.14495	0.66315	0.999	K2	0.8062	Phf21a	5	+	TS	0.7532	0.346	0.535,0.881	15	K2	0.8062	3-4-5:0.7532	NA	NA	0	1	1	1	0	0.087	0.1131	0.0479	0.058
chr2:94001425-94001513	Alkbh3	10	-	CE	0.65946	0.80603	-0.14657	0.986	K3	1.6364	Alkbh3	10	-	CE	0.628	0.1	0.576,0.676	250	K3	1.3892	8-9-10-11-12:0.621,8-9-10-12:0.006668	8-12:0.007132,8-9-11-12:0.2462,8-9-12:0.119	8-9:120.0,8-12:1.0,9-10:94.0,9-11:40.0,9-12:19.0,10-11:95.0,10-12:1.0,11-12:119.0	0.64	0.639	0.684	0.717	0.802	0.87	0.795	0.807	0.779
chr2:94327937-94328485	Ttc17	23	-	AL	0.87413	0.53171	0.34242	0.977	K1	1	Ttc17	23	-	AL	0.909	0.212	0.751,0.963	22	K1	0.4395	22-23:0.9091	22-24:0.09091	22-23:20.0,22-24:2.0	0.879	0.867	1	0.962	0.64	0.333	0.55	0.5	0.632
chr3:101855776-101858929	Slc22a15	15	-	TE	0.5804	0.1619	0.4185	0.969	K1	0.9978	Slc22a15	15	-	TE	0.6149	0.186	0.517,0.703	71.4	K1	0.9616	14-15:0.6149	NA	NA	0.4211	0.4725	1	0.4082	0.1692	0.1741	0.0822	0.2025	0.0635
chr3:101858930-101860519	Slc22a15	14	-	TE	0.41853	0.83868	-0.42016	0.957	K1	0.9978	Slc22a15	14	-	TE	0.3851	0.186	0.297,0.483	71.4	K1	0.9616	00:14:00.400000	NA	NA	0.5789	0.5275	0	0.5918	0.8308	0.8259	0.9178	0.7975	0.9365
chr3:103064234-103064399	Nras	8	+	TE	0.77457	0.516	0.25857	0.997	K1	0.9995	Nras	8	+	TE	0.768	0.038	0.748,0.786	1350	K1	0.7815	00:08:00.800000	NA	NA	0.8086	0.8301	0.6748	0.7918	0.5134	0.4208	0.6122	0.5603	0.4734
chr3:103064400-103067914	Nras	9	+	TE	0.22559	0.48409	-0.25849	0.998	K1	0.9995	Nras	9	+	TE	0.232	0.038	0.214,0.252	1350	K1	0.7815	8-9:0.232	NA	NA	0.1914	0.1699	0.3252	0.2082	0.4866	0.5792	0.3878	0.4397	0.5266
chr3:103279293-103279878	Trim33	1	+	TS	0.41787	0.7998	-0.38193	0.969	K1	0.9716	Trim33	1	+	TS	1	0.514	0.473,0.987	3	K1	0	00:02:01	NA	NA	0.4012	0	0.2018	NA	0.8402	0.8547	1	0	0.7718
chr3:103279879-103280446	Trim33	2	+	TS	0.57545	0.19639	0.37906	0.971	K1	0.9716	Trim33	2	+	TS	0	0.5143	0.0127,0.527	3	K1	0	1-2:0.0	NA	NA	0.5988	1	0.7982	NA	0.1598	0.1453	0	1	0.2282
chr3:103804928-103805032	Gm15471	4	+	CE	0.3708	0.69618	-0.32538	0.922	K1	0.9852	Gm15471	4	+	CE	0.25	0.5806	0.0764,0.657	4	K1	0.8113	4-5:0.25	3-5:0.75	3-5:3.0,4-5:1.0	0.2	0.429	0.333	0.385	1	NA	NA	0.75	0.667
chr3:103821762-103821828	Ap4b1	17	+	TE	0.070118	0.24854	-0.17842	0.928	K2	1.181	Ap4b1	17	+	TE	0.0772	0.0435	0.0585,0.102	402	K2	1.181	16-17:0.07719	NA	NA	0.1833	0	0.0802	0	0.276	0.1753	0.1622	0.2396	0.3805
chr3:106735405-106735904	Lrif1	6	+	TE	0.032987	0.23043	-0.19744	0.991	K2	1.1756	Lrif1	6	+	TE	0.0567	0.0341	0.0424,0.0765	504	K2	1.1756	00:06:00.100000	NA	NA	0.0957	0	0	0	0.2692	0.2664	0.2746	0.2262	0.1072
chr3:106736575-106736577	Lrif1	8	+	TE	0.65369	0.014217	0.63947	0.957	K2	1.1756	Lrif1	8	+	TE	0.6336	0.07	0.598,0.668	504	K2	1.1756	6-7-8:0.6336	NA	NA	0.0134	0.9678	0.9743	0.6848	0.0107	0.0108	0.0106	0.0115	0.013
chr3:107103945-107105971	Kcna2	5	+	TE	0.05094	0.4614	-0.41046	0.91	K2	1.3751	Kcna2	5	+	TE	0	0.2021	0.00394,0.206	12	K2	0	00:05:00	NA	NA	0	0	0	0	0.5634	NA	0.9644	0	0.3456
chr3:107107738-107115005	Kcna2	7	+	TE	0.80878	0.14181	0.66698	0.941	K2	1.3751	Kcna2	7	+	TE	1	0.202	0.794,0.996	12	K2	0	5-6-7:1.0	NA	NA	0.2372	1	1	1	0.1326	NA	0.0356	0.1337	0
chr3:107748285-107749169	Csf1	9	-	AA	0.90908	0.45155	0.45753	0.981	K1	0.9852	Csf1	9	-	AA	1	0.341	0.652,0.993	6	K0	0	8-9-10:1.0	NA	8-9:2.0,9-10:4.0	1	1	1	1	0.429	1	NA	NA	1
chr3:108041137-108041325	Gstm4	12	-	TE	0.0054694	0.23524	-0.22977	0.98	K2	1.088	Gstm4	12	-	TE	0	0.0106	0.000187,0.0108	274	K2	0.2604	00:12:00	NA	NA	0	0	0	0	0.4212	0.4445	0	0.0304	0.25
chr3:108086439-108086627	Ampd2	2	-	TS	0.74416	0.97327	-0.2291	0.914	K1	0.9975	Ampd2	2	-	TS	0.9266	0.31	0.666,0.976	10	K1	0.3784	1-2:0.9266	NA	NA	0	0	0.5293	1	1	1	1	1	1
chr3:108086628-108086651	Ampd2	1	-	TS	0.25748	0.02699	0.23049	0.916	K1	0.9975	Ampd2	1	-	TS	0.0734	0.3103	0.0237,0.334	10	K1	0.3784	00:02:00.100000	NA	NA	1	1	0.4707	0	0	0	0	0	0
chr3:108357229-108361443	Sort1	22	+	TE	0.10159	0.88826	-0.78667	1	K1	0	Sort1	22	+	TE	0	0.2773	0.00568,0.283	8	K1	0	00:22:00	NA	NA	NA	NA	NA	NA	NA	NA	1	NA	1
chr3:108361444-108361511	Sort1	23	+	TE	0.89876	0.11206	0.7867	1	K1	0	Sort1	23	+	TE	1	0.277	0.717,0.994	8	K1	0	22-23:1.0	NA	NA	NA	NA	NA	NA	NA	NA	0	NA	0
chr3:121155398-121155845	Rwdd3	14	-	TE	0.19126	0.89022	-0.69896	0.999	K2	1.3184	Rwdd3	14	-	TE	0.25	0.357	0.119,0.476	14	K2	0.8113	11-12-13-14:0.25	NA	NA	0.0778	0.083	NA	0.0848	1	NA	1	NA	NA
chr3:121155846-121155864	Rwdd3	13	-	TE	0.64814	0.1108	0.53734	0.992	K2	1.3184	Rwdd3	13	-	TE	0.75	0.357	0.524,0.881	14	K2	0.8113	11-12-13:0.75	NA	NA	0.5335	0.8944	NA	0.5281	0	NA	0	NA	NA
chr3:123385986-123386108	Mettl14	1	-	TS	0.23661	0.030565	0.20604	0.913	K2	1.2299	Mettl14	1	-	TS	0	0.0744	0.00135,0.0758	37	K2	0.5357	00:03:00	NA	NA	0.3521	0	0.411	0.3262	0	0	0	0.0669	0
chr3:127587941-127588137	Zgrf1	17	+	CE	0.6579	0.89378	-0.23588	0.93	K1	0.9183	Zgrf1	17	+	CE	1	0.615	0.368,0.983	2	K0	0	17-18:1.0	NA	17-18:2.0	0.667	1	NA	0.714	1	0.774	1	1	1
chr3:127815596-127815694	Ap1ar	7	-	CE	0.93557	0.84417	0.091396	0.924	K1	0.6752	Ap1ar	7	-	CE	0.883	0.1	0.823,0.923	113	K1	0.5198	6-7-8:0.8833	6-8:0.1167	6-7:73.0,6-8:7.0,7-8:33.0	1	0.965	0.926	0.949	0.888	0.835	0.836	0.822	0.868
chr3:127896034-127896288	5730508B09Rik	2	-	TS	0.81209	0.38577	0.42633	0.912	K1	0.9959	5730508B09Rik	2	-	TS	1	0.026	0.974,1.0	113	K1	0	1-2:1.0	NA	NA	0.8593	0.6912	0.5377	1	0.7167	0.1348	0.6144	0.2973	0.1348
chr3:127896289-127896324	5730508B09Rik	1	-	TS	0.18792	0.61299	-0.42507	0.914	K1	0.9959	5730508B09Rik	1	-	TS	0	0.0254	0.00045,0.0259	113	K1	0	00:02:00	NA	NA	0.1407	0.3088	0.4623	0	0.2833	0.8652	0.3856	0.7027	0.8652
chr3:130730121-130730317	Rpl34	4	-	AD	0.092033	0.16069	-0.068658	0.99	K1	0.7219	Rpl34	4	-	AD	0.0962	0.0289	0.0831,0.112	1160	K1	0.4569	3-4-5:0.09623	3-5:0.9038	3-4:23.0,3-5:958.0,4-5:181.0	0.1	0.0918	0.0915	0.0758	0.16	0.2	0.161	0.122	0.156
chr3:135438699-135438864	Ube2d3	6	+	AD	0.61879	0.49638	0.12241	0.95	K2	1.6701	Ube2d3	6	+	AD	0.597	0.067	0.563,0.63	582	K2	1.3618	4-5-6-9:0.5972	2-9:0.1087,3-9:0.007496,4-5-9:0.2866	2-9:29.0,3-9:2.0,4-5:80.0,5-6:8.0,5-9:127.0,6-9:416.0,7-8:8.0,8-9:106.0	0.543	0.567	0.726	0.666	0.456	0.501	0.492	0.535	0.497
chr3:135584655-135585277	Nfkb1	27	-	TE	0.84421	0.67023	0.17398	0.936	K1	0.9889	Nfkb1	27	-	TE	0.7444	0.045	0.721,0.766	990	K1	0.82	26-27:0.7444	NA	NA	0.8564	0.8461	1	0.7774	0.646	0.562	0.6897	0.6793	0.7751
chr3:135585278-135585515	Nfkb1	26	-	TE	0.15635	0.33035	-0.174	0.924	K1	0.9889	Nfkb1	26	-	TE	0.2556	0.045	0.234,0.279	990	K1	0.82	00:26:00.300000	NA	NA	0.1436	0.1539	0	0.2226	0.354	0.438	0.3103	0.3207	0.2249
chr3:137928220-137928765	Lamtor3	10	+	TE	0.89308	0.78703	0.10606	0.905	K1	0.8501	Lamtor3	10	+	TE	0.8949	0.025	0.882,0.907	1670	K1	0.485	9-10:0.8949	NA	NA	0.8612	0.9094	1	0.8035	0.8709	0.7423	0.7889	0.8127	0.7239
chr3:138091055-138091229	Mttp	21	-	TE	0.27725	0.076639	0.20061	0.912	K1	0.8968	Mttp	21	-	TE	0	0.3845	0.00851,0.393	5	K1	0	00:21:00	NA	NA	0.3132	NA	0	0.3132	NA	0.0634	0	NA	0
chr3:142701051-142701079	Kyat3	1	+	TS	0.13802	0.7538	-0.61577	1	K1	0.8113	Kyat3	1	+	TS	0.9167	0.565	0.408,0.973	3	K1	0.4138	00:02:00.900000	NA	NA	0	NA	0	NA	0	0.7917	0.75	0	0.9444
chr3:142701080-142701175	Kyat3	2	+	TS	0.85558	0.24745	0.60813	0.996	K1	0.8113	Kyat3	2	+	TS	0.0833	0.5651	0.0269,0.592	3	K1	0.4138	1-2:0.08333	NA	NA	1	NA	1	NA	1	0.2083	0.25	1	0.0556
chr3:144202052-144202247	Lmo4	4	-	RI	0.66649	0.10051	0.56598	0.996	K2	1.0298	Lmo4	4	-	RI	0.667	0.653	0.249,0.902	3	K1	0.9183	3-4:0.6667	1-5:0.3333	1-5:1.0,3-4:2.0	0.5	0.714	0.714	0	0.119	0.0714	0	0	0
chr3:14606409-14607176	1810022K09Rik	8	-	RI	0.1014	0.03876	0.06264	0.998	K2	0.5803	1810022K09Rik	8	-	RI	0.0877	0.0267	0.0753,0.102	1190	K2	0.4495	6-7-8-9:0.08769	6-9:0.002033,6-7-9:0.9103	6-7:863.0,6-9:2.0,7-8:78.0,7-9:1004.0,8-9:105.0	0.104	0.0654	0.131	0.115	0.0273	0.0421	0.0332	0.0468	0.0387
chr3:146404785-146404935	Ssx2ip	4	+	AD	0.9237	0.63719	0.28651	0.96	K2	1.7175	Ssx2ip	4	+	AD	0	0.7507	0.0253,0.776	1	K0	0	NA	3-5:1.0	3-5:1.0	1	NA	NA	0.6	0.667	0.49	0.875	0.667	1
chr3:146414696-146414799	Ssx2ip	5	+	CE	0.82035	0.20042	0.61993	0.999	K2	1.7175	Ssx2ip	5	+	CE	1	0.514	0.473,0.987	3	K0	0	3-5-6:1.0	NA	3-5:1.0,5-6:2.0	0.889	NA	NA	0.3	0.167	0.233	0	0	NA
chr3:146457488-146457504	Spata1	19	-	AA	0.40088	0.75306	-0.35218	0.92	K1	1	Spata1	19	-	AA	0.5	0.55	0.225,0.775	6	K1	1	19-20:0.5	18-20:0.5	18-20:3.0,19-20:3.0	0.3	0.143	0.571	0	0.833	0	1	1	0
chr3:146729574-146729864	Prkacb	15	-	TE	0.76654	0.51293	0.25361	0.985	K2	0.9999	Prkacb	15	-	TE	0.8742	0.022	0.863,0.885	2480	K2	0.5458	13-14-15:0.8742	NA	NA	0.8724	0.6565	0.7766	0.6541	0.5167	0.4952	0.5231	0.4837	0.5457
chr3:146729865-146729866	Prkacb	14	-	TE	0.23345	0.48734	-0.25389	0.982	K2	0.9999	Prkacb	14	-	TE	0.1258	0.022	0.115,0.137	2480	K2	0.5458	13-14:0.1258	NA	NA	0.1276	0.3435	0.2234	0.3459	0.4833	0.5048	0.4769	0.5163	0.4543
chr3:146781147-146781416	Prkacb	2	-	AF	0.91829	0.75899	0.1593	0.948	K2	0.8695	Prkacb	2	-	AF	0.851	0.136	0.769,0.905	74	K1	0.6063	2-5:0.8514	1-5:0.1486	1-5:11.0,2-5:63.0	0.901	0.978	1	0.962	0.72	0.709	0.733	0.896	0.767
chr3:152459478-152459552	Zzz3	21	+	TE	0.016588	0.074771	-0.058182	0.902	K2	1.0949	Zzz3	21	+	TE	0.0129	0.0159	0.00751,0.0234	597	K2	0.6315	19-20-21:0.01294	NA	NA	0.0524	0.008	0	0	0.0314	0.0656	0.1279	0.1411	0
chr3:152785396-152785922	Pigk	13	+	TE	0.87484	0.69504	0.1798	1	K1	0.9624	Pigk	13	+	TE	0.9035	0.042	0.88,0.922	541	K1	0.4577	00:13:00.900000	NA	NA	0.8234	0.8715	0.9043	0.8817	0.6981	0.6967	0.754	0.6136	0.7143
chr3:152785923-152789026	Pigk	14	+	TE	0.1244	0.30497	-0.18057	0.999	K1	0.9624	Pigk	14	+	TE	0.0965	0.0421	0.0779,0.12	541	K1	0.4577	13-14:0.09647	NA	NA	0.1766	0.1285	0.0957	0.1183	0.3019	0.3033	0.246	0.3864	0.2857
chr3:153509303-153509497	St6galnac3	2	-	CE	0.96046	0.61848	0.34198	0.996	K1	0.9183	St6galnac3	2	-	CE	1	0.071	0.928,0.999	39	K0	0	1-2-3:1.0	NA	1-2:34.0,2-3:5.0	1	0.95	1	1	1	0.667	1	1	NA
chr3:16215007-16216855	Ythdf3	9	+	TE	0.0014163	0.087687	-0.086271	0.989	K2	1.5283	Ythdf3	9	+	TE	0	0.0036	6.25e-5,0.00364	820	K2	0.9996	8-9:0.0	NA	NA	0	0	0	0.0001	0.0716	0.2068	0.1334	0	0.0227
chr3:20122084-20122086	Gyg	9	-	TE	0.040863	0.56883	-0.52797	0.924	K1	0.9221	Gyg	9	-	TE	0.1946	0.037	0.177,0.214	1250	K1	0.711	8-9:0.1946	NA	NA	0.0013	0.0013	0.0013	0.0013	0.946	0.8798	0.0013	0.6818	0.3372
chr3:20122087-20122864	Gyg	8	-	TE	0.95898	0.43098	0.528	0.938	K1	0.9221	Gyg	8	-	TE	0.8054	0.037	0.786,0.823	1250	K1	0.711	00:08:00.800000	NA	NA	0.9987	0.9987	0.9987	0.9987	0.054	0.1202	0.9987	0.3182	0.6628
chr3:22076652-22076726	Tbl1xr1	1	+	TS	0.66459	0.099897	0.5647	0.907	K1	0.6035	Tbl1xr1	1	+	TS	0	0.4408	0.0102,0.451	4	K1	0	00:02:00	NA	NA	1	1	0.1475	1	0	0	0	0.1475	0
chr3:22076727-22076954	Tbl1xr1	2	+	TS	0.33144	0.90215	-0.57072	0.924	K1	0.6035	Tbl1xr1	2	+	TS	1	0.441	0.549,0.99	4	K1	0	1-2:1.0	NA	NA	0	0	0.8525	0	1	1	1	0.8525	1
chr3:22210401-22211968	Tbl1xr1	20	+	TE	0.11969	0.35282	-0.23314	0.987	K2	1.4635	Tbl1xr1	20	+	TE	0.0694	0.0291	0.0565,0.0856	830	K2	1.1289	00:20:00.100000	NA	NA	0.1957	0.135	0	0.1926	0.2733	0.3572	0.3169	0.4175	0.3966
chr3:22212752-22215293	Tbl1xr1	22	+	TE	0.63521	0.52025	0.11496	0.924	K2	1.4635	Tbl1xr1	22	+	TE	0.6914	0.053	0.664,0.717	830	K2	1.1289	20-21-22:0.6914	NA	NA	0.5239	0.6438	0.6839	0.6343	0.5368	0.5327	0.5881	0.4397	0.5041
chr3:22215294-22216594	Tbl1xr1	23	+	TE	0.24661	0.12571	0.1209	0.963	K2	1.4635	Tbl1xr1	23	+	TE	0.2391	0.048	0.216,0.264	830	K2	1.1289	20-21-22-23:0.2391	NA	NA	0.2804	0.2213	0.3161	0.1731	0.1899	0.1101	0.095	0.1428	0.0875
chr3:30899371-30906783	Phc3	24	-	TE	0.4923	0.17477	0.31753	0.916	K2	1.4092	Phc3	24	-	TE	0.2713	0.104	0.223,0.327	196	K2	0.9242	22-23-24:0.2713	NA	NA	0.3195	0.7121	0.8214	0.3346	0.2083	0.175	0.1232	0.1871	0.1636
chr3:30906784-30907310	Phc3	23	-	TE	0.052146	0.39037	-0.33822	0.919	K2	1.4092	Phc3	23	-	TE	0.0108	0.028	0.00447,0.0325	196	K2	0.9242	22-23:0.01076	NA	NA	0.1058	0	0	0.121	0.0195	0.6512	0.3954	0.1841	0.6963
chr3:31097191-31097269	Skil	6	+	RI	0.55176	0.92062	-0.36885	0.986	K1	0.9911	Skil	6	+	RI	1	0.441	0.549,0.99	4	K0	0	5-6:1.0	NA	5-6:4.0	1	0.556	1	1	0.784	1	1	1	1
chr3:32462561-32466107	Pik3ca	24	+	TE	0.97243	0.89205	0.080378	0.977	K1	0.6355	Pik3ca	24	+	TE	0.9515	0.031	0.933,0.964	525	K1	0.28	00:24:01	NA	NA	0.9853	0.9788	0.9929	0.964	0.9559	0.9136	0.8903	0.8395	0.875
chr3:32466108-32468486	Pik3ca	25	+	TE	0.027383	0.10861	-0.081224	0.975	K1	0.6355	Pik3ca	25	+	TE	0.0485	0.0312	0.0356,0.0668	525	K1	0.28	24-25:0.0485	NA	NA	0.0147	0.0212	0.0071	0.036	0.0441	0.0864	0.1097	0.1605	0.125
chr3:33800213-33800250	Ttc14	3	+	TS	0.01218	0.14483	-0.13265	0.935	K3	1.3074	Ttc14	3	+	TS	0.053	0.0282	0.0409,0.0691	690	K3	0.4784	3-4-5:0.05298	NA	NA	0	0	0.0001	0	0	0.3574	0.1245	0.0289	0.1998
chr3:33800437-33800674	Ttc14	6	+	AD	0.41943	0.27948	0.13994	0.96	K1	0.9944	Ttc14	6	+	AD	0.416	0.109	0.363,0.472	216	K1	0.9797	5-6-7:0.4164	5-7:0.5836	5-6:117.0,5-7:89.0,6-7:10.0	0.329	0.455	0.435	0.456	0.266	0.282	0.333	0.235	0.261
chr3:33803450-33803605	Ttc14	11	+	CE	0.86098	0.95032	-0.089341	0.941	K2	0.7904	Ttc14	11	+	CE	0.914	0.065	0.875,0.94	200	K1	0.4234	10-11-12:0.9139	10-12:0.08612	10-11:104.0,10-12:9.0,11-12:87.0	0.835	0.91	0.905	0.763	0.979	0.952	0.946	0.944	0.956
chr3:41613123-41614058	Jade1	17	+	TE	0.006282	0.15317	-0.14689	0.972	K2	1.7061	Jade1	17	+	TE	0	0.011	0.000192,0.0112	266	K2	0.5649	00:17:00	NA	NA	0.0128	0	0	0	0.1394	0	0.3373	0.2246	0.0567
chr3:41614059-41616112	Jade1	18	+	TE	0.29307	0.51048	-0.21741	0.904	K2	1.7061	Jade1	18	+	TE	0.11	0.0631	0.0829,0.146	266	K2	0.5649	17-18:0.11	NA	NA	0.5263	0.2195	0.264	0.3405	0.5144	0.6682	0.5191	0.3277	0.5218
chr3:41753724-41753923	D3Ertd751e	14	+	CE	0.62882	0.84801	-0.21919	0.903	K2	1.1182	D3Ertd751e	14	+	CE	0.559	0.341	0.38,0.721	20	K1	0.99	12-13-14-15:0.5588	12-15:0.4412	12-13:4.0,12-15:5.0,13-14:4.0,14-15:11.0	0.634	0.786	0.556	0.684	1	0.877	0.82	0.8	0.885
chr3:51415148-51416015	Naa15	1	+	TS	0.58131	0.82255	-0.24124	1	K1	0.9997	Naa15	1	+	TS	0.6269	0.119	0.565,0.684	177	K1	0.953	00:02:00.600000	NA	NA	0.6689	0.5543	0.5558	0.5108	0.8041	0.8797	0.8281	0.814	0.8004
chr3:51416016-51416376	Naa15	2	+	TS	0.41793	0.17734	0.24059	1	K1	0.9997	Naa15	2	+	TS	0.3731	0.119	0.316,0.435	177	K1	0.953	1-2:0.3731	NA	NA	0.3311	0.4457	0.4442	0.4892	0.1959	0.1203	0.1719	0.186	0.1996
chr3:55533570-55535135	Dclk1	31	+	TE	0.10371	0.42131	-0.3176	0.904	K3	1.4676	Dclk1	31	+	TE	0	0.3056	0.00639,0.312	7	K3	0.9344	00:31:00	NA	NA	NA	1	NA	NA	0.6269	0.3784	0.6549	NA	0
chr3:60615620-60615724	Mbnl1	12	+	AA	0.88801	0.93831	-0.0503	0.928	K5	1.8696	Mbnl1	12	+	AA	0.879	0.051	0.851,0.902	436	K2	0.6751	10-12-13:0.8582,11-12-13:0.02114	10-13:0.1207	10-12:203.0,10-13:28.0,11-12:5.0,12-13:200.0	0.864	0.939	0.878	0.892	0.965	0.944	0.949	0.917	0.922
chr3:60629381-60629381	Mbnl1	20	+	TE	0.00019484	0.18171	-0.18151	1	K3	1.9906	Mbnl1	20	+	TE	0	0.0006	1.04e-5,0.000609	4910	K3	1.037	17-18-19-20:0.0	NA	NA	0	0	0	0	0.1246	0.2616	0.2323	0.1336	0.156
chr3:62480802-62480919	Dhx36	16	-	CE	0.86614	0.97967	-0.11353	0.908	K1	0.8113	Dhx36	16	-	CE	1	0.048	0.951,0.999	59	K0	0	15-16-17:1.0	NA	15-16:21.0,16-17:38.0	0.936	0.94	0.75	0.771	1	1	1	0.956	1
chr3:63963416-63964372	Slc33a1	3	-	TS	0.39849	0.085441	0.31305	0.909	K2	1.5279	Slc33a1	3	-	TS	0.3412	0.118	0.285,0.403	171	K2	1.0358	1-2-3:0.3412	NA	NA	0.0549	0.3666	0.7599	0.4657	0	0.0786	0.1149	0.0548	0.1632
chr3:63964373-63964666	Slc33a1	2	-	TS	0.32952	0.86184	-0.53231	0.937	K2	1.5279	Slc33a1	2	-	TS	0.0162	0.0354	0.00721,0.0426	171	K2	1.0358	2-3:0.01622	NA	NA	0.8782	0.2084	0.2401	0.2908	0.9838	0.9213	0.8851	0.9452	0.5886
chr3:67356559-67356559	Rsrc1	19	+	TE	0.68356	0.54756	0.136	0.917	K3	1.6294	Rsrc1	19	+	TE	0.6439	0.08	0.603,0.683	384	K3	1.039	18-19:0.6439	NA	NA	0.63	0.7906	0.6843	0.6766	0.4004	0.5416	0.5533	0.6147	0.6319
chr3:67356560-67358390	Rsrc1	20	+	TE	0.20366	0.015579	0.18808	0.944	K3	1.6294	Rsrc1	20	+	TE	0.3418	0.08	0.303,0.383	384	K3	1.039	18-19-20:0.3418	NA	NA	0.355	0	0.0002	0.3107	0	0.0635	0	0.0008	0
chr3:67358391-67358395	Rsrc1	21	+	TE	0.072612	0.29676	-0.22415	0.966	K3	1.6294	Rsrc1	21	+	TE	0.0094	0.0177	0.0045,0.0222	384	K3	1.039	18-19-20-21:0.009365	NA	NA	0.0098	0.1354	0.1883	0.0084	0.441	0.2573	0.3007	0.2459	0.2347
chr3:67358396-67358396	Rsrc1	22	+	TE	0.045838	0.14464	-0.098804	0.929	K3	1.6294	Rsrc1	22	+	TE	0.0049	0.0138	0.00197,0.0158	384	K3	1.039	18-19-20-21-22:0.004902	NA	NA	0.0052	0.074	0.1273	0.0043	0.1586	0.1377	0.146	0.1387	0.1334
chr3:7572028-7573126	Il7	11	-	TE	0.86007	0.4188	0.44127	0.969	K2	0.9614	Il7	11	-	TE	1	0.384	0.607,0.991	5	K2	0	9-10-11:1.0	NA	NA	1	NA	NA	1	NA	0.3848	1	NA	NA
chr3:7573182-7573947	Il7	9	-	TE	0.14239	0.58881	-0.44642	0.98	K2	0.9614	Il7	9	-	TE	0	0.3845	0.00851,0.393	5	K2	0	00:09:00	NA	NA	0	NA	NA	0	NA	0.6152	0	NA	NA
chr3:75876183-75877658	Golim4	21	-	TE	0.96587	0.80923	0.15664	0.903	K2	0.99	Golim4	21	-	TE	1	0.03	0.969,0.999	95	K2	0	20-21:1.0	NA	NA	0.9083	0.9625	1	1	0.926	0.9126	0.8744	0.5587	0.7877
chr3:75877659-75878177	Golim4	20	-	TE	0.034319	0.18754	-0.15322	0.911	K2	0.99	Golim4	20	-	TE	0	0.0302	0.000534,0.0307	95	K2	0	00:20:00	NA	NA	0.0917	0.0375	0	0	0.0666	0.0874	0.1256	0.4413	0.2054
chr3:79169739-79169756	Rapgef2	7	-	CE	0.9447	0.51995	0.42475	0.991	K2	1.2044	Rapgef2	7	-	CE	NA	NA	NA	NA	NA	NA	NA	NA	NA	1	1	1	1	0.683	0.5	0.5	0.4	NA
chr3:87391471-87391740	Fcrl1	16	+	TE	0.015347	0.36284	-0.34749	0.958	K2	1.1361	Fcrl1	16	+	TE	0	0.0478	0.000855,0.0487	59	K2	0.8184	00:16:00	NA	NA	0	0	0	0	0	0.5675	0.327	0.7456	0.1054
chr3:87852067-87852771	Sh2d2a	9	+	TE	0.97936	0.92594	0.053426	1	K1	0.4236	Sh2d2a	9	+	TE	0.9805	0.006	0.977,0.983	6290	K1	0.1385	00:09:01	NA	NA	0.981	0.9814	0.9735	0.9815	0.9225	0.9138	0.939	0.9209	0.9343
chr3:87852772-87855722	Sh2d2a	10	+	TE	0.020562	0.074064	-0.053502	1	K1	0.4236	Sh2d2a	10	+	TE	0.0195	0.0057	0.0169,0.0226	6290	K1	0.1385	9-10:0.01946	NA	NA	0.019	0.0186	0.0265	0.0185	0.0775	0.0862	0.061	0.0791	0.0657
chr3:88168656-88169930	Mef2d	17	+	TE	0.63844	0.79529	-0.15686	0.943	K2	0.9954	Mef2d	17	+	TE	0.54	0.059	0.51,0.569	771	K2	0.9954	16-17:0.54	NA	NA	0.5521	0.7856	0.6545	0.6624	0.7765	0.826	0.8648	0.7416	0.7723
chr3:88169931-88172086	Mef2d	18	+	TE	0.36166	0.20447	0.15719	0.941	K2	0.9954	Mef2d	18	+	TE	0.46	0.059	0.431,0.49	771	K2	0.9954	16-17-18:0.46	NA	NA	0.4479	0.2144	0.3455	0.3376	0.2235	0.174	0.1352	0.2584	0.2277
chr3:88358653-88358712	Smg5	17	+	CE	0.86015	0.98499	-0.12484	0.91	K0	0	Smg5	17	+	CE	1	0.514	0.473,0.987	3	K0	0	16-17-18:1.0	NA	16-17:1.0,17-18:2.0	1	1	NA	1	1	1	1	1	1
chr3:88359027-88359186	Smg5	18	+	CE	0.85206	0.98693	-0.13487	0.93	K0	0	Smg5	18	+	CE	1	0.514	0.473,0.987	3	K0	0	17-18-19:1.0	NA	17-18:2.0,18-19:1.0	1	1	1	1	1	1	1	1	1
chr3:88359548-88359638	Smg5	19	+	CE	0.87055	0.98766	-0.11712	0.926	K0	0	Smg5	19	+	CE	1	0.384	0.607,0.991	5	K0	0	18-19-20:1.0	NA	18-19:1.0,19-20:4.0	1	1	NA	1	1	1	1	1	1
chr3:88819645-88821269	1500004A13Rik	13	-	TE	0.38974	0.64351	-0.25378	0.928	K1	0.9993	1500004A13Rik	13	-	TE	0.3678	0.189	0.279,0.468	68	K1	0.949	12-13:0.3678	NA	NA	0.4414	0.3187	0.2257	0.5786	0.7244	0.5666	0.6447	0.7997	0.4847
chr3:88821270-88821695	1500004A13Rik	12	-	TE	0.60905	0.35693	0.25212	0.921	K1	0.9993	1500004A13Rik	12	-	TE	0.6322	0.189	0.532,0.721	68	K1	0.949	00:12:00.600000	NA	NA	0.5586	0.6813	0.7743	0.4214	0.2756	0.4334	0.3553	0.2003	0.5153
chr3:88824580-88825131	1500004A13Rik	9	-	RI	0.25349	0.6064	-0.35291	0.956	K3	2.1523	1500004A13Rik	9	-	RI	0.261	0.278	0.149,0.427	25	K3	2.0307	7-8-9-10-11-12-13:0.2611	7-14-15-16:0.05648,7-14-16:0.4618,7-16:0.07866,7-8-14-15-16:0.02165,7-8-14-16:0.1204	7-8:9.0,7-14:13.0,7-16:2.0,8-9:5.0,8-14:4.0,9-10:1.0,10-11:14.0,11-12:9.0,12-13:5.0,14-15:2.0,14-16:15.0,15-16:2.0	0.152	0.23	0.352	0.169	0.5	0.854	0.51	0.626	0.429
chr3:8930892-8930955	Tpd52	14	-	TE	0.010129	0.11202	-0.10189	0.959	K3	1.5238	Tpd52	14	-	TE	0	0.0031	5.42e-5,0.00316	945	K3	1.0349	13-14:0.0	NA	NA	0	0	0	0.0442	0.1972	0.2026	0.1506	0	0
chr3:89429100-89430015	Shc1	17	+	TE	0.90225	0.68946	0.21279	0.912	K2	1.5313	Shc1	17	+	TE	0.766	0.036	0.747,0.783	1500	K2	0.9654	16-17:0.766	NA	NA	0.9033	1	1	0.8452	0.7241	0.462	0.6594	0.7829	0.8197
chr3:89430016-89430027	Shc1	18	+	TE	0.036906	0.16072	-0.12382	0.905	K2	1.5313	Shc1	18	+	TE	0.1811	0.033	0.165,0.198	1500	K2	0.9654	16-17-18:0.1811	NA	NA	0	0	0	0	0.1325	0.2908	0.1985	0.0488	0.1311
chr3:89782257-89782744	Ube2q1	15	+	TE	0.87323	0.82174	0.051489	0.952	K1	0.7396	Ube2q1	15	+	TE	0.8664	0.045	0.842,0.887	603	K1	0.5672	00:15:00.900000	NA	NA	0.8854	0.8882	0.8604	0.8729	0.8387	0.791	0.8016	0.8406	0.8427
chr3:89782745-89784000	Ube2q1	16	+	TE	0.12672	0.17807	-0.05135	0.941	K1	0.7396	Ube2q1	16	+	TE	0.1336	0.045	0.113,0.158	603	K1	0.5672	15-16:0.1336	NA	NA	0.1146	0.1118	0.1396	0.1271	0.1613	0.209	0.1984	0.1594	0.1573
chr3:89864059-89869323	Il6ra	13	-	TE	0.1594	0.033296	0.1261	1	K1	0.7132	Il6ra	13	-	TE	0.1333	0.067	0.104,0.171	281	K1	0.5664	12-13:0.1333	NA	NA	0.1646	0.1642	0.1957	0.1289	0.0373	0.0279	0.0339	0.0234	0.026
chr3:89869324-89871386	Il6ra	12	-	TE	0.84088	0.96663	-0.12576	1	K1	0.7132	Il6ra	12	-	TE	0.8667	0.067	0.829,0.896	281	K1	0.5664	00:12:00.900000	NA	NA	0.8354	0.8358	0.8043	0.8711	0.9627	0.9721	0.9661	0.9766	0.974
chr3:89939481-89940848	Atp8b2	31	-	TE	0.99886	0.89323	0.10563	0.999	K1	0.7326	Atp8b2	31	-	TE	1	0.003	0.997,1.0	994	K1	0	30-31:1.0	NA	NA	1	1	1	1	1	0.8619	0.7946	0.9305	0.8808
chr3:89940849-89941431	Atp8b2	30	-	TE	0.0011498	0.10676	-0.10561	1	K1	0.7326	Atp8b2	30	-	TE	0	0.003	5.15e-5,0.00301	994	K1	0	00:30:00	NA	NA	0	0	0	0	0	0.1381	0.2054	0.0695	0.1192
chr3:89948387-89948552	Atp8b2	16	-	CE	0.94548	0.99565	-0.05017	0.922	K0	0	Atp8b2	16	-	CE	1	0.217	0.779,0.996	11	K0	0	15-16-17:1.0	NA	15-16:4.0,16-17:7.0	1	1	1	1	1	1	1	1	1
chr3:89948969-89949012	Atp8b2	15	-	CE	0.94208	0.99537	-0.053282	0.909	K0	0	Atp8b2	15	-	CE	1	0.277	0.717,0.994	8	K0	0	14-15-16:1.0	NA	14-15:4.0,15-16:4.0	1	1	1	1	1	1	1	1	1
chr3:90031311-90031370	Ubap2l	17	-	CE	0.63456	0.77917	-0.14461	0.983	K2	1.5423	Ubap2l	17	-	CE	0.609	0.12	0.547,0.667	177	K2	1.5423	16-17-18-19:0.2226,16-17-19:0.3862	16-19:0.3912	16-17:55.0,16-19:44.0,17-18:26.0,17-19:52.0,18-19:29.0	0.659	0.669	0.689	0.562	0.814	0.77	0.821	0.762	0.735
chr3:90091013-90091091	Tpm3	14	+	CE	0.14829	0.21689	-0.068599	0.991	K5	1.0078	Tpm3	14	+	CE	0.13	0.03	0.116,0.146	1420	K4	0.8372	9-10-12-13-14-15:0.02058,9-11-12-13-14-15:3.1e-5,9-10-11-12-13-14-15:0.000124,9-10-12-13-14-16:0.000979,9-11-12-13-14-16:1.0e-6,9-10-11-12-13-14-16:7.0e-6,9-10-12-13-14-17:0.1071,9-11-12-13-14-17:0.000486,9-10-11-12-13-14-17:0.000852	9-15:0.000789,9-10-12-13-16:0.006336,9-11-12-13-16:1.0e-6,9-10-11-12-13-16:1.5e-5,9-10-12-13-17:0.8493,9-11-12-13-17:0.008203,9-10-11-12-13-17:0.005127	9-10:1386.0,9-11:4.0,9-15:1.0,10-11:2.0,10-12:1199.8,11-12:32.1,12-13:1191.8,13-14:197.0,13-16:8.0,13-17:1086.4,14-15:21.0,14-16:1.0,14-17:110.0	0.164	0.132	0.165	0.146	0.197	0.193	0.252	0.203	0.237
chr3:90391396-90391911	Ints3	36	-	TE	0.81929	0.34312	0.47617	0.904	K1	0.9953	Ints3	36	-	TE	1	0.019	0.981,1.0	154	K1	0	00:36:01	NA	NA	1	1	0.6606	0.4526	0.6616	0.5403	0.1273	0.3829	0.0001
chr3:90498965-90499493	Chtop	17	-	TE	0.037573	0.14997	-0.1124	0.911	K3	1.6007	Chtop	17	-	TE	0.0045	0.0044	0.00288,0.00728	2660	K3	1.0657	15-16-17:0.004506	NA	NA	0.1804	0	0	0.001	0.1912	0.08	0.1335	0.1425	0.2011
chr3:90542365-90542748	S100a16	11	+	TE	0.068671	0.86121	-0.79254	1	K3	1.4702	S100a16	11	+	TE	NA	NA	NA	NA	NA	NA	NA	NA	NA	0	NA	0	0	NA	NA	NA	NA	1
chr3:90543015-90543148	S100a16	15	+	TE	0.63428	0.14089	0.49339	0.939	K3	1.4702	S100a16	15	+	TE	NA	NA	NA	NA	NA	NA	NA	NA	NA	0.9986	NA	0.3629	0.9986	NA	NA	NA	NA	0
chr3:94880333-94880875	Pogz	22	+	TE	0.42827	0.72945	-0.30119	0.996	K2	1.485	Pogz	22	+	TE	0.3932	0.095	0.347,0.442	286	K2	1.4627	21-22:0.3932	NA	NA	0.4706	0.2946	0.4434	0.5355	0.7133	0.7095	0.6268	0.813	0.7974
chr3:94880876-94882324	Pogz	23	+	TE	0.42988	0.16311	0.26677	1	K2	1.485	Pogz	23	+	TE	0.4528	0.096	0.405,0.501	286	K2	1.4627	21-22-23:0.4528	NA	NA	0.4025	0.5027	0.4275	0.36	0.1448	0.1755	0.2299	0.1182	0.1281
chr3:95219135-95220028	Mllt11	8	-	TE	0.65228	0.53127	0.12102	0.929	K2	0.9988	Mllt11	8	-	TE	0.6018	0.061	0.571,0.632	701	K2	0.9699	6-7-8:0.6018	NA	NA	0.7141	0.6104	0.635	0.7019	0.6191	0.5892	0.4453	0.4799	0.5232
chr3:95220029-95220038	Mllt11	7	-	TE	0.34775	0.46937	-0.12162	0.911	K2	0.9988	Mllt11	7	-	TE	0.3982	0.061	0.368,0.429	701	K2	0.9699	6-7:0.3982	NA	NA	0.2859	0.3896	0.365	0.2981	0.3809	0.4108	0.5547	0.5201	0.4768
chr3:95945443-95945565	Anp32e	17	+	TE	0.66032	0.53896	0.12136	0.915	K3	1.9131	Anp32e	17	+	TE	0.6986	0.033	0.682,0.715	2100	K3	1.2999	15-16-17:0.6986	NA	NA	0.6353	0.5509	0.7194	0.6996	0.571	0.4321	0.5284	0.54	0.6245
chr3:96188325-96188458	Sv2a	5	+	CE	0.51143	0.84767	-0.33624	0.94	K1	0.994	Sv2a	5	+	CE	NA	NA	NA	NA	NA	NA	NA	NA	NA	0.454	0.75	0.667	0.571	NA	1	1	0.8	1
chr3:96560479-96561857	Txnip	10	+	TE	0.88917	0.95961	-0.070436	0.949	K1	0.6968	Txnip	10	+	TE	0.8933	0.016	0.885,0.901	3800	K1	0.4899	00:10:00.900000	NA	NA	0.9261	0.8122	0.9155	0.8995	0.9708	0.9666	0.9722	0.9175	0.9734
chr3:96561858-96561883	Txnip	11	+	TE	0.11102	0.040419	0.070601	0.949	K1	0.6968	Txnip	11	+	TE	0.1067	0.0162	0.0988,0.115	3800	K1	0.4899	10-11:0.1067	NA	NA	0.0739	0.1878	0.0845	0.1005	0.0292	0.0334	0.0278	0.0825	0.0266
chr3:9691898-9694129	Pag1	10	-	TE	0.11692	0.46574	-0.34882	0.906	K1	0.9939	Pag1	10	-	TE	0	0.0196	0.000344,0.0199	148	K1	0	00:10:00	NA	NA	0.3989	0	0	0.1613	0.2554	0.709	0.744	0.1611	0.454
chr4:103049399-103049625	Wdr78	16	-	CE	0.87661	0.53571	0.3409	0.954	K1	0.994	Wdr78	16	-	CE	1	0.615	0.368,0.983	2	K0	0	16-17:1.0	NA	16-17:2.0	1	NA	0	1	0.546	NA	NA	1	1
chr4:103050099-103050197	Wdr78	15	-	CE	0.87832	0.46268	0.41564	0.986	K1	0.994	Wdr78	15	-	CE	NA	NA	NA	NA	NA	NA	NA	NA	NA	1	NA	1	1	0.454	1	NA	1	NA
chr4:103087333-103087472	Wdr78	7	-	CE	0.54593	0.88381	-0.33789	0.974	K1	0.9918	Wdr78	7	-	CE	NA	NA	NA	NA	NA	NA	NA	NA	NA	0.553	1	NA	1	1	NA	1	NA	1
chr4:103119286-103119509	Mier1	6	+	AF	0.53041	0.7193	-0.18889	0.904	K3	1.5846	Mier1	6	+	AF	0.64	0.182	0.543,0.725	73	K2	1.3216	6-7:0.6398	3-7:0.2617,3-5-7:0.07735,3-4-5-7:0.02114	3-4:1.0,3-5:2.0,3-7:18.0,4-5:1.0,5-7:11.0,6-7:44.0	0.577	0.448	0.393	0.592	0.666	0.803	0.838	0.677	0.66
chr4:106573728-106573991	Dhcr24	5	+	CE	0.88848	0.99001	-0.10153	0.911	K0	0	Dhcr24	5	+	CE	1	0.233	0.762,0.995	10	K0	0	4-5-6:1.0	NA	4-5:8.0,5-6:2.0	1	1	1	1	1	1	1	1	1
chr4:106744555-106747234	Acot11	18	-	TE	0.85179	0.53011	0.32168	0.921	K1	1	Acot11	18	-	TE	1	0.018	0.982,1.0	167	K1	0	17-18:1.0	NA	NA	0.7893	0.4959	1	1	0.4713	0.4548	0.5655	0.5426	0.6143
chr4:107048024-107048498	Ssbp3	20	+	TE	0.40871	0.059255	0.34945	0.958	K2	1.5703	Ssbp3	20	+	TE	0.4993	0.078	0.46,0.538	443	K2	1.4974	00:20:00.500000	NA	NA	0.6016	0.4014	0	0.5366	0.0073	0	0.1482	0	0.1295
chr4:107048499-107048567	Ssbp3	21	+	TE	0.27499	0.0026759	0.27231	1	K2	1.5703	Ssbp3	21	+	TE	0.2744	0.07	0.241,0.311	443	K2	1.4974	20-21:0.2744	NA	NA	0.1781	0.2972	0.3954	0.2227	0	0	0	0	0
chr4:107048568-107049694	Ssbp3	22	+	TE	0.31966	0.94015	-0.62049	0.998	K2	1.5703	Ssbp3	22	+	TE	0.2263	0.065	0.196,0.261	443	K2	1.4974	20-21-22:0.2263	NA	NA	0.2203	0.3014	0.6046	0.2407	0.9927	1	0.8518	1	0.8705
chr4:107848281-107848403	Lrp8	10	+	CE	0.1266	0.45214	-0.32554	0.952	K1	0.9852	Lrp8	10	+	CE	NA	NA	NA	NA	NA	NA	NA	NA	NA	0	NA	NA	0	0.429	0.5	NA	NA	NA
chr4:109062079-109062086	Osbpl9	31	-	TE	0.58649	0.64529	-0.058799	0.973	K3	1.5634	Osbpl9	31	-	TE	0.5831	0.044	0.561,0.605	1370	K3	1.4895	30-31:0.5831	NA	NA	0.576	0.5989	0.5629	0.6137	0.6486	0.667	0.6565	0.6172	0.6374
chr4:109385466-109386566	Eps15	29	+	TE	0.08286	0.20546	-0.1226	0.962	K2	1.5452	Eps15	29	+	TE	0.1204	0.041	0.102,0.143	681	K2	1.2849	28-29:0.1204	NA	NA	0.0695	0.0488	0.0085	0.1601	0.1921	0.2013	0.2542	0.1359	0.242
chr4:116001104-116001203	Faah	10	-	CE	0.94029	0.99421	-0.053923	0.949	K2	0.5858	Faah	10	-	CE	0.893	0.069	0.853,0.922	216	K2	0.5858	9-10-11-12:0.8933	9-11-12:0.03367,9-12:0.07302	9-10:94.0,9-11:4.0,9-12:8.0,10-11:110.0,11-12:93.0	1	0.917	1	0.916	1	1	1	1	1
chr4:116032842-116033906	Nsun4	8	-	TE	0.70131	0.57214	0.12917	0.901	K1	0.9978	Nsun4	8	-	TE	0.5939	0.079	0.554,0.633	415	K1	0.9744	7-8:0.5939	NA	NA	0.7922	0.6299	0.7912	0.7005	0.6113	0.5278	0.5414	0.6473	0.5353
chr4:116096916-116096974	Rad54l	22	-	TE	0.12866	0.056072	0.072587	0.927	K1	0.6168	Rad54l	22	-	TE	0.1528	0.09	0.114,0.204	170	K1	0.6168	21-22:0.1528	NA	NA	0.1294	0.1517	0.0385	0.1455	0.0606	0.0557	0.0664	0.056	0.0317
chr4:116096975-116097371	Rad54l	21	-	TE	0.87107	0.94405	-0.072975	0.945	K1	0.6168	Rad54l	21	-	TE	0.8472	0.09	0.796,0.886	170	K1	0.6168	00:21:00.800000	NA	NA	0.8706	0.8483	0.9615	0.8545	0.9394	0.9443	0.9336	0.944	0.9683
chr4:116221661-116221695	Pik3r3	1	+	TS	0.86781	0.1476	0.72021	0.999	K1	0	Pik3r3	1	+	TS	NA	NA	NA	NA	NA	NA	NA	NA	NA	1	NA	NA	NA	NA	1	0	NA	NA
chr4:116221696-116222413	Pik3r3	2	+	TS	0.14447	0.85556	-0.71109	1	K1	0	Pik3r3	2	+	TS	NA	NA	NA	NA	NA	NA	NA	NA	NA	0	NA	NA	NA	NA	0	1	NA	NA
chr4:117052724-117052835	Eif2b3	6	+	CE	0.87598	0.9496	-0.073625	0.909	K1	0.6588	Eif2b3	6	+	CE	0.83	0.114	0.764,0.878	118	K1	0.6588	5-6-7:0.8295	5-7:0.1705	5-6:42.0,5-7:11.0,6-7:65.0	0.891	0.955	0.846	0.892	0.98	0.957	0.948	0.972	0.916
chr4:117873131-117873301	B4galt2	11	-	TE	0.14358	0.70248	-0.5589	0.903	K1	0.8771	B4galt2	11	-	TE	0	0.3845	0.00851,0.393	5	K1	0	10-11:0.0	NA	NA	NA	NA	NA	NA	1	0.7034	1	0	0.9594
chr4:118136959-118137005	Kdm4a	28	-	TE	0.70912	0.12389	0.58523	0.921	K2	1.0746	Kdm4a	28	-	TE	0.9068	0.246	0.719,0.965	17	K2	0.4471	27-28:0.9068	NA	NA	0	0.9046	0.9068	0.9069	0.0028	0	0.3019	0.0004	0.3038
chr4:11966421-11966427	Pdp1	2	-	TS	0.14168	0.5286	-0.38692	0.914	K2	1.4221	Pdp1	2	-	TS	0	0.3845	0.00851,0.393	5	K2	0	2-3:0.0	NA	NA	0.4799	0.6534	0	NA	0.5855	1	0.2204	1	0.3557
chr4:11966428-11966452	Pdp1	1	-	TS	0.85545	0.23756	0.61789	0.995	K2	1.4221	Pdp1	1	-	TS	1	0.384	0.607,0.991	5	K2	0	00:03:01	NA	NA	0	0	1	NA	0.1866	0	0	0	0.5062
chr4:122885814-122885832	Cap1	4	-	AD	0.97103	0.82498	0.14605	0.995	K2	1.6882	Cap1	4	-	AD	0.975	0.048	0.94,0.988	138	K2	0.8636	3-4-5-6:0.1783,3-4-6:0.7965	3-5-6:0.01031,3-6:0.01492	3-4:127.0,3-5:1.0,3-6:1.0,4-5:6.0,4-6:3.0,5-6:7.0	1	0.944	1	0.971	0.811	0.81	0.834	0.821	0.869
chr4:123465356-123465505	Macf1	41	-	CE	0.90011	0.5215	0.37861	0.961	K1	0.971	Macf1	41	-	CE	1	0.277	0.717,0.994	8	K0	0	40-41-42:1.0	NA	40-41:6.0,41-42:2.0	NA	NA	NA	0.25	0	0.667	1	0.4	1
chr4:126171694-126171881	Thrap3	10	-	CE	0.93161	0.99465	-0.06304	0.91	K0	0	Thrap3	10	-	CE	1	0.277	0.717,0.994	8	K0	0	8-10-11:1.0	NA	8-10:5.0,10-11:3.0	1	1	1	1	1	1	1	1	1
chr4:126460367-126460503	Ago1	5	-	CE	0.66188	0.90863	-0.24674	0.933	K1	0.8524	Ago1	5	-	CE	NA	NA	NA	NA	NA	NA	NA	NA	NA	1	0.722	1	NA	1	1	1	NA	NA
chr4:126564933-126565005	Clspn	6	+	CE	0.84806	0.98149	-0.13343	0.906	K0	0	Clspn	6	+	CE	1	0.441	0.549,0.99	4	K0	0	6-7:1.0	NA	6-7:4.0	1	1	NA	1	1	1	1	1	1
chr4:126743750-126744730	Ncdn	11	-	TE	0.98803	0.90546	0.082563	0.977	K1	0.5145	Ncdn	11	-	TE	1	0.005	0.995,1.0	560	K1	0	10-11:1.0	NA	NA	0.9499	1	1	1	0.9053	0.8851	0.9362	0.9167	0.8874
chr4:126744731-126745271	Ncdn	10	-	TE	0.011967	0.094526	-0.082559	0.986	K1	0.5145	Ncdn	10	-	TE	0	0.0052	9.14e-5,0.00533	560	K1	0	00:10:00	NA	NA	0.0501	0	0	0	0.0947	0.1149	0.0638	0.0833	0.1126
chr4:128588016-128588444	Zscan20	7	-	CE	0.45298	0.86999	-0.41701	0.978	K1	1	Zscan20	7	-	CE	1	0.514	0.473,0.987	3	K0	0	7-8:1.0	NA	7-8:3.0	0.4	0.5	NA	1	1	1	NA	1	1
chr4:128589452-128590141	Zscan20	6	-	CE	0.42972	0.88434	-0.45462	0.985	K1	0.971	Zscan20	6	-	CE	NA	NA	NA	NA	NA	NA	NA	NA	NA	0.4	0.4	NA	1	1	1	NA	1	1
chr4:129643980-129647483	Kpna6	16	-	TE	0.87777	0.29625	0.58152	0.964	K1	0.9988	Kpna6	16	-	TE	1	0.016	0.984,1.0	190	K1	0	15-16:1.0	NA	NA	0.4794	1	0.9448	1	0.4472	0.3449	0.239	0.2842	0.1552
chr4:129647484-129648179	Kpna6	15	-	TE	0.12196	0.70467	-0.58271	0.962	K1	0.9988	Kpna6	15	-	TE	0	0.0153	0.000269,0.0156	190	K1	0	00:15:00	NA	NA	0.5206	0	0.0552	0	0.5528	0.6551	0.761	0.7158	0.8448
chr4:130780255-130780266	Pum1	28	+	TE	0.32194	0.58139	-0.25944	0.988	K2	1.3405	Pum1	28	+	TE	0.2383	0.062	0.209,0.271	518	K2	1.2613	27-28:0.2383	NA	NA	0.3114	0.2173	0.4668	0.3713	0.596	0.5253	0.5864	0.6078	0.593
chr4:132325946-132326045	Trnau1ap	4	-	CE	0.82943	0.72956	0.099868	0.932	K2	1.5588	Trnau1ap	4	-	CE	0.838	0.066	0.802,0.868	339	K2	1.1757	2-4-5:0.1365,2-3-4-5:0.7018	2-5:0.1617	2-3:85.0,2-4:20.0,2-5:27.0,3-4:135.0,3-5:3.0,4-5:157.0	0.854	0.846	0.764	0.86	0.649	0.723	0.756	0.74	0.794
chr4:133270963-133271047	Tmem222	2	-	CE	0.79748	0.87323	-0.075748	0.946	K1	0.794	Tmem222	2	-	CE	0.828	0.072	0.789,0.861	298	K1	0.6618	1-2-3:0.8282	1-3:0.1718	1-2:128.0,1-3:28.0,2-3:142.0	0.814	0.793	0.761	0.803	0.912	0.869	0.864	0.888	0.849
chr4:133664658-133665779	Pigv	3	-	CE	0.60319	0.8463	-0.24311	0.958	K2	1.4438	Pigv	3	-	CE	0.683	0.2	0.573,0.773	56	K2	1.196	1-2-3-4:0.6826	1-4:0.1088,1-2-4:0.2087	1-2:15.0,1-4:3.0,2-3:17.0,2-4:8.0,3-4:28.0	0.502	0.547	0.555	0.744	0.784	0.838	0.796	0.939	0.924
chr4:133679008-133679940	Arid1a	24	-	TE	0.8982	0.99387	-0.095667	0.952	K1	0.8114	Arid1a	24	-	TE	0.9282	0.019	0.918,0.937	2060	K1	0.3725	23-24:0.9282	NA	NA	0.7499	0.8764	1	0.9382	1	0.9747	0.9986	1	1
chr4:133679941-133682055	Arid1a	23	-	TE	0.10179	0.0060993	0.095689	0.965	K1	0.8114	Arid1a	23	-	TE	0.0718	0.0187	0.0631,0.0818	2060	K1	0.3725	00:23:00.100000	NA	NA	0.2501	0.1236	0	0.0618	0	0.0253	0.0014	0	0
chr4:133969057-133970192	Dhdds	16	-	TE	0.14131	0.26859	-0.12728	0.906	K3	1.5673	Dhdds	16	-	TE	0.1015	0.0457	0.0813,0.127	475	K3	1.2413	13-14-15-16:0.1015	NA	NA	0.1163	0.1035	0.1026	0.2765	0.3263	0.2703	0.2032	0.3213	0.2204
chr4:134525550-134525556	Mtfr1l	10	-	TE	0.058747	0.00097751	0.05777	0.959	K1	0.6785	Mtfr1l	10	-	TE	0.06	0.0172	0.0521,0.0693	2070	K1	0.3273	9-10:0.05996	NA	NA	0	0.1793	0	0.052	0	0	0	0	0
chr4:134525557-134526512	Mtfr1l	9	-	TE	0.94119	0.99903	-0.057835	0.952	K1	0.6785	Mtfr1l	9	-	TE	0.94	0.017	0.931,0.948	2070	K1	0.3273	00:09:00.900000	NA	NA	1	0.8207	1	0.948	1	1	1	1	1
chr4:135331721-135331807	Srrm1	14	-	CE	0.93652	0.99507	-0.05855	0.913	K0	0	Srrm1	14	-	CE	1	0.277	0.717,0.994	8	K0	0	13-14-15:1.0	NA	13-14:3.0,14-15:5.0	1	1	1	1	1	1	1	1	1
chr4:135867126-135868382	Srsf10	8	+	TE	0.82445	0.7666	0.057852	0.944	K1	0.8144	Srsf10	8	+	TE	0.8454	0.039	0.825,0.864	933	K1	0.6212	00:08:00.800000	NA	NA	0.844	0.8192	0.7714	0.8463	0.7642	0.7713	0.7707	0.7796	0.748
chr4:135868383-135869908	Srsf10	9	+	TE	0.17579	0.23389	-0.058094	0.938	K1	0.8144	Srsf10	9	+	TE	0.1546	0.039	0.136,0.175	933	K1	0.6212	8-9:0.1546	NA	NA	0.156	0.1808	0.2286	0.1537	0.2358	0.2287	0.2293	0.2204	0.252
chr4:138217131-138217294	Hp1bp3	5	+	AF	0.31617	0.5011	-0.18493	0.959	K3	1.8977	Hp1bp3	5	+	AF	0.333	0.138	0.268,0.406	123	K3	1.6994	5-6-7:0.2841,5-7:0.04865	3-6-7:0.5323,3-7:0.1081,3-4-6-7:0.02688	3-4:6.0,3-6:60.0,3-7:20.0,4-6:2.0,5-6:32.0,5-7:9.0,6-7:217.0	0.328	0.255	0.383	0.264	0.561	0.512	0.465	0.549	0.42
chr4:138241446-138243148	Hp1bp3	19	+	TE	0.81861	0.94181	-0.1232	0.998	K2	0.806	Hp1bp3	19	+	TE	0.861	0.021	0.85,0.871	2730	K2	0.6283	00:19:00.900000	NA	NA	0.8462	0.8062	0.766	0.815	0.9543	0.9601	0.9586	0.9398	0.8978
chr4:138243149-138243170	Hp1bp3	20	+	TE	0.1749	0.054929	0.11997	0.998	K2	0.806	Hp1bp3	20	+	TE	0.1304	0.021	0.12,0.141	2730	K2	0.6283	19-20:0.1304	NA	NA	0.1444	0.1874	0.2313	0.1794	0.0407	0.0376	0.0393	0.0556	0.1001
chr4:145057413-145057562	Vps13d	62	-	CE	0.92084	0.50167	0.41917	0.992	K1	1	Vps13d	62	-	CE	1	0.277	0.717,0.994	8	K0	0	61-62-63:1.0	NA	61-62:5.0,62-63:3.0	1	NA	1	NA	NA	0.5	1	NA	1
chr4:147860791-147861013	Miip	16	-	TE	0.93434	0.99422	-0.059877	0.95	K2	0.6921	Miip	16	-	TE	0.9097	0.058	0.876,0.934	274	K2	0.4374	00:16:00.900000	NA	NA	0.9153	1	0.8672	1	1	1	1	1	1
chr4:147861014-147861085	Miip	15	-	AA	0.89738	0.97653	-0.079156	0.923	K2	0.6708	Miip	15	-	AA	0.939	0.05	0.909,0.959	258	K2	0.5116	13-15-16:0.02771,13-14-15-16:0.9113	13-14-16:0.06101	13-14:231.0,13-15:5.0,14-15:101.0,14-16:6.0,15-16:146.0	0.864	0.975	0.824	0.902	1	1	0.946	1	0.972
chr4:147873599-147874015	Mfn2	25	-	TE	0.99793	0.91717	0.080762	0.955	K1	0.7818	Mfn2	25	-	TE	1	0.005	0.995,1.0	590	K1	0	24-25:1.0	NA	NA	1	1	1	1	0.9141	0.7678	1	1	0.9079
chr4:147874016-147875458	Mfn2	24	-	TE	0.0021219	0.08265	-0.080528	0.959	K1	0.7818	Mfn2	24	-	TE	0	0.005	8.68e-5,0.00506	590	K1	0	00:24:00	NA	NA	0	0	0	0	0.0859	0.2322	0	0	0.0921
chr4:148006134-148006861	Clcn6	25	-	TE	0.024333	0.15486	-0.13053	0.909	K1	0.8456	Clcn6	25	-	TE	0	0.0828	0.00151,0.0843	33	K1	0	00:25:00	NA	NA	0	0	0	0	0	0.2708	0	0.2729	0.1985
chr4:148159852-148159877	Fbxo44	2	-	TS	0.51157	0.072298	0.43927	0.996	K2	1.2322	Fbxo44	2	-	TS	NA	NA	NA	NA	NA	NA	NA	NA	NA	0.4755	NA	0	0.551	0	0.915	1	NA	NA
chr4:148159878-148160083	Fbxo44	1	-	TS	0.44504	0.9284	-0.48337	0.998	K2	1.2322	Fbxo44	1	-	TS	NA	NA	NA	NA	NA	NA	NA	NA	NA	0.4808	NA	1	0.3944	1	0	0	NA	NA
chr4:148617451-148617553	Tardbp	15	-	TE	0.013869	0.082947	-0.069078	0.912	K2	1.2729	Tardbp	15	-	TE	0	0.003	5.24e-5,0.00306	978	K2	0.2284	14-15:0.0	NA	NA	0.0641	0	0	0	0.0096	0.143	0.1852	0.0247	0.0499
chr4:148617706-148618646	Tardbp	12	-	RI	0.42234	0.60117	-0.17883	0.952	K3	2.0072	Tardbp	12	-	RI	0.373	0.113	0.318,0.431	196	K3	2.0072	9-10-11-12-13-14:0.3727	9-13-14:0.2173,9-14:0.01581,9-10-13-14:0.3213,9-10-14:0.02,9-10-11-13-14:0.04152,9-10-11-14:0.0114	9-10:79.0,9-13:26.0,9-14:2.0,10-11:43.0,10-13:46.0,10-14:3.0,11-12:21.0,11-13:7.0,11-14:2.0,12-13:89.0,13-14:127.0	0.489	0.288	0.493	0.465	0.545	0.667	0.556	0.6	0.641
chr4:148618647-148618664	Tardbp	11	-	AD	0.46782	0.63557	-0.16775	0.938	K3	2.0072	Tardbp	11	-	AD	0.426	0.132	0.361,0.493	150	K3	2.0072	9-10-11-12-13-14:0.3727,9-10-11-13-14:0.04152,9-10-11-14:0.0114	9-13-14:0.2173,9-14:0.01581,9-10-13-14:0.3213,9-10-14:0.02	9-10:79.0,9-13:26.0,9-14:2.0,10-11:43.0,10-13:46.0,10-14:3.0,11-12:21.0,11-13:7.0,11-14:2.0,12-13:89.0,13-14:127.0	0.587	0.323	0.503	0.499	0.607	0.69	0.586	0.618	0.682
chr4:149649168-149649169	Pik3cd	38	-	TE	0.90743	0.50724	0.40019	0.985	K3	1.8146	Pik3cd	38	-	TE	0.8671	0.019	0.857,0.876	3330	K3	0.7243	34-35-36-37-38:0.8671	NA	NA	0.9325	0.9996	0.9976	0.7417	0.36	0.5445	0.7299	0.4817	0.4195
chr4:149649170-149649170	Pik3cd	37	-	TE	0.03272	0.13074	-0.098017	0.948	K3	1.8146	Pik3cd	37	-	TE	0.077	0.0152	0.0698,0.085	3330	K3	0.7243	34-35-36-37:0.07697	NA	NA	0.0558	0.0004	0.0024	0.0266	0.2009	0.0945	0.0576	0.0857	0.2149
chr4:149650640-149650777	Pik3cd	34	-	TE	0.058109	0.31889	-0.26078	0.969	K3	1.8146	Pik3cd	34	-	TE	0.0496	0.0124	0.0438,0.0562	3330	K3	0.7243	00:34:00	NA	NA	0.0086	0	0	0.2307	0.3631	0.3423	0.1932	0.4112	0.2838
chr4:152562638-152563047	Nphp4	31	+	TE	0.12329	0.87698	-0.75369	1	K1	0.5486	Nphp4	31	+	TE	0	0.3845	0.00851,0.393	5	K1	0	00:31:00	NA	NA	NA	0.0239	0	NA	1	0.8732	NA	1	1
chr4:152563048-152563183	Nphp4	32	+	TE	0.87433	0.12755	0.74677	0.999	K1	0.5486	Nphp4	32	+	TE	1	0.384	0.607,0.991	5	K1	0	31-32:1.0	NA	NA	NA	0.9761	1	NA	0	0.1268	NA	0	0
chr4:154927978-154928077	Tnfrsf14	2	-	TS	0.10719	0.89189	-0.7847	1	K1	0.2795	Tnfrsf14	2	-	TS	NA	NA	NA	NA	NA	NA	NA	NA	NA	0.0323	0.0188	0.0484	0.015	1	1	1	1	NA
chr4:154928078-154928202	Tnfrsf14	1	-	TS	0.89149	0.11232	0.77917	1	K1	0.2795	Tnfrsf14	1	-	TS	NA	NA	NA	NA	NA	NA	NA	NA	NA	0.9677	0.9812	0.9516	0.985	0	0	0	0	NA
chr4:155093062-155093149	Morn1	6	+	CE	0.54453	0.85708	-0.31255	0.903	K2	1.4399	Morn1	6	+	CE	0.515	0.426	0.299,0.725	12	K2	1.4399	4-5-6-7:0.5154	4-7:0.1572,4-5-7:0.3274	4-5:3.0,4-7:1.0,5-6:6.0,5-7:3.0,6-7:2.0	0.8	0.5	0.333	1	NA	1	1	NA	1
chr4:155491361-155491363	Gnb1	1	+	TS	0.54902	0.98013	-0.43111	1	K2	1.4726	Gnb1	1	+	TS	0.4926	0.152	0.417,0.569	114	K2	1.4726	00:03:00.500000	NA	NA	0.7307	0.5347	0.6517	0.3455	1	1	1	1	1
chr4:155491364-155491369	Gnb1	2	+	TS	0.32479	0.019946	0.30484	0.987	K2	1.4726	Gnb1	2	+	TS	0.1763	0.118	0.126,0.244	114	K2	1.4726	2-3:0.1763	NA	NA	0.2693	0.1623	0.3483	0.6545	0	0	0	0	0
chr4:155619320-155620090	Slc35e2	13	+	TE	0.002632	0.11447	-0.11184	0.986	K2	0.8083	Slc35e2	13	+	TE	0	0.0067	0.000116,0.00677	440	K2	0	12-13:0.0	NA	NA	0	0	0	0	0.2481	0.1036	0.1821	0.0275	0
chr4:155620091-155623340	Slc35e2	14	+	TE	0.99733	0.82859	0.16874	1	K2	0.8083	Slc35e2	14	+	TE	1	0.007	0.993,1.0	440	K2	0	12-13-14:1.0	NA	NA	1	1	1	1	0.7519	0.8399	0.8179	0.9725	0.7716
chr4:155625655-155625773	Cdk11b	6	+	AD	0.60787	0.38009	0.22779	0.994	K1	0.9998	Cdk11b	6	+	AD	0.612	0.081	0.57,0.651	390	K1	0.9638	5-6-7:0.6116	5-7:0.3884	5-6:145.0,5-7:94.0,6-7:151.0	0.646	0.575	0.492	0.714	0.344	0.344	0.404	0.419	0.388
chr4:155831767-155831982	Aurkaip1	5	+	RI	0.20242	0.12334	0.079081	0.978	K2	1.2042	Aurkaip1	5	+	RI	0.215	0.069	0.183,0.252	389	K2	1.0717	3-4-5-6:0.2153	3-6:0.7206,3-4-6:0.06408	3-4:86.0,3-6:229.0,4-5:67.0,4-6:21.0,5-6:72.0	0.24	0.175	0.168	0.202	0.125	0.114	0.107	0.137	0.12
chr4:21874673-21874912	Pnisr	17	+	RI	0.62823	0.33332	0.29491	0.938	K1	0.9999	Pnisr	17	+	RI	0.698	0.175	0.602,0.777	73	K1	0.8841	16-17-18:0.6977	16-18:0.3023	16-17:33.0,16-18:13.0,17-18:27.0	0.692	0.495	0.8	0.472	0.405	0.465	0.2	0.212	0.312
chr4:24602574-24602946	Mms22l	27	+	TE	0.98218	0.32304	0.65914	0.959	K1	0.9162	Mms22l	27	+	TE	1	0.035	0.964,0.999	81	K1	0	00:27:01	NA	NA	1	1	1	1	0	0.3313	1	0	0.2709
chr4:24602947-24602950	Mms22l	28	+	TE	0.017782	0.67705	-0.65927	0.955	K1	0.9162	Mms22l	28	+	TE	0	0.0353	0.000625,0.0359	81	K1	0	27-28:0.0	NA	NA	0	0	0	0	1	0.6687	0	1	0.7291
chr4:3938963-3939131	Chchd7	4	+	AD	0.8189	0.6668	0.1521	0.969	K3	2.051	Chchd7	4	+	AD	0.76	0.095	0.709,0.804	213	K2	1.5077	3-4-6-7:0.6413,3-4-7:0.119	3-6-7:0.1344,3-7:0.1054	3-4:103.0,3-6:11.0,3-7:16.0,4-6:63.0,4-7:20.0,5-6:20.0,6-7:172.0	0.872	0.83	0.798	0.85	0.624	0.693	0.728	0.68	0.619
chr4:42950396-42950742	Dnajb5	3	+	AF	0.71487	0.29991	0.41496	0.931	K1	0.9957	Dnajb5	3	+	AF	0	0.5143	0.0127,0.527	3	K0	0	NA	2-6:1.0	2-6:3.0	0.8	0	0	1	0	0.462	0.333	NA	0
chr4:43039815-43039899	Fam214b	7	-	CE	0.20023	0.50182	-0.30158	0.92	K2	1.4592	Fam214b	7	-	CE	0.167	0.4676	0.0534,0.521	6	K2	1.2517	7-8:0.1667	3-8:0.6667,6-8:0.1667	3-8:4.0,6-8:1.0,7-8:1.0	0	0.0909	0.5	0	0	0	NA	0	0.5
chr4:43447724-43447734	Cd72	16	-	TE	0.83196	0.26538	0.56658	0.998	K2	1.3796	Cd72	16	-	TE	0.6933	0.099	0.641,0.74	234	K2	1.1749	15-16:0.6933	NA	NA	0.869	0.9141	0.9371	0.7643	0.3465	0	0.3533	0.2028	0.4078
chr4:43447735-43448036	Cd72	15	-	TE	0.054049	0.644	-0.58995	0.998	K2	1.3796	Cd72	15	-	TE	0.2004	0.086	0.161,0.247	234	K2	1.1749	00:15:00.200000	NA	NA	0	0	0	0.0507	0.534	0.8579	0.5812	0.7458	0.509
chr4:43495622-43495696	Ccdc107	7	+	RI	0.34777	0.22396	0.1238	0.904	K1	0.9998	Ccdc107	7	+	RI	0.286	0.091	0.243,0.334	263	K1	0.8636	6-7-8:0.2861	6-8:0.7139	6-7:53.0,6-8:146.0,7-8:64.0	0.362	0.281	0.508	0.294	0.19	0.245	0.215	0.224	0.231
chr4:43540530-43540673	Tln1	34	-	CE	0.94643	0.99655	-0.050121	0.916	K0	0	Tln1	34	-	CE	1	0.15	0.847,0.997	17	K0	0	33-34-35:1.0	NA	33-34:5.0,34-35:12.0	1	1	1	1	1	1	1	1	1
chr4:43542481-43542603	Tln1	33	-	CE	0.91704	0.99624	-0.0792	0.924	K0	0	Tln1	33	-	CE	1	0.384	0.607,0.991	5	K0	0	33-34:1.0	NA	33-34:5.0	1	1	1	1	1	1	1	1	1
chr4:43542702-43542791	Tln1	32	-	CE	0.92786	0.99625	-0.068389	0.912	K0	0	Tln1	32	-	CE	NA	NA	NA	NA	NA	NA	NA	NA	NA	1	1	1	1	1	1	1	1	1
chr4:43542875-43542968	Tln1	31	-	CE	0.92344	0.99618	-0.072734	0.947	K0	0	Tln1	31	-	CE	NA	NA	NA	NA	NA	NA	NA	NA	NA	1	1	1	1	1	1	1	1	1
chr4:43543144-43543283	Tln1	30	-	CE	0.92967	0.99633	-0.066656	0.949	K0	0	Tln1	30	-	CE	NA	NA	NA	NA	NA	NA	NA	NA	NA	1	1	1	1	1	1	1	1	1
chr4:43543436-43543633	Tln1	29	-	CE	0.91684	0.99612	-0.079281	0.942	K0	0	Tln1	29	-	CE	1	0.306	0.688,0.994	7	K0	0	28-29:1.0	NA	28-29:7.0	1	1	1	1	1	1	1	1	1
chr4:43543817-43543936	Tln1	28	-	CE	0.91372	0.99583	-0.082109	0.946	K0	0	Tln1	28	-	CE	1	0.202	0.794,0.996	12	K0	0	27-28-29:1.0	NA	27-28:5.0,28-29:7.0	1	1	1	1	1	1	1	1	1
chr4:43544280-43544488	Tln1	27	-	CE	0.93103	0.99578	-0.064749	0.94	K0	0	Tln1	27	-	CE	1	0.189	0.807,0.996	13	K0	0	26-27-28:1.0	NA	26-27:8.0,27-28:5.0	1	1	1	1	1	1	1	1	1
chr4:43544576-43544678	Tln1	26	-	CE	0.91478	0.99551	-0.080732	0.917	K0	0	Tln1	26	-	CE	1	0.277	0.717,0.994	8	K0	0	26-27:1.0	NA	26-27:8.0	1	1	1	1	1	1	1	1	1
chr4:43544841-43544969	Tln1	25	-	CE	0.9233	0.99571	-0.072418	0.949	K0	0	Tln1	25	-	CE	1	0.277	0.717,0.994	8	K0	0	24-25:1.0	NA	24-25:8.0	1	1	1	1	1	1	1	1	1
chr4:43545094-43545228	Tln1	24	-	CE	0.93311	0.99531	-0.0622	0.926	K0	0	Tln1	24	-	CE	1	0.178	0.819,0.997	14	K0	0	23-24-25:1.0	NA	23-24:6.0,24-25:8.0	1	1	1	1	1	1	1	1	1
chr4:43545407-43545520	Tln1	23	-	CE	0.91991	0.99536	-0.075453	0.908	K0	0	Tln1	23	-	CE	1	0.131	0.867,0.998	20	K0	0	22-23-24:1.0	NA	22-23:14.0,23-24:6.0	1	1	1	1	1	1	1	1	1
chr4:43545606-43545722	Tln1	22	-	CE	0.91999	0.99567	-0.075675	0.908	K0	0	Tln1	22	-	CE	1	0.131	0.867,0.998	20	K0	0	21-22-23:1.0	NA	21-22:6.0,22-23:14.0	1	1	1	1	1	1	1	1	1
chr4:43545860-43545988	Tln1	21	-	CE	0.94484	0.99589	-0.051054	0.932	K0	0	Tln1	21	-	CE	1	0.189	0.807,0.996	13	K0	0	20-21-22:1.0	NA	20-21:7.0,21-22:6.0	1	1	NA	1	1	1	1	1	1
chr4:43546750-43546916	Tln1	20	-	CE	0.94518	0.99661	-0.051434	0.947	K0	0	Tln1	20	-	CE	1	0.178	0.819,0.997	14	K0	0	19-20-21:1.0	NA	19-20:7.0,20-21:7.0	1	1	NA	1	1	1	1	1	1
chr4:43547979-43548146	Tln1	18	-	CE	0.91064	0.99622	-0.085579	0.957	K0	0	Tln1	18	-	CE	1	0.384	0.607,0.991	5	K0	0	18-19:1.0	NA	18-19:5.0	1	1	NA	1	1	1	1	1	1
chr4:43549086-43549184	Tln1	17	-	CE	0.89201	0.99598	-0.10397	0.959	K0	0	Tln1	17	-	CE	1	0.202	0.794,0.996	12	K0	0	16-17:1.0	NA	16-17:12.0	1	1	NA	1	1	1	1	1	1
chr4:43549321-43549529	Tln1	16	-	CE	0.92896	0.99628	-0.067325	0.955	K0	0	Tln1	16	-	CE	1	0.202	0.794,0.996	12	K0	0	16-17:1.0	NA	16-17:12.0	1	1	NA	1	1	1	1	1	1
chr4:43549723-43549831	Tln1	15	-	CE	0.93876	0.99614	-0.057388	0.92	K0	0	Tln1	15	-	CE	1	0.254	0.741,0.995	9	K0	0	14-15:1.0	NA	14-15:9.0	1	1	NA	1	1	1	1	1	1
chr4:43549938-43550051	Tln1	14	-	CE	0.92227	0.99552	-0.07325	0.901	K0	0	Tln1	14	-	CE	1	0.136	0.861,0.997	19	K0	0	13-14-15:1.0	NA	13-14:10.0,14-15:9.0	1	1	1	1	1	1	1	1	1
chr4:43550198-43550378	Tln1	13	-	CE	0.91667	0.99598	-0.079307	0.933	K0	0	Tln1	13	-	CE	1	0.143	0.854,0.997	18	K0	0	12-13-14:1.0	NA	12-13:8.0,13-14:10.0	1	1	1	1	1	1	1	1	1
chr4:43550962-43551038	Tln1	12	-	CE	0.93867	0.99609	-0.057419	0.949	K0	0	Tln1	12	-	CE	1	0.15	0.847,0.997	17	K0	0	11-12-13:1.0	NA	11-12:9.0,12-13:8.0	1	1	NA	1	1	1	1	1	1
chr4:43563232-43563280	Creb3	5	+	AA	0.11039	0.03877	0.071618	0.926	K1	0.5918	Creb3	5	+	AA	0.093	0.0659	0.0661,0.132	215	K1	0.4464	5-6:0.09302	3-6:0.907	3-4:16.0,3-6:195.0,5-6:20.0	0.0938	0.143	0.141	0.0595	0	0.0351	0.0377	0.0721	0
chr4:43578735-43578957	Rgp1	2	+	TS	0.89465	0.089774	0.80487	1	K2	0	Rgp1	2	+	TS	1	0.202	0.794,0.996	12	K2	0	2-3:1.0	NA	NA	1	NA	1	1	NA	0	0	NA	NA
chr4:43578958-43579003	Rgp1	3	+	TS	0.10857	0.91373	-0.80515	1	K2	0	Rgp1	3	+	TS	0	0.2021	0.00394,0.206	12	K2	0	1-2-3:0.0	NA	NA	0	NA	0	0	NA	1	1	NA	NA
chr4:44036826-44036957	Gne	14	-	TE	0.85449	0.683	0.17149	0.912	K2	1.1434	Gne	14	-	TE	0.8372	0.066	0.801,0.867	341	K2	0.7229	13-14:0.8372	NA	NA	0.8033	0.9236	0.8525	0.8721	0.7208	0.6617	0.4657	0.8113	0.759
chr4:44036958-44037353	Gne	13	-	TE	0.12272	0.28682	-0.1641	0.92	K2	1.1434	Gne	13	-	TE	0.1447	0.062	0.117,0.179	341	K2	0.7229	00:13:00.100000	NA	NA	0.1844	0.0502	0.1045	0.1157	0.2464	0.2922	0.509	0.1646	0.2144
chr4:44992981-44995386	Zbtb5	5	-	TE	0.21477	0.49209	-0.27732	0.907	K2	1.4845	Zbtb5	5	-	TE	0.0063	0.018	0.00252,0.0205	292	K2	0.846	00:05:00	NA	NA	0.0086	0.4438	0.2837	0.3201	0.3868	0.4707	0.6185	0.5286	0.4528
chr4:46544063-46544167	Coro2a	10	-	CE	0.89685	0.99061	-0.093753	0.902	K0	0	Coro2a	10	-	CE	1	0.233	0.762,0.995	10	K0	0	9-10-11:1.0	NA	9-10:5.0,10-11:5.0	1	1	1	1	1	1	1	1	1
chr4:46546649-46546828	Coro2a	8	-	CE	0.90969	0.98984	-0.080144	0.911	K0	0	Coro2a	8	-	CE	1	0.514	0.473,0.987	3	K0	0	7-8:1.0	NA	7-8:3.0	1	1	1	NA	1	1	1	1	1
chr4:47410808-47411035	Tgfbr1	15	+	TE	0.0087791	0.10744	-0.098659	0.913	K2	1.4367	Tgfbr1	15	+	TE	0	0.0245	0.000431,0.0249	118	K2	0	14-15:0.0	NA	NA	0	0	0	0	0	0.1615	0	0.0785	0.277
chr4:48185080-48185911	Stx17	20	+	TE	0.020489	0.26119	-0.2407	0.932	K1	0.9967	Stx17	20	+	TE	0	0.0582	0.00105,0.0593	48	K1	0	00:20:00	NA	NA	0	0	0	0	0.3704	0.3861	0	0.4662	0
chr4:48185912-48186507	Stx17	21	+	TE	0.97969	0.73961	0.24008	0.953	K1	0.9967	Stx17	21	+	TE	1	0.058	0.941,0.999	48	K1	0	20-21:1.0	NA	NA	1	1	1	1	0.6296	0.6139	1	0.5338	1
chr4:55378234-55378289	Rad23b	5	+	CE	0.88924	0.99107	-0.10184	0.901	K1	0.1093	Rad23b	5	+	CE	1	0.306	0.688,0.994	7	K0	0	4-5-6:1.0	NA	4-5:3.0,5-6:4.0	1	1	NA	1	1	1	1	0.986	1
chr4:55380989-55381116	Rad23b	6	+	CE	0.91637	0.99104	-0.074668	0.907	K1	0.1093	Rad23b	6	+	CE	1	0.254	0.741,0.995	9	K0	0	5-6-7:1.0	NA	5-6:4.0,6-7:5.0	1	1	NA	1	1	1	1	0.986	1
chr4:55382480-55382615	Rad23b	7	+	CE	0.90149	0.99017	-0.088675	0.919	K1	0.1093	Rad23b	7	+	CE	1	0.277	0.717,0.994	8	K0	0	6-7-8:1.0	NA	6-7:5.0,7-8:3.0	NA	1	NA	1	1	1	1	0.986	1
chr4:55383587-55383714	Rad23b	8	+	CE	0.86495	0.992	-0.12705	0.957	K0	0	Rad23b	8	+	CE	1	0.384	0.607,0.991	5	K0	0	7-8-9:1.0	NA	7-8:3.0,8-9:2.0	1	1	1	1	1	1	1	1	1
chr4:59475259-59475710	Ptbp3	27	-	TE	0.069584	0.20492	-0.13533	0.905	K3	2.1381	Ptbp3	27	-	TE	0	0.0016	2.73e-5,0.00159	1880	K3	1.6517	24-25-26-27:4.0e-6	NA	NA	0.1497	0	0	0.1963	0.1139	0.2814	0.1992	0.2443	0.1834
chr4:59476583-59476647	Ptbp3	25	-	TE	0.1548	0.37161	-0.21681	0.983	K3	2.1381	Ptbp3	25	-	TE	0.2123	0.031	0.197,0.228	1880	K3	1.6517	24-25:0.2123	NA	NA	0.1962	0.1708	0	0.1932	0.4199	0.327	0.4316	0.3083	0.3706
chr4:59548531-59548542	Ptbp3	8	-	AD	0.64775	0.16409	0.48366	1	K3	1.9589	Ptbp3	8	-	AD	0.748	0.157	0.661,0.818	81	K2	0.9277	6-7-8:0.7485	5-9-10:0.02395,5-10:0.2275	5-9:2.0,5-10:19.0,6-7:65.0,7-8:60.0,9-10:2.0	0.691	0.669	0.631	0.517	0.197	0.154	0.137	0.112	0.165
chr4:59549285-59549295	Ptbp3	3	-	TS	0.10117	0.30037	-0.1992	0.995	K3	1.5606	Ptbp3	3	-	TS	0.1128	0.0744	0.0816,0.156	196	K3	1.0162	3-4-5:0.1128	NA	NA	0.1046	0.0924	0.0777	0.097	0.4333	0.2242	0.3	0.2424	0.2853
chr4:59549315-59549364	Ptbp3	1	-	TS	0.82167	0.59128	0.23039	0.995	K3	1.5606	Ptbp3	1	-	TS	0.8071	0.092	0.756,0.848	196	K3	1.0162	00:05:00.800000	NA	NA	0.8335	0.8199	0.8835	0.7827	0.4965	0.693	0.611	0.6171	0.5391
chr4:59769637-59771296	Inip	7	-	TE	0.30359	0.39945	-0.095867	0.948	K1	0.9883	Inip	7	-	TE	0.2645	0.036	0.247,0.283	1630	K1	0.8335	6-7:0.2645	NA	NA	0.3552	0.2371	0.3244	0.3344	0.394	0.4307	0.3576	0.4364	0.3781
chr4:59771297-59772459	Inip	6	-	TE	0.69663	0.60038	0.096246	0.951	K1	0.9883	Inip	6	-	TE	0.7355	0.036	0.717,0.753	1630	K1	0.8335	00:06:00.700000	NA	NA	0.6448	0.7629	0.6756	0.6656	0.606	0.5693	0.6424	0.5636	0.6219
chr4:62470712-62470818	Wdr31	2	-	AD	0.71631	0.17677	0.53954	0.985	K1	0.7219	Wdr31	2	-	AD	0.8	0.519	0.418,0.937	5	K1	0.7219	1-2:0.8	1-3:0.2	1-2:4.0,1-3:1.0	NA	NA	NA	NA	1	0.333	0.125	0	0
chr4:62495998-62496571	Bspry	6	+	CE	0.82636	0.9333	-0.10694	0.932	K3	1.4194	Bspry	6	+	CE	0.863	0.14	0.776,0.916	66	K2	1.2581	5-6-7-8:0.6584,5-6-8:0.2045	5-8:0.137	5-6:25.0,5-8:5.0,6-7:27.0,6-8:9.0,7-8:26.0	0.878	0.84	0.729	0.895	0.893	0.933	0.941	0.969	0.945
chr4:65613129-65613131	Trim32	2	+	AA	0.87678	0.59014	0.28664	0.949	K1	0.9957	Trim32	2	+	AA	NA	NA	NA	NA	NA	NA	NA	NA	NA	0	NA	NA	1	1	0.667	0.538	0.5	1
chr4:72118205-72118391	Tle1	29	-	TE	0.85647	0.44068	0.41579	0.911	K2	1.2282	Tle1	29	-	TE	0	0.5143	0.0127,0.527	3	K2	0.0217	00:29:00	NA	NA	NA	0.9636	NA	NA	0.3443	0.5628	0	0.8695	0.4098
chr4:82835446-82835584	Zdhhc21	7	-	CE	0.77464	0.96917	-0.19453	0.906	K1	1	Zdhhc21	7	-	CE	1	0.384	0.607,0.991	5	K0	0	7-8:1.0	NA	7-8:5.0	0.889	1	0.5	0.769	1	1	1	1	1
chr4:8844507-8844712	Chd7	24	+	CE	0.85696	0.98207	-0.12511	0.923	K0	0	Chd7	24	+	CE	NA	NA	NA	NA	NA	NA	NA	NA	NA	1	1	NA	1	1	1	1	1	1
chr4:98405379-98405434	Inadl	4	+	CE	0.52753	0.86258	-0.33505	0.908	K1	0.9183	Inadl	4	+	CE	NA	NA	NA	NA	NA	NA	NA	NA	NA	1	0.333	NA	0.714	1	NA	NA	1	1
chr5:100389068-100389106	Sec31a	14	-	CE	0.77098	0.88348	-0.11251	0.948	K3	1.6107	Sec31a	14	-	CE	0.783	0.159	0.691,0.85	71	K3	1.6107	13-14-15-16-17-18-19-20-21-22-23-25-26-27-28:0.666,13-14-15-16-17-18-19-20-21-22-25-26-27-28:0.09667,13-14-28:0.01994	13-15-16-17-18-19-20-21-22-23-25-26-27-28:0.1125,13-15-16-17-18-19-20-21-22-25-26-27-28:0.01158,13-16-17-18-19-20-21-22-23-25-26-27-28:0.08686,13-16-17-18-19-20-21-22-25-26-27-28:0.00636	13-14:32.0,13-15:4.0,13-16:6.0,14-15:28.0,14-28:1.0,15-16:69.0,16-17:40.0,17-18:51.0,18-19:64.0,19-20:61.0,20-21:34.0,21-22:26.0,22-23:23.0,22-25:1.0,23-25:24.0,25-26:52.0,26-27:52.0,27-28:39.0	0.834	0.774	0.68	0.816	0.888	0.891	0.869	0.868	0.916
chr5:100792664-100792842	Helq	3	-	CE	0.91698	0.7074	0.20959	0.972	K1	0.9569	Helq	3	-	CE	0.879	0.195	0.746,0.941	31	K1	0.5328	2-3-4:0.8788	2-4:0.1212	2-3:23.0,2-4:2.0,3-4:6.0	1	1	1	0.92	0.622	0.739	0.788	0.692	0.744
chr5:100798627-100798736	Mrps18c	1	+	TS	0.81326	0.64285	0.17041	0.984	K2	1.1552	Mrps18c	1	+	TS	0.8155	0.067	0.779,0.846	357	K2	0.7275	00:03:00.800000	NA	NA	0.7907	0.7928	0.8281	0.8496	0.766	0.5996	0.5459	0.6661	0.642
chr5:100798737-100798746	Mrps18c	2	+	TS	0.1811	0.33238	-0.15128	0.978	K2	1.1552	Mrps18c	2	+	TS	0.1787	0.067	0.148,0.215	357	K2	0.7275	2-3:0.1787	NA	NA	0.2022	0.1995	0.1658	0.145	0.2182	0.3767	0.4236	0.3104	0.3261
chr5:105014153-105014926	Gbp8	12	-	TE	0.99917	0.92885	0.07032	0.962	K1	0.7567	Gbp8	12	-	TE	1	0.002	0.998,1.0	1360	K1	0	11-12:1.0	NA	NA	1	1	1	1	0.7819	0.9487	1	0.9284	1
chr5:105014927-105015122	Gbp8	11	-	TE	0.00079332	0.071185	-0.070392	0.958	K1	0.7567	Gbp8	11	-	TE	0	0.0022	3.77e-5,0.0022	1360	K1	0	00:11:00	NA	NA	0	0	0	0	0.2181	0.0513	0	0.0716	0
chr5:105077630-105079297	Gbp9	13	-	TE	0.11052	0.18495	-0.074432	0.983	K1	0.7642	Gbp9	13	-	TE	0.1137	0.0304	0.0996,0.13	1200	K1	0.511	12-13:0.1137	NA	NA	0.0864	0.1186	0.1039	0.1279	0.1721	0.2222	0.1497	0.1674	0.2062
chr5:105079298-105080264	Gbp9	12	-	TE	0.8894	0.81505	0.074353	0.984	K1	0.7642	Gbp9	12	-	TE	0.8863	0.03	0.87,0.9	1200	K1	0.511	00:12:00.900000	NA	NA	0.9136	0.8814	0.8961	0.8721	0.8279	0.7778	0.8503	0.8326	0.7938
chr5:105136810-105137045	Gbp4	2	-	CE	0.65234	0.36215	0.2902	0.985	K1	0.9998	Gbp4	2	-	CE	0.524	0.158	0.444,0.602	105	K1	0.9984	1-2-3:0.5235	1-3:0.4765	1-2:55.0,1-3:32.7,2-3:17.0	0.668	0.687	0.668	0.731	0.249	0.303	0.309	0.491	0.436
chr5:105888434-105888839	Zfp326	5	+	CE	0.89774	0.9709	-0.073163	0.924	K1	0.5265	Zfp326	5	+	CE	0.881	0.121	0.806,0.927	79	K1	0.5265	4-5-6:0.881	4-6:0.119	4-5:35.0,4-6:5.0,5-6:39.0	0.886	0.9	1	0.885	0.984	1	0.95	0.962	1
chr5:108121627-108123060	Tmed5	13	-	TE	0.10379	0.16272	-0.05893	0.903	K1	0.7002	Tmed5	13	-	TE	0.0736	0.0196	0.0645,0.0841	1940	K1	0.3792	12-13:0.07361	NA	NA	0.1388	0.0822	0.1453	0.0774	0.1894	0.1228	0.1787	0.1552	0.1654
chr5:108123061-108124759	Tmed5	12	-	TE	0.89605	0.83737	0.058687	0.916	K1	0.7002	Tmed5	12	-	TE	0.9264	0.019	0.916,0.935	1940	K1	0.3792	00:12:00.900000	NA	NA	0.8612	0.9178	0.8547	0.9226	0.8106	0.8772	0.8213	0.8448	0.8346
chr5:108646672-108647263	Tmem175	17	+	TE	0.22387	0.16193	0.061944	0.938	K2	1.0873	Tmem175	17	+	TE	0.2341	0.053	0.209,0.262	681	K2	1.023	16-17:0.2341	NA	NA	0.2347	0.2547	0.1594	0.231	0.161	0.1646	0.1554	0.1368	0.1871
chr5:110254301-110255469	Ankle2	17	+	TE	0.18481	0.56193	-0.37712	0.999	K2	1.1078	Ankle2	17	+	TE	0.0612	0.0465	0.0426,0.0891	295	K2	0.6566	00:17:00.100000	NA	NA	0.1744	0.3071	0.1061	0.2664	0.5063	0.5808	0.5847	0.5345	0.6018
chr5:110269652-110269887	Pgam5	2	-	TS	0.15478	0.01704	0.13774	0.922	K1	0.9448	Pgam5	2	-	TS	0.0872	0.085	0.055,0.14	122	K1	0.4271	1-2:0.0872	NA	NA	0.3626	0	0.2041	0.0902	0.0476	0	0	0	0
chr5:110269888-110269913	Pgam5	1	-	TS	0.84483	0.983	-0.13817	0.921	K1	0.9448	Pgam5	1	-	TS	0.9128	0.085	0.86,0.945	122	K1	0.4271	00:02:00.900000	NA	NA	0.6374	1	0.7959	0.9098	0.9524	1	1	1	1
chr5:110276631-110276957	Gm15788	5	+	TE	0.60397	0.085277	0.5187	0.993	K1	0.9477	Gm15788	5	+	TE	0.6338	0.537	0.317,0.854	6	K1	0.9477	00:05:00.600000	NA	NA	NA	NA	NA	0	0.7558	0	0.7558	0.7558	0
chr5:110276958-110277267	Gm15788	6	+	TE	0.39606	0.91461	-0.51855	0.998	K1	0.9477	Gm15788	6	+	TE	0.3662	0.537	0.146,0.683	6	K1	0.9477	5-6:0.3662	NA	NA	NA	NA	NA	1	0.2442	1	0.2442	0.2442	1
chr5:110295228-110295313	Pole	13	+	CE	0.87599	0.98288	-0.10689	0.901	K0	0	Pole	13	+	CE	1	0.615	0.368,0.983	2	K0	0	12-13-14:1.0	NA	12-13:1.0,13-14:1.0	1	1	1	NA	1	1	1	1	1
chr5:110297733-110297945	Pole	17	+	CE	0.88313	0.98529	-0.10216	0.905	K0	0	Pole	17	+	CE	1	0.277	0.717,0.994	8	K0	0	16-17-18:1.0	NA	16-17:5.0,17-18:3.0	NA	1	1	1	1	1	1	1	1
chr5:110303575-110303667	Pole	24	+	CE	0.87387	0.98509	-0.11122	0.905	K0	0	Pole	24	+	CE	1	0.277	0.717,0.994	8	K0	0	23-24-25:1.0	NA	23-24:4.0,24-25:4.0	1	1	1	1	1	1	1	1	1
chr5:110306327-110306484	Pole	26	+	CE	0.87318	0.9833	-0.11012	0.906	K0	0	Pole	26	+	CE	1	0.341	0.652,0.993	6	K0	0	25-26:1.0	NA	25-26:6.0	NA	1	1	NA	1	1	1	1	1
chr5:110312007-110312109	Pole	29	+	CE	0.84607	0.98232	-0.13625	0.919	K0	0	Pole	29	+	CE	1	0.384	0.607,0.991	5	K0	0	28-29-30:1.0	NA	28-29:4.0,29-30:1.0	1	NA	1	NA	1	1	1	1	1
chr5:110521131-110521161	A630023P12Rik	3	+	TS	0.39901	0.10442	0.2946	0.925	K2	0.9976	A630023P12Rik	3	+	TS	0.4711	0.267	0.34,0.607	35	K2	0.9976	3-4:0.4711	NA	NA	0.3892	0.4443	0.0355	0.6056	0	NA	NA	0.258	NA
chr5:110521162-110521285	A630023P12Rik	4	+	TS	0.60191	0.89651	-0.29461	0.915	K2	0.9976	A630023P12Rik	4	+	TS	0.5289	0.267	0.393,0.66	35	K2	0.9976	2-3-4:0.5289	NA	NA	0.6108	0.5557	0.9645	0.3944	1	NA	NA	0	NA
chr5:110780554-110780561	Pus1	4	-	AD	0.20764	0.47379	-0.26614	0.904	K2	1.3864	Pus1	4	-	AD	0	0.2773	0.00568,0.283	8	K0	0	NA	3-7:1.0	3-4:1.0,3-7:8.0,4-5:1.0,5-7:4.0	0.214	0.133	0	0.27	0.477	0.408	0.558	0.648	0.25
chr5:111385520-111385604	Pitpnb	12	+	CE	0.49008	0.69586	-0.20578	0.98	K1	0.9987	Pitpnb	12	+	CE	0.479	0.123	0.418,0.541	176	K1	0.9987	11-12-13:0.479	11-13:0.521	11-12:67.0,11-13:62.0,12-13:47.0	0.472	0.598	0.476	0.423	0.728	0.752	0.704	0.604	0.699
chr5:112419160-112421812	Sez6l	24	-	TE	0.82334	0.26527	0.55807	0.988	K3	0.7604	Sez6l	24	-	TE	0.9551	0.424	0.559,0.983	5	K3	0.2935	22-23-24:0.9551	NA	NA	NA	NA	NA	NA	NA	NA	0.9551	0.9551	0.1807
chr5:112421813-112422008	Sez6l	23	-	TE	0.14973	0.72537	-0.57564	0.995	K3	0.7604	Sez6l	23	-	TE	0	0.3845	0.00851,0.393	5	K3	0.2935	22-23:0.0	NA	NA	NA	NA	NA	NA	NA	NA	0	0	0.8101
chr5:113937094-113939764	Ssh1	19	-	TE	0.50477	0.17966	0.32512	0.995	K2	1.5771	Ssh1	19	-	TE	0.7202	0.065	0.686,0.751	511	K2	1.0978	17-18-19:0.7202	NA	NA	0.473	0.4129	0.5433	0.3738	0.1829	0.0924	0.1898	0.2308	0.196
chr5:113942192-113943465	Ssh1	17	-	TE	0.1453	0.35655	-0.21125	0.904	K2	1.5771	Ssh1	17	-	TE	0.1989	0.058	0.172,0.23	511	K2	1.0978	00:17:00.200000	NA	NA	0.1439	0.037	0	0.337	0.414	0.4548	0.4133	0.2732	0.2226
chr5:114729575-114729869	Git2	28	-	TE	0.19702	0.31421	-0.11719	0.931	K3	1.8424	Git2	28	-	TE	0.1501	0.043	0.13,0.173	751	K3	1.6254	27-28:0.1501	NA	NA	0.1782	0.2774	0.1075	0.2687	0.2868	0.3419	0.3233	0.2893	0.3274
chr5:114737348-114737437	Git2	23	-	CE	0.33781	0.50165	-0.16385	0.91	K1	0.9993	Git2	23	-	CE	0.281	0.226	0.184,0.41	41	K1	0.8571	22-23-24:0.2812	22-24:0.7188	22-23:6.0,22-24:23.0,23-24:12.0	0.379	0.257	0.438	0.297	0.537	0.571	0.516	0.472	0.416
chr5:114773463-114773492	Git2	2	-	TS	0.14405	0.39171	-0.24766	0.903	K2	1.5325	Git2	2	-	TS	0.0785	0.1785	0.0325,0.211	28	K2	0.7088	3-4:0.07851	NA	NA	0.2822	0.0804	0.1071	0.0296	0.4193	0.2023	0.3543	0.6919	0.2699
chr5:114773493-114773495	Git2	1	-	TS	0.80317	0.35039	0.45278	0.938	K2	1.5325	Git2	1	-	TS	0.8636	0.215	0.719,0.934	28	K2	0.7088	00:04:00.900000	NA	NA	0.6843	0.75	0.8929	0.9444	0.214	0.613	0.1201	0.1332	0.6525
chr5:115294827-115294915	Coq5	5	+	CE	0.90422	0.97322	-0.069	0.922	K1	0.5918	Coq5	5	+	CE	0.906	0.076	0.86,0.936	162	K1	0.45	4-5-6:0.9059	4-6:0.09412	4-5:93.0,4-6:8.0,5-6:61.0	0.92	0.941	0.933	0.857	1	1	1	0.949	0.944
chr5:115302159-115302290	Gm13830	13	+	TE	0.4308	0.86157	-0.43076	0.978	K1	0.9807	Gm13830	13	+	TE	NA	NA	NA	NA	NA	NA	NA	NA	NA	NA	0.515	NA	0.4184	NA	NA	NA	NA	1
chr5:115302291-115302323	Gm13830	14	+	TE	0.5642	0.14039	0.42382	0.977	K1	0.9807	Gm13830	14	+	TE	NA	NA	NA	NA	NA	NA	NA	NA	NA	NA	0.485	NA	0.5816	NA	NA	NA	NA	0
chr5:115554502-115554978	Pxn	17	+	TE	0.0043944	0.19831	-0.19391	1	K2	0.8172	Pxn	17	+	TE	0.0057	0.0166	0.00226,0.0189	313	K2	0.0504	16-17:0.005653	NA	NA	0	0	0	0	0.1125	0.2275	0.2373	0.1578	0.2538
chr5:115554979-115555987	Pxn	18	+	TE	0.99558	0.80169	0.19389	1	K2	0.8172	Pxn	18	+	TE	0.9943	0.017	0.981,0.998	313	K2	0.0504	16-17-18:0.9943	NA	NA	1	1	1	1	0.8875	0.7725	0.7627	0.8422	0.7462
chr5:115597374-115597444	Gcn1l1	31	+	CE	0.85792	0.98497	-0.12706	0.923	K0	0	Gcn1l1	31	+	CE	NA	NA	NA	NA	NA	NA	NA	NA	NA	1	NA	NA	1	1	1	1	1	1
chr5:115599072-115599266	Gcn1l1	33	+	CE	0.86475	0.98553	-0.12078	0.917	K0	0	Gcn1l1	33	+	CE	1	0.615	0.368,0.983	2	K0	0	32-33-34:1.0	NA	32-33:1.0,33-34:1.0	NA	NA	1	1	1	1	1	1	1
chr5:115604010-115604124	Gcn1l1	36	+	CE	0.85871	0.98519	-0.12648	0.904	K0	0	Gcn1l1	36	+	CE	NA	NA	NA	NA	NA	NA	NA	NA	NA	1	1	1	1	1	1	1	1	1
chr5:115604818-115604997	Gcn1l1	37	+	CE	0.8648	0.98506	-0.12026	0.91	K0	0	Gcn1l1	37	+	CE	1	0.615	0.368,0.983	2	K0	0	36-37-38:1.0	NA	36-37:1.0,37-38:1.0	1	1	1	NA	1	1	1	1	1
chr5:115609466-115609604	Gcn1l1	40	+	CE	0.8768	0.98341	-0.10661	0.906	K0	0	Gcn1l1	40	+	CE	1	0.341	0.652,0.993	6	K0	0	40-41:1.0	NA	40-41:6.0	1	NA	1	1	1	1	1	1	1
chr5:115610808-115610925	Gcn1l1	43	+	CE	0.87735	0.98576	-0.10841	0.903	K0	0	Gcn1l1	43	+	CE	1	0.341	0.652,0.993	6	K0	0	42-43-44:1.0	NA	42-43:3.0,43-44:3.0	1	1	1	1	1	1	1	1	1
chr5:115637716-115637766	Rab35	2	+	CE	0.86818	0.98277	-0.11459	0.922	K0	0	Rab35	2	+	CE	1	0.514	0.473,0.987	3	K0	0	1-2:1.0	NA	1-2:3.0	NA	1	NA	1	1	1	1	1	1
chr5:117091680-117092436	Suds3	16	-	TE	0.096054	0.36267	-0.26661	1	K1	0.9614	Suds3	16	-	TE	0.09	0.0365	0.0735,0.11	655	K1	0.4365	15-16:0.09003	NA	NA	0.0724	0.0696	0.1822	0.0596	0.3833	0.3782	0.378	0.3849	0.2857
chr5:117092437-117092856	Suds3	15	-	TE	0.90372	0.63742	0.2663	1	K1	0.9614	Suds3	15	-	TE	0.91	0.036	0.89,0.926	655	K1	0.4365	00:15:00.900000	NA	NA	0.9276	0.9304	0.8178	0.9404	0.6167	0.6218	0.622	0.6151	0.7143
chr5:120756027-120756265	Oas3	14	-	CE	0.89736	0.98957	-0.092205	0.91	K0	0	Oas3	14	-	CE	1	0.277	0.717,0.994	8	K0	0	13-14-15:1.0	NA	13-14:1.0,14-15:7.0	1	1	1	1	1	1	1	1	1
chr5:120756905-120757080	Oas3	13	-	CE	0.90271	0.99065	-0.08794	0.922	K0	0	Oas3	13	-	CE	1	0.306	0.688,0.994	7	K0	0	12-13-14:1.0	NA	12-13:6.0,13-14:1.0	1	1	1	1	1	1	1	1	1
chr5:120758713-120758998	Oas3	12	-	CE	0.91322	0.99078	-0.077565	0.905	K0	0	Oas3	12	-	CE	1	0.277	0.717,0.994	8	K0	0	11-12-13:1.0	NA	11-12:2.0,12-13:6.0	1	1	1	1	1	1	1	1	1
chr5:120759921-120760094	Oas3	11	-	CE	0.88204	0.99044	-0.1084	0.912	K0	0	Oas3	11	-	CE	1	0.277	0.717,0.994	8	K0	0	10-11-12:1.0	NA	10-11:6.0,11-12:2.0	1	1	1	1	1	1	1	1	1
chr5:120764244-120764419	Oas3	8	-	CE	0.88673	0.98908	-0.10235	0.925	K0	0	Oas3	8	-	CE	1	0.514	0.473,0.987	3	K0	0	7-8-9:1.0	NA	7-8:1.0,8-9:2.0	1	1	1	1	1	1	1	1	1
chr5:120769851-120770004	Oas3	5	-	CE	0.88339	0.98806	-0.10468	0.923	K0	0	Oas3	5	-	CE	1	0.306	0.688,0.994	7	K0	0	4-5-6:1.0	NA	4-5:3.0,5-6:4.0	1	1	1	1	1	1	1	1	1
chr5:120771011-120771246	Oas3	4	-	CE	0.87304	0.9905	-0.11746	0.932	K0	0	Oas3	4	-	CE	1	0.514	0.473,0.987	3	K0	0	4-5:1.0	NA	4-5:3.0	1	1	1	1	1	1	1	1	1
chr5:120772881-120773056	Oas3	3	-	CE	0.88999	0.99131	-0.10131	0.936	K0	0	Oas3	3	-	CE	1	0.254	0.741,0.995	9	K0	0	2-3:1.0	NA	2-3:9.0	1	1	1	1	1	1	1	1	1
chr5:121452191-121452496	Erp29	2	-	TS	0.0094046	0.21492	-0.20552	0.992	K1	0.8947	Erp29	2	-	TS	0	0.0177	0.000311,0.018	164	K1	0	1-2:0.0	NA	NA	0	0	0	0	0.309	0.1324	0	0.3044	0.3113
chr5:121452497-121452506	Erp29	1	-	TS	0.9908	0.78567	0.20513	0.992	K1	0.8947	Erp29	1	-	TS	1	0.018	0.982,1.0	164	K1	0	00:02:01	NA	NA	1	1	1	1	0.691	0.8676	1	0.6956	0.6887
chr5:121538393-121538490	Mapkapk5	5	-	CE	0.9828	0.91132	0.071481	0.906	K4	1.5643	Gm42878	4	-	CE	NA	NA	NA	NA	NA	NA	NA	NA	NA	NA	NA	NA	0.985	0.916	NA	0.877	0.981	0.955
chr5:121538393-121538490	Mapkapk5	5	-	CE	0.9828	0.91132	0.071481	0.906	K4	1.5643	Mapkapk5	5	-	CE	1	0.029	0.971,1.0	103	K0	0	4-5-6,4-5-7,4-5-8:1.0	NA	4-5:54.2,5-6:43.4,5-7:1.0,5-8:4.0,6-7:38.4,6-8:1.0,7-8:32.5	1	1	1	0.976	0.888	1	0.82	0.968	0.932
chr5:121660101-121660292	Acad10	3	-	AD	0.79122	0.28424	0.50698	0.966	K2	1.5219	Acad10	3	-	AD	0.489	0.618	0.185,0.803	4.09	K1	0.9996	2-3:0.4889	2-5:0.5111	2-3:2.0,2-5:2.1,4-5:1.0	0.656	0.7	1	0.231	0.649	1	0.2	0.447	1
chr5:122174116-122174979	Ppp1cc	9	+	RI	0.69115	0.79999	-0.10883	1	K1	0.9047	Ppp1cc	9	+	RI	0.701	0.041	0.68,0.721	1360	K1	0.8804	8-9-10:0.7007	8-10:0.2993	8-9:626.0,8-10:240.0,9-10:498.0	0.703	0.685	0.68	0.689	0.805	0.835	0.789	0.79	0.783
chr5:122654979-122655262	P2rx7	6	+	AL	0.47145	0.098575	0.37288	0.967	K1	1	P2rx7	6	+	AL	0.231	0.362	0.104,0.466	13	K1	0.7794	5-6:0.2308	5-7:0.7692	5-6:3.0,5-7:10.0	0.667	0.5	NA	NA	NA	NA	NA	0.333	0
chr5:122731170-122733187	Camkk2	21	-	TE	0.12333	0.040537	0.082792	0.963	K1	0.6195	Camkk2	21	-	TE	0.0858	0.0947	0.0513,0.146	98	K1	0.4223	20-21:0.0858	NA	NA	0.0558	0.1539	0.1474	0.1403	0.0453	0.0304	0.0233	0.0423	0.0467
chr5:122733188-122734245	Camkk2	20	-	TE	0.87704	0.9593	-0.082264	0.975	K1	0.6195	Camkk2	20	-	TE	0.9142	0.095	0.854,0.949	98	K1	0.4223	00:20:00.900000	NA	NA	0.9441	0.8461	0.8526	0.8597	0.9547	0.9696	0.9767	0.9577	0.9533
chr5:122800594-122800608	Anapc5	14	-	AA	0.68721	0.75226	-0.065047	0.958	K3	1.1209	Anapc5	14	-	AA	0.713	0.049	0.688,0.737	942	K2	1.0387	12-14-15:0.0288,12-13-14-15:0.6843	12-15:0.2869	12-13:320.0,12-14:14.0,12-15:151.0,13-14:373.0,14-15:404.0	0.658	0.717	0.71	0.641	0.732	0.746	0.763	0.753	0.769
chr5:122800609-122800632	Anapc5	13	-	AA	0.65827	0.72494	-0.066671	0.935	K3	1.1209	Anapc5	13	-	AA	0.685	0.052	0.658,0.71	859	K2	1.0586	10-13-14-15:0.00214,10-11-12-13-14-15:0.6828	10-11-12-14-15:0.02875,10-11-12-15:0.2863	10-11:461.7,10-13:1.0,11-12:586.9,12-13:320.0,12-14:14.0,12-15:151.0,13-14:373.0,14-15:404.0	0.633	0.672	0.695	0.61	0.696	0.729	0.731	0.717	0.752
chr5:122880173-122880852	Kdm2b	23	-	CE	0.89132	0.98475	-0.093429	0.906	K0	0	Kdm2b	23	-	CE	1	0.277	0.717,0.994	8	K0	0	22-23-24:1.0	NA	22-23:5.0,23-24:3.0	1	1	1	1	1	1	1	1	1
chr5:122888530-122888754	Kdm2b	17	-	CE	0.8895	0.98787	-0.098373	0.903	K0	0	Kdm2b	17	-	CE	1	0.341	0.652,0.993	6	K0	0	15-17-18,16-17-18:1.0	NA	15-17:4.0,16-17:1.0,17-18:1.0	1	1	1	NA	1	1	1	1	1
chr5:122900149-122900355	Kdm2b	16	-	AF	0.34321	0.70625	-0.36304	0.961	K1	0.9629	Kdm2b	16	-	AF	0.2	0.5192	0.0628,0.582	5	K1	0.7219	16-17:0.2	15-17:0.8	15-17:4.0,16-17:1.0	1	0.375	0	NA	0.636	0.8	0.737	0.613	0.806
chr5:123393649-123393659	Gm15747	4	-	TE	0.24912	0.88482	-0.6357	0.924	K1	0.3189	Gm15747	4	-	TE	0.9421	0.314	0.667,0.981	9	K1	0.3189	3-4:0.9421	NA	NA	0	0	0	0	0	NA	NA	NA	1
chr5:123393660-123393842	Gm15747	3	-	TE	0.75004	0.10956	0.64049	0.934	K1	0.3189	Gm15747	3	-	TE	0.0579	0.3144	0.0186,0.333	9	K1	0.3189	00:03:00.100000	NA	NA	1	1	1	1	1	NA	NA	NA	0
chr5:123740863-123740884	Rsrc2	10	-	AA	0.26067	0.18464	0.076036	0.956	K7	2.1095	Rsrc2	10	-	AA	0.256	0.067	0.224,0.291	457	K2	1.4354	8-10-11:0.03887,8-9-10-11:0.217	8-11:0.631,8-9-11:0.1132	8-9:96.0,8-10:11.0,8-11:220.0,9-10:74.0,9-11:46.0,10-11:106.0	0.254	0.278	0.223	0.28	0.158	0.196	0.165	0.196	0.194
chr5:123742779-123742856	Rsrc2	9	-	CE	0.36014	0.23701	0.12313	0.988	K7	2.1095	Rsrc2	9	-	CE	0.33	0.073	0.295,0.368	447	K2	1.4354	8-9-10-11:0.217,8-9-11:0.1132	8-10-11:0.03887,8-11:0.631	8-9:96.0,8-10:11.0,8-11:220.0,9-10:74.0,9-11:46.0,10-11:106.0	0.398	0.375	0.388	0.303	0.269	0.235	0.222	0.23	0.219
chr5:123765912-123766010	Kntc1	13	+	CE	0.86006	0.98157	-0.12152	0.902	K0	0	Kntc1	13	+	CE	1	0.384	0.607,0.991	5	K0	0	12-13-14:1.0	NA	12-13:3.0,13-14:2.0	NA	1	NA	NA	1	1	1	1	1
chr5:123930689-123930860	Ccdc62	2	+	TS	0.39769	0.09369	0.304	0.912	K1	0.9715	Ccdc62	2	+	TS	0.599	0.3	0.438,0.738	26	K1	0.9715	1-2:0.599	NA	NA	0.599	0	NA	0.3606	0	0	0	0	0
chr5:124132805-124132975	Pitpnm2	15	-	AL	0.90162	0.24258	0.65904	0.997	K1	0.6501	Pitpnm2	15	-	AL	NA	NA	NA	NA	NA	NA	NA	NA	NA	1	NA	NA	1	0	0.5	0.167	NA	NA
chr5:124345744-124345762	Cdk2ap1	10	-	TE	0.20662	0.10424	0.10238	0.908	K3	1.8098	Cdk2ap1	10	-	TE	0.2608	0.029	0.247,0.276	2450	K3	1.7078	8-9-10:0.2608	NA	NA	0.2267	0.2444	0.0767	0.2224	0.1401	0.1391	0.1529	0.0218	0.0622
chr5:125179054-125179180	Ncor2	4	-	TS	0.95321	0.14401	0.8092	1	K3	0.2699	Ncor2	4	-	TS	NA	NA	NA	NA	NA	NA	NA	NA	NA	1	NA	0	0	NA	0	0	0	0
chr5:125179181-125179202	Ncor2	3	-	TS	0.046407	0.82404	-0.77763	1	K3	0.2699	Ncor2	3	-	TS	NA	NA	NA	NA	NA	NA	NA	NA	NA	0	NA	0	0	NA	0.9538	0	0	0
chr5:129982580-129984746	Vkorc1l1	7	+	TE	0.052523	0.27157	-0.21904	0.996	K2	1.3444	Vkorc1l1	7	+	TE	0.0946	0.0911	0.0599,0.151	114	K2	1.2959	6-7:0.09463	NA	NA	0.046	0.0015	0	0.0811	0.3001	0.2981	0.2594	0.2587	0.2362
chr5:129984747-129986692	Vkorc1l1	8	+	TE	0.3136	0.10005	0.21355	0.953	K2	1.3444	Vkorc1l1	8	+	TE	0.3151	0.142	0.249,0.391	114	K2	1.2959	6-7-8:0.3151	NA	NA	0.1486	0.1853	0.4585	0.4479	0.0632	0.121	0.0983	0.1347	0.0725
chr5:134237834-134237836	Gtf2i	47	-	TE	0.54456	0.074395	0.47017	0.965	K3	2.1179	Gtf2i	47	-	TE	0.6048	0.034	0.588,0.622	2200	K3	1.5668	43-44-45-46-47:0.6048	NA	NA	0.8814	0.2182	0.3167	0.7025	0.0062	0.229	0.0001	0.1346	0
chr5:134237839-134237841	Gtf2i	45	-	TE	0.062605	0.25002	-0.18742	0.922	K3	2.1179	Gtf2i	45	-	TE	0.0531	0.0157	0.0459,0.0616	2200	K3	1.5668	43-44-45:0.05308	NA	NA	0.0058	0.1526	0.0564	0.0439	0.2695	0.4009	0.3704	0.2065	0.0016
chr5:134678115-134678248	Limk1	3	-	AF	0.65712	0.19539	0.46173	0.949	K1	0.971	Limk1	3	-	AF	0.909	0.212	0.751,0.963	22	K1	0.4395	3-4:0.9091	2-4:0.09091	2-4:2.0,3-4:20.0	0.79	0.6	0.833	0.25	0.118	0.0556	0.133	0.35	0.111
chr5:135009840-135009981	Abhd11	4	+	RI	0.71779	0.36281	0.35498	0.983	K2	1.2025	Abhd11	4	+	RI	0.706	0.269	0.551,0.82	29	K1	0.874	3-4-5:0.7059	3-5:0.2941	3-4:21.0,3-5:5.0,4-5:3.0	0.786	0.812	0.714	0.666	0.333	0.167	0.407	0.419	0.417
chr5:135747221-135747520	Styxl1	21	-	TE	0.65656	0.13519	0.52136	0.997	K3	1.1095	Styxl1	21	-	TE	NA	NA	NA	NA	NA	NA	NA	NA	NA	0.6724	NA	NA	NA	NA	NA	0	NA	0
chr5:135747737-135747898	Styxl1	16	-	TE	0.052483	0.85477	-0.80229	1	K3	1.1095	Styxl1	16	-	TE	NA	NA	NA	NA	NA	NA	NA	NA	NA	0	NA	NA	NA	NA	NA	1	NA	0
chr5:135910987-135911651	Ywhag	3	-	CE	0.89726	0.99147	-0.094212	0.923	K0	0	Ywhag	3	-	CE	1	0.514	0.473,0.987	3	K0	0	2-3-4:1.0	NA	2-3:2.0,3-4:1.0	1	1	1	1	1	1	1	1	1
chr5:136147459-136147463	Orai2	7	-	TE	0.90483	0.4658	0.43903	0.949	K1	0.9996	Orai2	7	-	TE	0.8147	0.024	0.802,0.826	2890	K1	0.6915	6-7:0.8147	NA	NA	0.9834	0.9011	0.9949	0.832	0.3729	0.5118	0.1008	0.4355	0.9076
chr5:136147464-136150952	Orai2	6	-	TE	0.095182	0.53449	-0.43931	0.943	K1	0.9996	Orai2	6	-	TE	0.1853	0.024	0.174,0.198	2890	K1	0.6915	00:06:00.200000	NA	NA	0.0166	0.0989	0.0051	0.168	0.6271	0.4882	0.8992	0.5645	0.0924
chr5:137313960-137314190	Trip6	2	-	TS	0.29485	0.88716	-0.59231	0.997	K1	0.8031	Trip6	2	-	TS	0.2449	0.4743	0.0907,0.565	7	K1	0.8031	1-2:0.2449	NA	NA	NA	NA	NA	NA	0.2041	NA	NA	1	NA
chr5:137314191-137314404	Trip6	1	-	TS	0.69796	0.11106	0.5869	1	K1	0.8031	Trip6	1	-	TS	0.7551	0.474	0.435,0.909	7	K1	0.8031	00:02:00.800000	NA	NA	NA	NA	NA	NA	0.7959	NA	NA	0	NA
chr5:138104493-138107822	Zkscan1	11	+	TE	0.50517	0.13284	0.37232	0.992	K2	1.579	Zkscan1	11	+	TE	0.5562	0.097	0.507,0.604	284	K2	0.9909	9-10-11:0.5562	NA	NA	0.3434	0.5319	0.7985	0.3002	0.1679	0.1619	0.1213	0.1028	0.1033
chr5:138134217-138134265	Zscan21	12	+	TE	0.040993	0.16289	-0.1219	0.923	K2	1.0881	Zscan21	12	+	TE	0	0.0047	8.21e-5,0.00478	624	K2	0.8063	9-10-11-12:0.0	NA	NA	0.031	0.0957	0.0697	0	0	0.2297	0.1457	0.2298	0.2028
chr5:138616470-138616559	Zfp68	6	-	CE	0.76943	0.64887	0.12056	0.908	K2	1.5187	Zfp68	6	-	CE	0.742	0.124	0.675,0.799	133	K2	1.266	4-6-7:0.1074,4-5-6-7:0.6349	4-7:0.2578	4-5:33.0,4-6:4.0,4-7:18.0,5-6:35.0,6-7:76.0	0.817	0.76	0.738	0.818	0.77	0.625	0.637	0.599	0.628
chr5:139200660-139200666	Sun1	3	+	TS	0.23142	0.03098	0.20044	0.939	K3	2	Sun1	3	+	TS	0.3333	0.422	0.161,0.583	11	K3	1.5849	3-4-5:0.3333	NA	NA	0	0	0.25	0.25	0	0	0	0	0
chr5:139762328-139762495	Ints1	26	-	CE	0.86518	0.98433	-0.11914	0.905	K0	0	Ints1	26	-	CE	1	0.384	0.607,0.991	5	K0	0	25-26:1.0	NA	25-26:5.0	NA	NA	1	1	1	1	1	1	1
chr5:139775332-139775638	Ints1	2	-	TS	0.080542	0.8253	-0.74476	1	K1	0.9182	Ints1	2	-	TS	1	0.514	0.473,0.987	3	K1	0	1-2:1.0	NA	NA	0	NA	NA	1	1	0.764	0.6668	0.8672	0.8967
chr5:139775639-139775673	Ints1	1	-	TS	0.91546	0.17552	0.73994	1	K1	0.9182	Ints1	1	-	TS	0	0.5143	0.0127,0.527	3	K1	0	00:02:00	NA	NA	1	NA	NA	0	0	0.236	0.3332	0.1328	0.1033
chr5:140340946-140341642	Snx8	13	-	TE	0.027011	0.14827	-0.12126	0.928	K2	1.1091	Snx8	13	-	TE	0	0.0933	0.00171,0.095	29	K2	0	00:13:00	NA	NA	0	0	0	0	0.2047	0.2494	0.2043	0.0388	0
chr5:140717902-140719330	Brat1	18	+	TE	0.59893	0.39845	0.20047	0.928	K1	1	Brat1	18	+	TE	0.8013	0.064	0.767,0.831	416	K1	0.7193	00:18:00.800000	NA	NA	0.625	0.5141	0.5041	0.5529	0.4354	0.3738	0.3915	0.502	0.2881
chr5:140719331-140719379	Brat1	19	+	TE	0.40091	0.60139	-0.20048	0.933	K1	1	Brat1	19	+	TE	0.1987	0.064	0.169,0.233	416	K1	0.7193	18-19:0.1987	NA	NA	0.375	0.4859	0.4959	0.4471	0.5646	0.6262	0.6085	0.498	0.7119
chr5:142990893-142991819	Rnf216	20	-	TE	0.9937	0.89983	0.093871	0.997	K1	0.6575	Rnf216	20	-	TE	1	0.018	0.982,1.0	164	K1	0	19-20:1.0	NA	NA	1	1	1	1	0.8685	0.8885	0.9214	1	0.8301
chr5:142991820-142992965	Rnf216	19	-	TE	0.006268	0.099936	-0.093668	0.987	K1	0.6575	Rnf216	19	-	TE	0	0.0177	0.000311,0.018	164	K1	0	00:19:00	NA	NA	0	0	0	0	0.1315	0.1115	0.0786	0	0.1699
chr5:143551409-143551541	Fam220a	5	+	CE	0.85669	0.59948	0.25722	0.941	K2	1.4642	Fam220a	5	+	CE	1	0.514	0.473,0.987	3	K0	0	5-6:1.0	NA	5-6:3.0	1	0.667	0.667	1	0.529	0.6	0.586	0.623	0.676
chr5:143707833-143708256	Cyth3	14	+	TE	0.0037268	0.18641	-0.18268	0.965	K1	0.9632	Cyth3	14	+	TE	0	0.0094	0.000165,0.00959	310	K1	0	00:14:00	NA	NA	0	0	0	0	0	0	0.3502	0.3876	0.1724
chr5:143708257-143710250	Cyth3	15	+	TE	0.99629	0.81365	0.18264	0.972	K1	0.9632	Cyth3	15	+	TE	1	0.01	0.99,1.0	310	K1	0	14-15:1.0	NA	NA	1	1	1	1	1	1	0.6498	0.6124	0.8276
chr5:144839597-144839629	Trrap	62	+	AD	0.57708	0.25043	0.32665	0.947	K1	0.971	Trrap	62	+	AD	NA	NA	NA	NA	NA	NA	NA	NA	NA	0	0	0.6	0.5	0	0.167	0.5	0.167	0.2
chr5:145235737-145235863	Zfp655	8	+	CE	0.58194	0.43003	0.15191	0.909	K3	2.1256	Zfp655	8	+	CE	0.707	0.155	0.622,0.777	91	K3	1.8797	6-8-9-10:0.2065,6-7-8-9-10:0.5002	6-9-10:0.02748,6-12:0.2078,6-7-9-10:0.02804,6-7-12:0.02998	6-7:38.0,6-8:15.0,6-9:1.0,6-12:14.0,7-8:36.0,7-9:1.0,7-12:2.0,8-9:22.0,9-10:75.0	0.478	0.626	0.529	0.578	0.345	0.415	0.484	0.462	0.443
chr5:146954520-146955366	Mtif3	10	-	TE	0.2479	0.19567	0.05222	0.995	K2	1.2122	Mtif3	10	-	TE	0.2458	0.031	0.231,0.262	2110	K2	1.1417	9-10:0.2458	NA	NA	0.2524	0.2281	0.251	0.2606	0.1866	0.1926	0.2013	0.1877	0.2087
chr5:147078535-147079086	Polr1d	4	+	AL	0.67112	0.57481	0.09631	0.969	K1	0.9941	Polr1d	4	+	AL	0.664	0.075	0.625,0.7	431	K1	0.9213	3-4:0.6636	3-5:0.3364	3-4:286.0,3-5:145.0	0.636	0.709	0.695	0.657	0.595	0.616	0.571	0.545	0.549
chr5:147894481-147894708	Slc46a3	2	-	AD	0.53986	0.75963	-0.21977	0.925	K2	1.166	Slc46a3	2	-	AD	0.593	0.185	0.497,0.682	73	K2	1.166	1-2-3-4:0.5933	1-3-4:0.3659,1-4:0.04084	1-2:16.0,1-3:16.0,1-4:2.0,2-3:39.0,3-4:52.0	0.544	0.6	0.385	0.571	0.727	0.771	0.658	0.862	0.867
chr5:149052900-149053011	Hmgb1	2	-	TS	0.51555	0.42079	0.094757	0.972	K1	0.9999	Hmgb1	2	-	TS	0.4869	0.038	0.468,0.506	1940	K1	0.9995	1-2:0.4869	NA	NA	0.5072	0.5313	0.5218	0.5322	0.4264	0.4947	0.4213	0.3919	0.3678
chr5:149053012-149053040	Hmgb1	1	-	TS	0.48419	0.57961	-0.095414	0.979	K1	0.9999	Hmgb1	1	-	TS	0.5131	0.038	0.494,0.532	1940	K1	0.9995	00:02:00.500000	NA	NA	0.4928	0.4687	0.4782	0.4678	0.5736	0.5053	0.5787	0.6081	0.6322
chr5:150647001-150647077	N4bp2l2	5	-	CE	0.96777	0.88773	0.080047	0.931	K2	0.9239	N4bp2l2	5	-	CE	0.971	0.04	0.944,0.984	204	K1	0.1893	4-5-6:0.971	4-6:0.02899	4-5:97.0,4-6:3.0,5-6:104.0	1	0.964	1	0.929	0.955	0.872	0.815	0.953	0.875
chr5:150647460-150647548	N4bp2l2	4	-	CE	0.98142	0.92009	0.061331	0.919	K3	0.9239	N4bp2l2	4	-	CE	1	0.015	0.985,1.0	202	K0	0	3-4-5,3-4-6:1.0	NA	3-4:102.0,3-5:2.0,3-6:1.0,4-5:97.0,4-6:3.0,5-6:104.0	1	0.964	1	0.971	0.955	0.949	0.857	0.953	0.92
chr5:150807813-150809865	Pds5b	40	+	TE	0.24148	0.49842	-0.25694	0.904	K2	1.5647	Pds5b	40	+	TE	0.4064	0.094	0.36,0.454	292	K2	1.5549	00:40:00.400000	NA	NA	0.2977	0	0.3025	0.1907	0.6151	0.6603	0.4639	0.3343	0.416
chr5:151388462-151388538	1700028E10Rik	4	+	CE	0.82851	0.24993	0.57858	0.983	K2	1.3789	1700028E10Rik	4	+	CE	1	0.384	0.607,0.991	5	K0	0	3-4-5:1.0	NA	3-4:4.0,4-5:1.0	1	0.571	1	1	1	1	0.75	0.167	1
chr5:151430075-151430473	1700028E10Rik	15	+	TE	0.58515	0.18725	0.3979	0.941	K1	0.9941	1700028E10Rik	15	+	TE	0.5455	0.52	0.271,0.791	7	K1	0.994	00:15:00.500000	NA	NA	0.4548	0	NA	0.7879	0	0	0.2731	0	0.2731
chr5:151430474-151432118	1700028E10Rik	16	+	TE	0.42136	0.816	-0.39464	0.94	K1	0.9941	1700028E10Rik	16	+	TE	0.4545	0.52	0.209,0.729	7	K1	0.994	15-16:0.4545	NA	NA	0.5452	1	NA	0.2121	1	1	0.7269	1	0.7269
chr5:20702920-20702925	Magi2	33	+	TE	0.58485	0.14694	0.43791	0.917	K3	0.9154	Magi2	33	+	TE	0.7493	0.198	0.635,0.833	50	K3	0.8125	31-32-33:0.7493	NA	NA	0.697	0.7699	0	0.6696	NA	NA	0	0	0
chr5:20893028-20895590	Rsbn1l	11	-	TE	0.76465	0.40876	0.35588	0.99	K1	0.9968	Rsbn1l	11	-	TE	0.7155	0.094	0.666,0.76	250	K1	0.8615	10-11:0.7155	NA	NA	0.7251	1	0.64	0.7545	0.444	0.5331	0.3609	0.319	0.381
chr5:20895591-20896704	Rsbn1l	10	-	TE	0.23519	0.5909	-0.3557	0.987	K1	0.9968	Rsbn1l	10	-	TE	0.2845	0.094	0.24,0.334	250	K1	0.8615	00:10:00.300000	NA	NA	0.2749	0	0.36	0.2455	0.556	0.4669	0.6391	0.681	0.619
chr5:23403726-23403816	5031425E22Rik	9	-	CE	0.58596	0.88091	-0.29495	0.947	K1	0.9852	5031425E22Rik	9	-	CE	NA	NA	NA	NA	NA	NA	NA	NA	NA	0.636	NA	NA	0.571	NA	NA	1	1	NA
chr5:23411042-23411121	5031425E22Rik	8	-	CE	0.42994	0.13911	0.29083	0.922	K1	0.9852	5031425E22Rik	8	-	CE	NA	NA	NA	NA	NA	NA	NA	NA	NA	0.364	NA	NA	0.429	NA	NA	0	0.5	NA
chr5:23960931-23964478	Fam126a	16	-	TE	0.99598	0.92697	0.06901	0.992	K2	0.5245	Fam126a	16	-	TE	1	0.011	0.989,1.0	260	K2	0	14-15-16:1.0	NA	NA	1	1	1	1	0.9818	0.8875	0.8817	1	0.8923
chr5:23964479-23964480	Fam126a	15	-	TE	0.0038558	0.07312	-0.069264	0.987	K2	0.5245	Fam126a	15	-	TE	0	0.0112	0.000197,0.0114	260	K2	0	14-15:0.0	NA	NA	0	0	0	0	0.0182	0.1125	0.1183	0	0.1077
chr5:24689380-24689392	Nub1	3	+	AA	0.50485	0.65564	-0.15079	0.956	K2	1.3135	Nub1	3	+	AA	0.504	0.167	0.42,0.587	94	K1	1	2-3-4:0.504	2-4:0.496	2-3:28.0,2-4:31.0,3-4:35.0	0.518	0.469	0.506	0.529	0.657	0.652	0.677	0.624	0.684
chr5:28413568-28416105	Rbm33	21	+	TE	0.0021707	0.77895	-0.77678	1	K1	0.8681	Rbm33	21	+	TE	0	0.0059	0.000102,0.00596	500	K1	0	00:21:00	NA	NA	0	0	0	0	0.8043	0.8111	0.8134	0.7105	0.7622
chr5:28416106-28419239	Rbm33	22	+	TE	0.99778	0.22118	0.7766	1	K1	0.8681	Rbm33	22	+	TE	1	0.006	0.994,1.0	500	K1	0	21-22:1.0	NA	NA	1	1	1	1	0.1957	0.1889	0.1866	0.2895	0.2378
chr5:30863361-30863405	Mapre3	6	+	AD	0.13779	0.63569	-0.49791	0.992	K1	0.9587	Mapre3	6	+	AD	0	0.3845	0.00851,0.393	5	K0	0	NA	5-7:1.0	5-7:5.0	1	0	0	1	0.333	0	0.714	0.619	1
chr5:31054780-31054810	Cad	1	+	TS	0.14506	0.009834	0.13523	0.955	K2	0.489	Cad	1	+	TS	0	0.3845	0.00851,0.393	5	K2	0.1371	00:04:00	NA	NA	NA	NA	NA	NA	0	0	0	0	0
chr5:31054928-31054954	Cad	3	+	TS	0.15581	0.014308	0.1415	0.944	K2	0.489	Cad	3	+	TS	0.0192	0.4023	0.0117,0.414	5	K2	0.1371	2-3-4:0.01923	NA	NA	NA	NA	NA	NA	0	0	0	0	0.0231
chr5:31061778-31061966	Cad	16	+	CE	0.8564	0.98993	-0.13352	0.953	K0	0	Cad	16	+	CE	NA	NA	NA	NA	NA	NA	NA	NA	NA	1	NA	NA	NA	1	1	1	1	1
chr5:31062201-31062325	Cad	17	+	CE	0.85857	0.99023	-0.13165	0.944	K0	0	Cad	17	+	CE	NA	NA	NA	NA	NA	NA	NA	NA	NA	1	NA	NA	NA	1	1	1	1	1
chr5:31069015-31069233	Cad	26	+	CE	0.89072	0.99237	-0.10166	0.943	K0	0	Cad	26	+	CE	NA	NA	NA	NA	NA	NA	NA	NA	NA	NA	1	NA	1	1	1	1	1	1
chr5:31069519-31069686	Cad	27	+	CE	0.90015	0.99249	-0.092338	0.927	K0	0	Cad	27	+	CE	1	0.615	0.368,0.983	2	K0	0	26-27-28:1.0	NA	26-27:1.0,27-28:1.0	NA	1	NA	1	1	1	1	1	1
chr5:31070295-31070477	Cad	28	+	CE	0.92162	0.99138	-0.069756	0.925	K0	0	Cad	28	+	CE	1	0.615	0.368,0.983	2	K0	0	27-28-29:1.0	NA	27-28:1.0,28-29:1.0	1	1	NA	1	1	1	1	1	1
chr5:31070568-31070672	Cad	29	+	CE	0.89315	0.99101	-0.097858	0.916	K0	0	Cad	29	+	CE	NA	NA	NA	NA	NA	NA	NA	NA	NA	1	1	1	NA	1	1	1	1	1
chr5:31071865-31072104	Cad	30	+	CE	0.91096	0.99152	-0.080557	0.911	K0	0	Cad	30	+	CE	1	0.514	0.473,0.987	3	K0	0	30-31:1.0	NA	30-31:3.0	1	1	1	1	1	1	1	1	1
chr5:31072302-31072383	Cad	31	+	CE	0.85427	0.99122	-0.13695	0.957	K0	0	Cad	31	+	CE	1	0.514	0.473,0.987	3	K0	0	30-31:1.0	NA	30-31:3.0	NA	1	1	1	1	1	1	1	1
chr5:31072557-31072723	Cad	32	+	CE	0.85937	0.99084	-0.13147	0.947	K0	0	Cad	32	+	CE	1	0.514	0.473,0.987	3	K0	0	32-33:1.0	NA	32-33:3.0	1	1	1	1	1	1	1	1	1
chr5:31072818-31072982	Cad	33	+	CE	0.88783	0.99053	-0.1027	0.938	K0	0	Cad	33	+	CE	1	0.341	0.652,0.993	6	K0	0	32-33-34:1.0	NA	32-33:3.0,33-34:3.0	1	1	1	1	1	1	1	1	1
chr5:31073142-31073273	Cad	34	+	CE	0.87383	0.99076	-0.11693	0.93	K0	0	Cad	34	+	CE	1	0.514	0.473,0.987	3	K0	0	33-34:1.0	NA	33-34:3.0	NA	1	1	1	1	1	1	1	1
chr5:31073491-31073692	Cad	35	+	CE	0.87516	0.99208	-0.11692	0.953	K0	0	Cad	35	+	CE	1	0.384	0.607,0.991	5	K0	0	35-36:1.0	NA	35-36:5.0	1	1	1	1	1	1	1	1	1
chr5:31073998-31074188	Cad	36	+	CE	0.90289	0.99134	-0.088452	0.918	K0	0	Cad	36	+	CE	1	0.306	0.688,0.994	7	K0	0	35-36-37:1.0	NA	35-36:5.0,36-37:2.0	1	1	1	1	1	1	1	1	1
chr5:31074270-31074410	Cad	37	+	CE	0.91604	0.9899	-0.073854	0.902	K0	0	Cad	37	+	CE	1	0.277	0.717,0.994	8	K0	0	36-37-38:1.0	NA	36-37:2.0,37-38:6.0	1	1	1	1	1	1	1	1	1
chr5:31187559-31187566	Eif2b4	21	-	TE	0.0038419	0.084415	-0.080573	0.996	K2	1.0848	Eif2b4	21	-	TE	0	0.0101	0.000177,0.0103	289	K2	0.0002	19-20-21:0.0	NA	NA	0	0	0	0	0	0.1102	0.0385	0.1503	0.1113
chr5:31187567-31187567	Eif2b4	20	-	TE	0.0039186	0.51931	-0.51539	0.982	K2	1.0848	Eif2b4	20	-	TE	0	0.0101	0.000177,0.0103	289	K2	0.0002	19-20:1.3e-5	NA	NA	0	0	0	0	0	0.739	0.2798	0.834	0.7447
chr5:31187568-31187800	Eif2b4	19	-	TE	0.99606	0.39905	0.59701	0.949	K2	1.0848	Eif2b4	19	-	TE	1	0.01	0.99,1.0	289	K2	0.0002	00:19:01	NA	NA	1	1	1	1	1	0.1508	0.6817	0.0156	0.144
chr5:31192626-31192770	Eif2b4	7	-	AA	0.41025	0.21145	0.1988	0.987	K2	1.4184	Eif2b4	7	-	AA	0.481	0.135	0.414,0.549	146	K2	1.4184	4-7-8:0.1406,4-5-6-7-8:0.3408	4-8:0.5187	4-5:19.0,4-7:10.0,4-8:47.0,5-6:31.0,6-7:36.0,7-8:53.0	0.369	0.328	0.466	0.401	0.136	0.181	0.264	0.249	0.209
chr5:31192771-31192819	Eif2b4	6	-	RI	0.3219	0.1471	0.17481	0.992	K2	1.4184	Eif2b4	6	-	RI	0.341	0.139	0.275,0.414	124	K2	1.4184	4-5-6-7-8:0.3408	4-7-8:0.1406,4-8:0.5187	4-5:19.0,4-7:10.0,4-8:47.0,5-6:31.0,6-7:36.0,7-8:53.0	0.287	0.243	0.42	0.304	0.136	0.129	0.168	0.141	0.138
chr5:31192820-31192992	Eif2b4	5	-	AD	0.32121	0.14678	0.17444	0.99	K2	1.4184	Eif2b4	5	-	AD	0.341	0.149	0.271,0.42	107	K2	1.4184	4-5-6-7-8:0.3408	4-7-8:0.1406,4-8:0.5187	4-5:19.0,4-7:10.0,4-8:47.0,5-6:31.0,6-7:36.0,7-8:53.0	0.287	0.243	0.42	0.304	0.136	0.129	0.168	0.141	0.138
chr5:31220303-31220565	Ppm1g	2	-	TS	0.33827	0.18953	0.14874	0.955	K1	0.9931	Ppm1g	2	-	TS	0.3052	0.092	0.261,0.353	269	K1	0.8876	1-2:0.3052	NA	NA	0.3868	0.4512	0.244	0.2976	0.2026	0.1605	0.2386	0.1109	0.2293
chr5:31220566-31220687	Ppm1g	1	-	TS	0.66162	0.81065	-0.14903	0.96	K1	0.9931	Ppm1g	1	-	TS	0.6948	0.092	0.647,0.739	269	K1	0.8876	00:02:00.700000	NA	NA	0.6132	0.5488	0.756	0.7024	0.7974	0.8395	0.7614	0.8891	0.7707
chr5:32084581-32084739	Bre	18	+	TE	0.21787	0.059565	0.15831	0.914	K2	1.5067	Bre	18	+	TE	0.3116	0.074	0.276,0.35	418	K2	1.5067	00:18:00.300000	NA	NA	0.1073	0.3903	0.0768	0.1941	0.0253	0	0.1654	0	0.0917
chr5:32084848-32084962	Bre	20	+	TE	0.60094	0.80298	-0.20204	0.968	K2	1.5067	Bre	20	+	TE	0.4777	0.08	0.438,0.518	418	K2	1.5067	18-19-20:0.4777	NA	NA	0.6389	0.5595	0.6352	0.6952	0.86	0.731	0.8346	0.7105	0.8884
chr5:32740624-32740789	Pisd	7	-	CE	0.55554	0.28573	0.26981	0.983	K4	2.0205	Pisd	7	-	CE	0.452	0.103	0.401,0.504	247	K2	1.2351	3-7-8:0.02325,5-6-7-8:0.4286	3-8:0.5311,5-6-8:0.01705	3-7:3.0,3-8:75.4,5-6:22.0,6-7:95.0,6-8:4.0,7-8:70.0	0.544	0.48	0.75	0.557	0.207	0.281	0.243	0.361	0.313
chr5:32742210-32742475	Pisd	6	-	CE	0.59093	0.29573	0.2952	0.975	K3	1.8345	Pisd	6	-	CE	0.446	0.115	0.389,0.504	199	K2	1.2351	5-6-7-8:0.4286,5-6-8:0.01705	3-7-8:0.02325,3-8:0.5311	3-7:3.0,3-8:75.4,5-6:22.0,6-7:95.0,6-8:4.0,7-8:70.0	0.538	0.561	0.823	0.596	0.207	0.321	0.265	0.312	0.356
chr5:32745469-32745682	Pisd	5	-	CE	0.5152	0.21923	0.29596	0.97	K3	1.8345	Pisd	5	-	CE	0.446	0.161	0.367,0.528	100	K2	1.2351	5-6-7-8:0.4286,5-6-8:0.01705	3-7-8:0.02325,3-8:0.5311	3-7:3.0,3-8:75.4,5-6:22.0,6-7:95.0,6-8:4.0,7-8:70.0	0.538	0.374	0.713	0.511	0.181	0.178	0.158	0.312	0.219
chr5:32990939-32991661	Depdc5	48	+	TE	0.91379	0.97658	-0.062789	0.934	K2	0.6075	Depdc5	48	+	TE	0.9169	0.095	0.856,0.951	94	K2	0.4485	00:48:00.900000	NA	NA	0.9582	0.9335	0.9554	0.872	0.9735	0.9894	0.9722	0.9907	0.9875
chr5:32991662-32994231	Depdc5	49	+	TE	0.080075	0.021991	0.058084	0.94	K2	0.6075	Depdc5	49	+	TE	0.0758	0.0925	0.0435,0.136	94	K2	0.4485	48-49:0.07585	NA	NA	0.0378	0.0604	0.0406	0.1166	0.0243	0.0097	0.0254	0.0085	0.0113
chr5:33378696-33378771	Uvssa	1	+	TS	0.82492	0.43664	0.38827	0.924	K1	0.9679	Uvssa	1	+	TS	NA	NA	NA	NA	NA	NA	NA	NA	NA	0.8789	NA	0	NA	0.7982	0.8184	0.1933	0.3949	0.2437
chr5:33378772-33378917	Uvssa	2	+	TS	0.17154	0.56598	-0.39445	0.929	K1	0.9679	Uvssa	2	+	TS	NA	NA	NA	NA	NA	NA	NA	NA	NA	0.1211	NA	1	NA	0.2018	0.1816	0.8067	0.6051	0.7563
chr5:33872503-33877282	Whsc1	16	+	TE	0.91052	0.65847	0.25205	0.911	K1	0.9967	Whsc1	16	+	TE	0.9812	0.033	0.958,0.991	217	K1	0.1346	15-16:0.9812	NA	NA	0.5963	1	1	1	0.8138	0.612	0.5339	0.6076	0.7256
chr5:34351231-34353424	Rnf4	11	+	TE	0.4678	0.72145	-0.25365	0.904	K2	1.4885	Rnf4	11	+	TE	0.7184	0.025	0.706,0.731	3600	K2	0.9948	00:11:00.700000	NA	NA	0.5178	0.4009	0.2595	0.443	0.7872	0.728	0.8781	0.7062	0.5082
chr5:34440348-34440590	Fam193a	11	+	CE	0.87948	0.60473	0.27476	0.92	K1	0.9911	Fam193a	11	+	CE	1	0.341	0.652,0.993	6	K0	0	10-11-12:1.0	NA	10-11:1.0,11-12:5.0	NA	NA	NA	NA	1	0.714	1	1	0.556
chr5:34629136-34629138	Add1	22	+	AA	0.090582	0.25543	-0.16485	0.993	K4	1.674	Add1	22	+	AA	0.0892	0.0771	0.0589,0.136	150	K1	0.4337	21-22-23-24:0.08916	21-24:0.9108	21-22:12.0,21-24:126.0,22-23:12.0,23-24:13.0	0.0975	0.0464	0.145	0.0436	0.234	0.299	0.235	0.229	0.274
chr5:34629139-34629172	Add1	23	+	CE	0.10944	0.27971	-0.17026	0.984	K4	1.674	Add1	23	+	CE	0.0892	0.077	0.059,0.136	151	K1	0.4337	21-22-23-24:0.08916	21-24:0.9108	21-22:12.0,21-24:126.0,22-23:12.0,23-24:13.0	0.119	0.0771	0.19	0.0436	0.262	0.322	0.261	0.249	0.299
chr5:34698863-34701082	Grk4	6	+	AL	0.48903	0.80747	-0.31844	0.939	K1	0.9852	Grk4	6	+	AL	0.5	0.622	0.189,0.811	4	K1	1	5-6:0.5	5-7:0.5	5-6:2.0,5-7:2.0	0.25	0.571	0.571	0.333	0.5	NA	0.875	1	NA
chr5:34923324-34923564	Msantd1	6	+	TE	0.26965	0.6102	-0.34056	0.914	K2	1.5509	Msantd1	6	+	TE	0.2543	0.5059	0.0901,0.596	6	K2	1.5509	00:06:00.300000	NA	NA	0	0	0.4872	0.1613	NA	NA	0.6581	NA	NA
chr5:34923565-34923690	Msantd1	7	+	TE	0.50951	0.13989	0.36962	0.952	K2	1.5509	Msantd1	7	+	TE	0.4302	0.546	0.183,0.729	6	K2	1.5509	6-7:0.4302	NA	NA	0	0	0	0.6022	NA	NA	0	NA	NA
chr5:35568761-35568832	Trmt44	6	-	CE	0.77681	0.96477	-0.18796	0.902	K1	0.9456	Trmt44	6	-	CE	0.76	0.378	0.515,0.893	12	K1	0.795	4-5-6-7:0.76	4-7:0.24	4-5:9.0,4-7:2.0,5-6:6.0,6-7:4.0	0.647	1	1	0.636	1	1	1	1	1
chr5:35583135-35583319	Acox3	5	+	AD	0.70846	0.25165	0.45681	0.979	K2	1.3201	Acox3	5	+	AD	0.449	0.273	0.317,0.59	33	K2	1.3201	4-5-6-7-8-9:0.3571,4-5-9:0.09165	4-9:0.5513	4-5:13.0,4-9:14.0,5-6:4.0,5-9:2.0,6-7:6.0,7-8:12.0,8-9:13.0	0.834	0.716	0.923	0.713	0.133	0.206	0.254	0.383	0.133
chr5:35583597-35583875	Acox3	8	+	RI	0.6691	0.24354	0.42555	0.97	K2	1.3201	Acox3	8	+	RI	0.357	0.239	0.248,0.487	41	K2	1.3201	4-5-6-7-8-9:0.3571	4-9:0.5513,4-5-9:0.09165	4-5:13.0,4-9:14.0,5-6:4.0,5-9:2.0,6-7:6.0,7-8:12.0,8-9:13.0	0.683	0.716	0.923	0.713	0.22	0.206	0.148	0.383	0.118
chr5:35848804-35848905	Ablim2	23	+	CE	0.14122	0.78982	-0.6486	0.997	K2	1.4199	Ablim2	23	+	CE	0.667	0.653	0.249,0.902	3	K1	0.9183	23-25:0.6667	21-25:0.3333	21-22:1.0,21-25:1.0,23-25:2.0	1	0	1	1	NA	NA	1	1	0.75
chr5:35849516-35849569	Ablim2	24	+	CE	0.14279	0.5464	-0.40361	0.953	K2	1.4199	Ablim2	24	+	CE	0	0.5143	0.0127,0.527	3	K0	0	NA	21-25,23-25:1.0	21-22:1.0,21-25:1.0,23-25:2.0	0	0	NA	0	NA	NA	NA	0	0.562
chr5:36492739-36492740	Tbc1d14	26	-	TE	0.046389	0.16001	-0.11363	0.908	K3	1.4982	Tbc1d14	26	-	TE	0.1551	0.045	0.134,0.179	700	K3	1.4084	25-26:0.1551	NA	NA	0	0	0	0.0688	0.1011	0.2714	0.1448	0.1308	0.1477
chr5:38092513-38092580	Stx18	4	+	CE	0.88914	0.96952	-0.08038	0.92	K2	0.641	Stx18	4	+	CE	0.954	0.063	0.912,0.975	129	K1	0.2668	3-4-5:0.9545	3-5:0.04545	3-4:71.0,3-5:3.0,4-5:55.0	0.928	0.906	0.837	0.848	1	0.932	1	0.966	1
chr5:3892809-3893874	Mterf1a	3	-	AD	0.69812	0.44648	0.25164	0.964	K1	0.9999	Mterf1a	3	-	AD	0.65	0.165	0.562,0.727	87.6	K1	0.9345	2-3-4:0.6495	2-4:0.3505	2-3:68.0,2-4:18.6,3-4:1.0	0.658	0.727	0.788	0.694	0.522	0.36	0.505	0.454	0.361
chr5:62641328-62641396	Arap2	24	-	CE	0.73538	0.39756	0.33782	0.916	K2	1.3509	Arap2	24	-	CE	1	0.615	0.368,0.983	2	K0	0	23-24-25:1.0	NA	23-24:1.0,24-25:1.0	0.7	1	NA	0.667	0.333	0.438	0.379	0.176	0.571
chr5:65537276-65537290	Ube2k	3	+	TS	0.4285	0.67837	-0.24987	0.902	K3	1.7086	Ube2k	3	+	TS	0.3538	0.132	0.291,0.423	141	K3	1.7086	3-4-5:0.3538	NA	NA	0.3965	0.6736	0.1924	0.5142	0.7254	0.544	0.6501	0.6635	0.8178
chr5:66362718-66362845	Apbb2	17	-	CE	0.87717	0.48247	0.3947	0.972	K1	0.998	Apbb2	17	-	CE	1	0.441	0.549,0.99	4	K0	0	16-17:1.0	NA	16-17:4.0	1	NA	1	NA	0.474	NA	NA	NA	NA
chr5:69571732-69573104	Guf1	19	+	TE	0.10765	0.17453	-0.066886	0.901	K1	0.787	Guf1	19	+	TE	0.1008	0.0874	0.0666,0.154	132	K1	0.4715	18-19:0.1008	NA	NA	0.0995	0.0989	0.123	0.0889	0.1452	0.2352	0.1398	0.2006	0.132
chr5:72540294-72540394	Nfxl1	8	-	CE	0.37515	0.92634	-0.55118	0.999	K1	0.9183	Nfxl1	8	-	CE	0.333	0.53	0.129,0.659	6	K1	0.9183	7-8-9:0.3333	7-9:0.6667	7-8:2.0,7-9:3.0,8-9:1.0	1	1	1	1	1	1	1	1	0.889
chr5:72695978-72695979	Txk	20	-	TE	0.0056552	0.29472	-0.28907	0.946	K1	1	Txk	20	-	TE	0.0047	0.0068	0.00254,0.00939	1220	K1	0.0433	19-20:0.004726	NA	NA	0.0047	0.0047	0.0047	0.0047	0.6644	0.0047	0.0047	0.5	0.2969
chr5:72695980-72696639	Txk	19	-	TE	0.99436	0.7053	0.28906	0.94	K1	1	Txk	19	-	TE	0.9953	0.006	0.991,0.997	1220	K1	0.0433	00:19:01	NA	NA	0.9953	0.9953	0.9953	0.9953	0.3356	0.9953	0.9953	0.5	0.7031
chr5:73020322-73021210	Fryl	65	-	TE	0.99901	0.94145	0.057567	0.959	K1	0.6647	Fryl	65	-	TE	1	0.003	0.997,1.0	1090	K1	0	64-65:1.0	NA	NA	1	1	1	1	1	0.9225	0.8269	0.9667	1
chr5:73021211-73022297	Fryl	64	-	TE	0.00098312	0.058853	-0.057869	0.95	K1	0.6647	Fryl	64	-	TE	0	0.0027	4.69e-5,0.00273	1090	K1	0	00:04:00	NA	NA	0	0	0	0	0	0.0775	0.1731	0.0333	0
chr5:73293966-73294010	Ociad1	7	+	CE	0.11632	0.16871	-0.05239	0.959	K2	0.7144	Ociad1	7	+	CE	0.0932	0.0441	0.0739,0.118	481	K1	0.447	6-7-8:0.09318	6-8:0.9068	6-7:31.0,6-8:399.0,7-8:51.0	0.106	0.107	0.123	0.144	0.178	0.166	0.168	0.165	0.157
chr5:74596146-74598790	Fip1l1	24	+	TE	0.03564	0.087428	-0.051789	0.929	K2	0.4847	Fip1l1	24	+	TE	0.052	0.0304	0.0392,0.0696	584	K2	0.2986	23-24:0.05204	NA	NA	0.0001	0.002	0.0659	0.0499	0.0783	0.0959	0.0709	0.1028	0.0836
chr5:76155245-76155246	Srd5a3	9	+	TE	0.57011	0.48992	0.080195	0.92	K2	0.9999	Srd5a3	9	+	TE	0.5419	0.044	0.52,0.564	1400	K2	0.9949	8-9:0.5419	NA	NA	0.5889	0.551	0.6024	0.5661	0.5333	0.5432	0.4228	0.4461	0.5051
chr5:76155247-76155479	Srd5a3	10	+	TE	0.42982	0.5097	-0.079879	0.921	K2	0.9999	Srd5a3	10	+	TE	0.4581	0.044	0.436,0.48	1400	K2	0.9949	8-9-10:0.4581	NA	NA	0.4111	0.449	0.3976	0.4339	0.4667	0.4568	0.5772	0.5539	0.4949
chr5:76209868-76212176	Clock	28	-	TE	0.92699	0.4795	0.44749	0.962	K2	1.4215	Clock	28	-	TE	1	0.033	0.966,0.999	85	K2	0	26-27-28:1.0	NA	NA	1	0.6785	1	0.9996	0.9179	0.2315	0.443	0.3418	0.4623
chr5:76212177-76213852	Clock	27	-	TE	0.073723	0.49238	-0.41866	0.955	K2	1.4215	Clock	27	-	TE	0	0.0336	0.000596,0.0342	85	K2	0	26-27:0.0	NA	NA	0	0.3215	0	0.0004	0.0821	0.7669	0.557	0.5163	0.5377
chr5:76998192-76998816	Srp72	20	+	TE	0.030965	0.19751	-0.16655	0.947	K1	0.9487	Srp72	20	+	TE	0	0.0033	5.78e-5,0.00337	887	K1	0.0006	20:3.7e-5	NA	NA	0.0635	0	0	0.0853	0.144	0.2282	0.3674	0.2148	0.0311
chr5:76998817-76999937	Srp72	21	+	TE	0.96896	0.80261	0.16634	0.963	K1	0.9487	Srp72	21	+	TE	1	0.003	0.997,1.0	887	K1	0.0006	20-21:1.0	NA	NA	0.9365	1	1	0.9147	0.856	0.7718	0.6326	0.7852	0.9689
chr5:8427196-8427267	Slc25a40	3	+	CE	0.37196	0.5792	-0.20723	0.918	K1	0.9997	Slc25a40	3	+	CE	0.405	0.301	0.265,0.566	26	K1	0.974	2-3-4:0.4054	2-4:0.5946	2-3:5.0,2-4:11.0,3-4:10.0	0.31	0.418	0.372	0.314	0.547	0.568	0.733	0.579	0.49
chr5:86071746-86071811	Stap1	1	+	TS	0.072231	0.25387	-0.18164	0.942	K1	0.8642	Stap1	1	+	TS	0	0.0135	0.000236,0.0137	216	K1	0	00:02:00	NA	NA	0	0	0.1757	0.1654	0.2186	0.24	0.2865	0.2656	0.2476
chr5:86071812-86071957	Stap1	2	+	TS	0.92801	0.74479	0.18323	0.947	K1	0.8642	Stap1	2	+	TS	1	0.014	0.986,1.0	216	K1	0	1-2:1.0	NA	NA	1	1	0.8243	0.8346	0.7814	0.76	0.7135	0.7344	0.7524
chr5:86804564-86804591	Ythdc1	3	+	TS	0.38274	0.60344	-0.2207	0.904	K2	0.9981	Ythdc1	3	+	TS	0.3407	0.04	0.321,0.361	1490	K2	0.9255	1-2-3:0.3407	NA	NA	0.2495	0.4742	0.3829	0.4658	0.73	0.7868	0.6301	0.4104	0.4613
chr5:8983689-8983797	Crot	7	-	CE	0.92948	0.9806	-0.051118	0.931	K1	0.5032	Crot	7	-	CE	0.889	0.072	0.847,0.919	204	K1	0.5032	6-7-8:0.8889	6-8:0.1111	6-7:87.0,6-8:12.0,7-8:105.0	0.927	0.954	0.972	0.933	1	0.975	1	0.96	1
chr5:9118454-9118983	Tmem243	6	+	TE	0.58627	0.095753	0.49051	0.993	K1	0.9822	Tmem243	6	+	TE	0.5784	0.04	0.558,0.598	1660	K1	0.9822	00:06:00.600000	NA	NA	0.6761	0.6971	0.3638	0.6159	0.2546	0.2036	0.0013	0	0
chr5:9118801-9118871	Dmtf1	22	-	TE	0.99867	0.6666	0.33207	1	K2	1.4318	Dmtf1	22	-	TE	1	0.004	0.996,1.0	816	K2	0.0001	20-21-22:1.0	NA	NA	1	1	1	1	0.7731	0.5732	0.5442	0.4475	1
chr5:9118984-9119045	Tmem243	7	+	TE	0.41368	0.9041	-0.49042	0.993	K1	0.9822	Tmem243	7	+	TE	0.4216	0.04	0.402,0.442	1660	K1	0.9822	6-7:0.4216	NA	NA	0.3239	0.3029	0.6362	0.3841	0.7454	0.7964	0.9987	1	1
chr5:9120007-9120138	Dmtf1	20	-	TE	0.0013488	0.29002	-0.28867	1	K2	1.4318	Dmtf1	20	-	TE	0	0.0036	6.28e-5,0.00366	816	K2	0.0001	20:6.0e-6	NA	NA	0	0	0	0	0.2269	0.4111	0.3885	0.4196	0
chr5:91957878-91957997	Rchy1	3	-	CE	0.87956	0.77181	0.10775	0.965	K2	1.0132	Rchy1	3	-	CE	0.898	0.045	0.873,0.918	484	K2	0.5693	2-3-4-5-6:0.8984	2-4-5-6:0.08003,2-5-6:0.006919,2-6:0.01463	2-3:172.0,2-4:19.0,2-5:2.0,2-6:4.0,3-4:287.0,4-5:318.0,5-6:254.0	0.9	0.848	0.891	0.871	0.861	0.736	0.776	0.723	0.771
chr5:93171339-93173469	2021-09-11	15	+	AA	0.29413	0.62565	-0.33152	0.979	K3	1.5657	2021-09-11	15	+	AA	0.412	0.194	0.319,0.513	67	K2	1.2935	13-15-16-17-18:0.4124	13-19-20:0.07216,13-20:0.5155	13-14:4.0,13-15:13.0,13-19:5.0,13-20:25.0,15-16:24.0,16-17:26.0,17-18:17.0,19-20:2.0	0.397	0.2	0.28	0.132	0.689	0.738	0.622	0.541	0.544
chr5:93173470-93173472	2021-09-11	16	+	AA	0.29282	0.63272	-0.3399	0.982	K3	1.5657	2021-09-11	16	+	AA	0.412	0.178	0.327,0.505	80	K2	1.2935	13-15-16-17-18:0.4124	13-19-20:0.07216,13-20:0.5155	13-14:4.0,13-15:13.0,13-19:5.0,13-20:25.0,15-16:24.0,16-17:26.0,17-18:17.0,19-20:2.0	0.397	0.2	0.28	0.132	0.689	0.743	0.648	0.541	0.544
chr5:93173473-93173537	2021-09-11	17	+	CE	0.32212	0.64535	-0.32323	0.992	K3	1.5657	2021-09-11	17	+	CE	0.412	0.186	0.323,0.509	73	K2	1.2935	13-15-16-17-18:0.4124	13-19-20:0.07216,13-20:0.5155	13-14:4.0,13-15:13.0,13-19:5.0,13-20:25.0,15-16:24.0,16-17:26.0,17-18:17.0,19-20:2.0	0.397	0.2	0.36	0.202	0.689	0.753	0.648	0.579	0.563
chr5:93274874-93276224	Ccng2	9	+	TE	0.85187	0.98398	-0.13212	0.908	K1	0.9029	Ccng2	9	+	TE	0.9998	0.001	0.999,1.0	3280	K1	0.0031	00:09:01	NA	NA	0.8818	0.6981	0.6814	0.9998	0.9998	0.9998	0.9231	0.9998	0.9998
chr5:93276225-93276231	Ccng2	10	+	TE	0.148	0.016098	0.1319	0.904	K1	0.9029	Ccng2	10	+	TE	0.0002	0.0012	6.92e-5,0.00127	3280	K1	0.0031	9-10:0.000232	NA	NA	0.1182	0.3019	0.3186	0.0002	0.0002	0.0002	0.0769	0.0002	0.0002
chr6:106710357-106710605	Il5ra	16	-	TE	0.75659	0.1367	0.61989	0.969	K2	0.9852	Il5ra	16	-	TE	0	0.5143	0.0127,0.527	3	K2	0	14-15-16:0.0	NA	NA	0.9996	1	NA	0.4028	0	0	1	NA	NA
chr6:106710606-106711974	Il5ra	15	-	TE	0.082735	0.45513	-0.37239	0.977	K2	0.9852	Il5ra	15	-	TE	1	0.514	0.473,0.987	3	K2	0	14-15:1.0	NA	NA	0.0004	0	NA	0	0.4284	0.5712	0	NA	NA
chr6:113494095-113496065	Prrt3	12	-	TE	0.91193	0.083045	0.82888	1	K2	0	Prrt3	12	-	TE	1	0.254	0.741,0.995	9	K2	0	00:12:01	NA	NA	1	1	1	1	0	0	0	NA	0
chr6:113556263-113556373	Fancd2	19	+	CE	0.87289	0.98522	-0.11233	0.903	K0	0	Fancd2	19	+	CE	1	0.341	0.652,0.993	6	K0	0	18-19-20:1.0	NA	18-19:2.0,19-20:4.0	1	1	1	1	1	1	1	1	1
chr6:113563445-113563588	Fancd2	24	+	CE	0.87169	0.98487	-0.11319	0.913	K0	0	Fancd2	24	+	CE	1	0.441	0.549,0.99	4	K0	0	23-24-25:1.0	NA	23-24:2.0,24-25:2.0	1	NA	1	1	1	1	1	1	1
chr6:117906795-117906839	Hnrnpf	2	+	AF	0.30473	0.41967	-0.11494	0.921	K3	1.0485	Hnrnpf	2	+	AF	0.369	0.108	0.317,0.425	214	K1	0.9501	2-5:0.3692	1-5:0.6308	1-5:135.0,2-5:79.0,3-5:234.0,4-5:157.0	0.26	0.32	0.252	0.309	0.415	0.413	0.505	0.349	0.414
chr6:118090501-118090571	Rasgef1a	16	+	TE	0.033399	0.50681	-0.47341	0.967	K2	0.9997	Rasgef1a	16	+	TE	0	0.0494	0.000884,0.0503	57	K2	0.9181	15-16:0.0	NA	NA	0	0.0294	0	0	0.5795	NA	0.8654	0.6635	0
chr6:118455416-118455498	Zfp248	2	-	TS	0.68176	0.20572	0.47604	0.96	K1	1	Zfp248	2	-	TS	1	0.306	0.688,0.994	7	K1	0	1-2:1.0	NA	NA	0.5	0.6666	NA	1	0.05	NA	0.2084	NA	NA
chr6:118455499-118455528	Zfp248	1	-	TS	0.32115	0.79036	-0.46921	0.963	K1	1	Zfp248	1	-	TS	0	0.3056	0.00639,0.312	7	K1	0	00:02:00	NA	NA	0.5	0.3334	NA	0	0.95	NA	0.7916	NA	NA
chr6:122317850-122318303	Phc1	21	-	TE	0.19256	0.017875	0.17469	0.919	K3	1.4363	Phc1	21	-	TE	0	0.0494	0.000884,0.0503	57	K3	0.9997	20-21:0.0	NA	NA	0.1843	0.0331	0.2638	0.4321	0	0	0	0.0132	0
chr6:122332654-122332677	Phc1	10	-	AA	0.91924	0.48509	0.43415	0.982	K1	0.9829	Phc1	10	-	AA	0	0.615	0.017,0.632	2	K0	0	NA	9-12:1.0	9-12:2.0	0.5	0.5	1	0	0.625	0.423	0.357	0.217	0.743
chr6:122562420-122563076	Aicda	6	+	TE	0.30225	0.64424	-0.34198	0.902	K1	0.9971	Aicda	6	+	TE	0	0.1776	0.00341,0.181	14	K1	0	00:06:00	NA	NA	0.5374	NA	0.2939	NA	0.5762	0.5317	0.6917	0.7161	0.7309
chr6:122563077-122564180	Aicda	7	+	TE	0.69728	0.35572	0.34156	0.915	K1	0.9971	Aicda	7	+	TE	1	0.178	0.819,0.997	14	K1	0	6-7:1.0	NA	NA	0.4626	NA	0.7061	NA	0.4238	0.4683	0.3083	0.2839	0.2691
chr6:123068437-123068594	Clec4b1	5	+	CE	0.60225	0.92858	-0.32633	0.966	K1	0.9777	Clec4b1	5	+	CE	0.691	0.541	0.347,0.888	5.47	K1	0.8919	4-5-6:0.6911	3-6:0.3089	3-6:1.0,4-5:2.0,5-6:2.5	0	0.588	NA	0.667	NA	NA	NA	1	1
chr6:125037866-125037870	Zfp384	25	+	TE	0.0037739	0.13309	-0.12932	0.97	K2	1.2877	Zfp384	25	+	TE	0.0021	0.0079	0.000771,0.00866	589	K2	1.0932	22-23-24-25:0.002081	NA	NA	0.0015	0.0024	0.0016	0.0016	0.2607	0.0021	0.1316	0.0017	0.2614
chr6:125232622-125233152	Cd27	10	-	TE	0.76112	0.69373	0.067388	0.911	K2	0.917	Cd27	10	-	TE	0.7608	0.012	0.755,0.767	14200	K2	0.7937	8-9-10:0.7608	NA	NA	0.7065	0.7578	0.8369	0.7441	0.7094	0.6766	0.668	0.6893	0.7247
chr6:125233153-125233223	Cd27	9	-	TE	0.23872	0.30642	-0.067697	0.927	K2	0.917	Cd27	9	-	TE	0.2392	0.012	0.233,0.245	14200	K2	0.7937	8-9:0.2392	NA	NA	0.2935	0.2422	0.1631	0.2559	0.2906	0.3234	0.332	0.3107	0.2753
chr6:128367287-128367438	Foxm1	4	+	CE	0.91518	0.99438	-0.079195	0.917	K0	0	Foxm1	4	+	CE	1	0.168	0.829,0.997	15	K0	0	3-4-5:1.0	NA	3-4:1.0,4-5:14.0	1	1	1	1	1	1	1	1	1
chr6:128369294-128369485	Foxm1	5	+	CE	0.92373	0.9946	-0.070867	0.914	K0	0	Foxm1	5	+	CE	1	0.143	0.854,0.997	18	K0	0	4-5-6:1.0	NA	4-5:14.0,5-6:4.0	1	1	1	1	1	1	1	1	1
chr6:128370957-128371085	Foxm1	6	+	CE	0.91017	0.99479	-0.084625	0.916	K0	0	Foxm1	6	+	CE	1	0.306	0.688,0.994	7	K0	0	5-6-7:1.0	NA	5-6:4.0,6-7:3.0	1	1	1	1	1	1	1	1	1
chr6:128372534-128372603	Foxm1	8	+	CE	0.91332	0.99379	-0.080466	0.909	K0	0	Foxm1	8	+	CE	1	0.341	0.652,0.993	6	K0	0	7-8-9:1.0	NA	7-8:2.0,8-9:4.0	1	1	1	1	1	1	1	1	1
chr6:128372777-128373966	Foxm1	9	+	TE	0.026647	0.25478	-0.22813	0.995	K1	0.8913	Foxm1	9	+	TE	0	0.0067	0.000118,0.00686	434	K1	0	00:09:00	NA	NA	0.1185	0	0	0	0.212	0.2651	0.3084	0.2063	0.2817
chr6:128373967-128376146	Foxm1	10	+	TE	0.97352	0.74518	0.22834	0.996	K1	0.8913	Foxm1	10	+	TE	1	0.007	0.993,1.0	434	K1	0	9-10:1.0	NA	NA	0.8815	1	1	1	0.788	0.7349	0.6916	0.7937	0.7183
chr6:128813706-128814383	Klrb1b	11	-	TE	0.077277	0.27881	-0.20153	0.926	K2	0.7729	Klrb1b	11	-	TE	NA	NA	NA	NA	NA	NA	NA	NA	NA	0	0	NA	NA	NA	NA	NA	0.2271	NA
chr6:128814384-128814903	Klrb1b	10	-	TE	0.92298	0.094113	0.82887	1	K2	0.7729	Klrb1b	10	-	TE	NA	NA	NA	NA	NA	NA	NA	NA	NA	0.5584	1	NA	NA	NA	NA	NA	0	NA
chr6:128814904-128815318	Klrb1b	9	-	TE	0.077031	0.72178	-0.64475	1	K2	0.7729	Klrb1b	9	-	TE	NA	NA	NA	NA	NA	NA	NA	NA	NA	0.4416	0	NA	NA	NA	NA	NA	0.7729	NA
chr6:129622537-129622772	Klrk1	3	-	AF	0.94857	0.8887	0.059868	0.951	K2	0.6602	Klrk1	3	-	AF	0.951	0.029	0.934,0.963	593	K1	0.2817	3-4:0.9511	2-4:0.0489	2-4:29.0,3-4:564.0	0.949	0.96	0.945	0.947	0.874	0.885	0.829	0.947	0.912
chr6:130323289-130323392	Klra3	11	-	TE	0.89469	0.20147	0.69322	1	K1	0.5497	Klra3	11	-	TE	0.2257	0.6387	0.0613,0.7	2.81	K1	0.7704	10-11:0.2257	NA	NA	NA	1	1	NA	NA	NA	NA	0.1272	0.6639
chr6:130323393-130323505	Klra3	10	-	TE	0.11003	0.80174	-0.69171	1	K1	0.5497	Klra3	10	-	TE	0.7743	0.639	0.3,0.939	2.81	K1	0.7704	00:10:00.800000	NA	NA	NA	0	0	NA	NA	NA	NA	0.8728	0.3361
chr6:130333135-130333353	Klra3	5	-	CE	0.87118	0.40432	0.46686	0.991	K1	0.9656	Klra3	5	-	CE	NA	NA	NA	NA	NA	NA	NA	NA	NA	1	1	1	NA	1	NA	NA	0.391	1
chr6:133107864-133107982	Smim10l1	4	+	CE	0.30845	0.70888	-0.40042	0.929	K1	0.9911	Smim10l1	4	+	CE	0.394	0.316	0.249,0.565	23	K1	0.9673	2-4-5:0.3939	2-5:0.6061	2-3:69.0,2-4:6.0,2-5:10.0,4-5:7.0	0.143	0.294	0.667	0.273	0.444	1	0.818	0.571	1
chr6:138156385-138156392	Mgst1	14	+	TE	0.052647	0.37985	-0.3272	0.946	K3	1.9862	Mgst1	14	+	TE	0.0072	0.0769	0.00277,0.0797	42	K3	0.8983	13-14:0.007227	NA	NA	0.0528	0	0	0	0.2117	0	0.3346	0.6221	0.6007
chr6:140652827-140655481	Aebp2	17	+	TE	0.26343	0.18805	0.075382	0.917	K2	0.9311	Aebp2	17	+	TE	0.2283	0.046	0.206,0.252	882	K2	0.775	15-16-17:0.2283	NA	NA	0.2561	0.2008	0.3467	0.2842	0.2001	0.1773	0.1686	0.1833	0.2087
chr6:145137460-145137607	Lrmp	2	+	CE	0.94319	0.88359	0.059605	0.991	K1	0.5913	Lrmp	2	+	CE	0.935	0.033	0.916,0.949	604	K1	0.3482	1-2-3-4:0.9347	1-4:0.06534	1-2:304.0,1-4:23.0,2-3:277.0,3-4:406.0	0.958	0.951	0.933	0.948	0.857	0.886	0.889	0.911	0.884
chr6:145138182-145138263	Lrmp	3	+	CE	0.94341	0.88422	0.059188	0.992	K1	0.5913	Lrmp	3	+	CE	0.935	0.031	0.917,0.948	706	K1	0.3482	1-2-3-4:0.9347	1-4:0.06534	1-2:304.0,1-4:23.0,2-3:277.0,3-4:406.0	0.958	0.951	0.933	0.948	0.857	0.886	0.889	0.911	0.884
chr6:146775594-146776556	Stk38l	16	+	TE	0.8155	0.61774	0.19776	0.975	K1	0.9991	Stk38l	16	+	TE	0.8671	0.066	0.83,0.896	287	K1	0.5653	00:16:00.900000	NA	NA	0.8217	0.8032	0.6844	0.9152	0.6174	0.6785	0.6434	0.5181	0.6391
chr6:146776557-146778812	Stk38l	17	+	TE	0.18402	0.38155	-0.19752	0.968	K1	0.9991	Stk38l	17	+	TE	0.1329	0.066	0.104,0.17	287	K1	0.5653	16-17:0.1329	NA	NA	0.1783	0.1968	0.3156	0.0848	0.3826	0.3215	0.3566	0.4819	0.3609
chr6:22306520-22307881	Fam3c	14	-	TE	0.074058	0.13209	-0.058032	0.996	K1	0.618	Fam3c	14	-	TE	0.0716	0.0181	0.0632,0.0813	2200	K1	0.3718	13-14:0.07156	NA	NA	0.0631	0.0751	0.0791	0.0791	0.1462	0.1533	0.1253	0.0939	0.1393
chr6:22307882-22308538	Fam3c	13	-	TE	0.92589	0.8676	0.058285	0.993	K1	0.618	Fam3c	13	-	TE	0.9284	0.018	0.919,0.937	2200	K1	0.3718	00:13:00.900000	NA	NA	0.9369	0.9249	0.9209	0.9209	0.8538	0.8467	0.8747	0.9061	0.8607
chr6:28416091-28417828	Gcc1	5	-	TE	0.96222	0.69863	0.26359	0.98	K1	0.971	Gcc1	5	-	TE	1	0.009	0.991,1.0	334	K1	0	4-5:1.0	NA	NA	1	1	1	0.8265	0.744	0.5999	0.6425	0.8123	0.6994
chr6:28417829-28419300	Gcc1	4	-	TE	0.037571	0.30153	-0.26396	0.988	K1	0.971	Gcc1	4	-	TE	0	0.0087	0.000153,0.0089	334	K1	0	00:04:00	NA	NA	0	0	0	0.1735	0.256	0.4001	0.3575	0.1877	0.3006
chr6:29361356-29361487	Calu	6	+	AD	0.57485	0.45865	0.1162	0.915	K2	1.1181	Calu	6	+	AD	0.629	0.16	0.545,0.705	96	K1	0.9511	4-5-6-8:0.6294	4-7-8:0.3706	4-5:33.0,4-7:22.0,5-6:36.0,6-7:1.0,6-8:38.0,7-8:20.0	0.554	0.566	0.611	0.528	0.426	0.482	0.474	0.481	0.426
chr6:29361560-29361753	Calu	7	+	CE	0.42634	0.5467	-0.12036	0.906	K2	1.1181	Calu	7	+	CE	0.371	0.175	0.288,0.463	80	K1	0.9511	4-7-8:0.3706	4-5-6-8:0.6294	4-5:33.0,4-7:22.0,5-6:36.0,6-7:1.0,6-8:38.0,7-8:20.0	0.446	0.434	0.389	0.472	0.598	0.518	0.526	0.519	0.574
chr6:30129181-30129392	Nrf1	23	+	TE	0.77458	0.34131	0.43327	0.909	K2	1.4904	Nrf1	23	+	TE	NA	NA	NA	NA	NA	NA	NA	NA	NA	NA	0.8453	NA	NA	0	0.29	0	NA	0.6906
chr6:30366388-30366473	Zc3hc1	16	-	TE	0.58345	0.11761	0.46584	0.917	K2	1.5812	Zc3hc1	16	-	TE	0.3598	0.09	0.316,0.406	303	K2	0.9426	15-16:0.3598	NA	NA	0.2573	1	0.7547	0.552	0.0234	0.346	0	0.2063	0
chr6:3342189-3342297	Gm20559	5	-	AL	0.72151	0.39778	0.32373	0.907	K3	1.9461	Gm20559	5	-	AL	0.69	0.184	0.589,0.773	66	K3	1.3878	3-4-5:0.69	3-8:0.01401,3-4-6-7:0.1721,3-4-7:0.05309,3-4-8:0.07079	3-4:85.0,3-8:1.0,4-5:39.0,4-6:19.0,4-7:3.0,4-8:4.0,6-7:3.0	0.673	0.774	0.798	0.71	0.185	0	0.417	0.542	0.69
chr6:3342596-3342674	Gm20559	4	-	CE	0.9802	0.88245	0.097754	0.917	K3	1.9461	Gm20559	4	-	CE	0.986	0.036	0.958,0.994	151	K3	1.3878	3-4-5:0.69,3-4-6-7:0.1721,3-4-7:0.05309,3-4-8:0.07079	3-8:0.01401	3-4:85.0,3-8:1.0,4-5:39.0,4-6:19.0,4-7:3.0,4-8:4.0,6-7:3.0	0.985	1	0.97	1	0.771	0.93	0.966	0.876	0.955
chr6:34875456-34875536	3110062M04Rik	7	-	AD	0.48328	0.20483	0.27844	0.914	K1	1	3110062M04Rik	7	-	AD	0.261	0.289	0.146,0.435	23	K1	0.8281	6-7:0.2609	6-8:0.7391	6-7:6.0,6-8:17.0	0.368	0.546	0.737	0.5	0.0909	0.243	0.245	0.143	0.111
chr6:34877575-34877899	3110062M04Rik	4	-	AD	0.6597	0.39872	0.26098	0.925	K1	0.9972	3110062M04Rik	4	-	AD	0.839	0.153	0.746,0.899	62	K1	0.6374	3-4:0.8387	3-5:0.1613	3-4:52.0,3-5:10.0	0.644	0.589	0.63	0.63	0.36	0.233	0.3	0.531	0.538
chr6:35177650-35177659	Nup205	4	+	AD	0.83095	0.97657	-0.14562	0.91	K1	0.7219	Nup205	4	+	AD	0.8	0.41	0.514,0.924	9	K1	0.7219	3-4-5:0.8	3-5:0.2	3-4:4.0,3-5:1.0,4-5:4.0	1	1	1	NA	1	0.977	1	1	1
chr6:35186433-35186604	Nup205	6	+	CE	0.88289	0.98827	-0.10538	0.902	K0	0	Nup205	6	+	CE	1	0.202	0.794,0.996	12	K0	0	5-6-7:1.0	NA	5-6:5.0,6-7:7.0	1	1	NA	1	1	1	1	1	1
chr6:35191874-35191959	Nup205	10	+	CE	0.88972	0.99119	-0.10147	0.951	K0	0	Nup205	10	+	CE	1	0.341	0.652,0.993	6	K0	0	9-10-11:1.0	NA	9-10:1.0,10-11:5.0	1	1	1	1	1	1	1	1	1
chr6:35191960-35192038	Nup205	11	+	AD	0.92067	0.99083	-0.070166	0.906	K0	0	Nup205	11	+	AD	1	0.202	0.794,0.996	12	K0	0	10-11-12:1.0	NA	10-11:5.0,11-12:7.0	1	1	1	1	1	1	1	1	1
chr6:35196434-35196550	Nup205	13	+	CE	0.87908	0.98997	-0.11089	0.92	K0	0	Nup205	13	+	CE	1	0.277	0.717,0.994	8	K0	0	12-13-14:1.0	NA	12-13:7.0,13-14:1.0	1	1	1	1	1	1	1	1	1
chr6:35196719-35196856	Nup205	14	+	CE	0.90317	0.98979	-0.086614	0.913	K0	0	Nup205	14	+	CE	1	0.277	0.717,0.994	8	K0	0	13-14-15:1.0	NA	13-14:1.0,14-15:7.0	1	1	NA	1	1	1	1	1	1
chr6:35198836-35198986	Nup205	15	+	CE	0.9049	0.98893	-0.084025	0.911	K0	0	Nup205	15	+	CE	1	0.202	0.794,0.996	12	K0	0	14-15-16:1.0	NA	14-15:7.0,15-16:5.0	1	1	NA	1	1	1	1	1	1
chr6:35208081-35208180	Nup205	20	+	CE	0.89162	0.99014	-0.098522	0.923	K0	0	Nup205	20	+	CE	1	0.277	0.717,0.994	8	K0	0	19-20-21:1.0	NA	19-20:1.0,20-21:7.0	1	NA	NA	1	1	1	1	1	1
chr6:35212727-35212847	Nup205	23	+	CE	0.87443	0.98887	-0.11444	0.932	K0	0	Nup205	23	+	CE	1	0.277	0.717,0.994	8	K0	0	22-23-24:1.0	NA	22-23:7.0,23-24:1.0	NA	1	NA	1	1	1	1	1	1
chr6:35214318-35214399	Nup205	24	+	CE	0.86279	0.98964	-0.12685	0.94	K0	0	Nup205	24	+	CE	1	0.384	0.607,0.991	5	K0	0	23-24-25:1.0	NA	23-24:1.0,24-25:4.0	1	1	NA	1	1	1	1	1	1
chr6:35214646-35214810	Nup205	25	+	CE	0.8792	0.99009	-0.1109	0.923	K0	0	Nup205	25	+	CE	1	0.306	0.688,0.994	7	K0	0	24-25-26:1.0	NA	24-25:4.0,25-26:3.0	1	1	NA	NA	1	1	1	1	1
chr6:35215074-35215198	Nup205	26	+	CE	0.89258	0.98983	-0.097249	0.91	K0	0	Nup205	26	+	CE	1	0.202	0.794,0.996	12	K0	0	25-26-27:1.0	NA	25-26:3.0,26-27:9.0	1	1	NA	1	1	1	1	1	1
chr6:35223513-35223662	Nup205	28	+	CE	0.89036	0.99056	-0.1002	0.908	K0	0	Nup205	28	+	CE	1	0.254	0.741,0.995	9	K0	0	27-28-29:1.0	NA	27-28:6.0,28-29:3.0	1	1	1	1	1	1	1	1	1
chr6:35224522-35224679	Nup205	30	+	CE	0.87005	0.98904	-0.11899	0.925	K0	0	Nup205	30	+	CE	1	0.514	0.473,0.987	3	K0	0	29-30-31:1.0	NA	29-30:1.0,30-31:2.0	1	1	NA	1	1	1	1	1	1
chr6:35230504-35230652	Nup205	35	+	CE	0.91553	0.99028	-0.074751	0.918	K0	0	Nup205	35	+	CE	1	0.233	0.762,0.995	10	K0	0	34-35-36:1.0	NA	34-35:4.0,35-36:6.0	1	1	1	1	1	1	1	1	1
chr6:35252956-35253045	1810058I24Rik	3	+	CE	0.030309	0.096697	-0.066387	0.904	K2	0.6524	1810058I24Rik	3	+	CE	0.0204	0.0227	0.0124,0.0351	449	K1	0.144	2-3-4:0.02045	2-4:0.9795	2-3:6.0,2-4:431.0,3-4:12.0	0.0163	0.0213	0.0619	0.0188	0.0896	0.168	0.104	0.0699	0.0321
chr6:37900487-37900730	Trim24	2	+	AF	0.41939	0.11114	0.30826	0.936	K1	0.971	Trim24	2	+	AF	0	0.7507	0.0253,0.776	1	K0	0	NA	1-3:1.0	1-3:1.0	0.4	0	NA	NA	NA	0	0	0	0
chr6:38554980-38555063	Luc7l2	4	+	CE	0.50092	0.082461	0.41846	0.996	K3	1.3137	Luc7l2	4	+	CE	0.4	0.576	0.153,0.729	5	K1	0.971	3-4:0.4	3-5:0.6	3-4:2.0,3-5:3.0	0.5	0.5	0.6	0.75	0.0333	0.0551	0.14	0.0233	0.0435
chr6:38603469-38605040	Luc7l2	13	+	TE	0.069532	0.45687	-0.38734	0.969	K1	0.9845	Luc7l2	13	+	TE	0	0.0098	0.000172,0.01	297	K1	0	00:13:00	NA	NA	0.2449	0	0	0.0853	0.5732	0.5965	0.6276	0.3518	0.1335
chr6:38605041-38606367	Luc7l2	14	+	TE	0.93049	0.54256	0.38792	0.97	K1	0.9845	Luc7l2	14	+	TE	1	0.01	0.99,1.0	297	K1	0	13-14:1.0	NA	NA	0.7551	1	1	0.9147	0.4268	0.4035	0.3724	0.6482	0.8665
chr6:39420359-39420462	Mkrn1	1	-	TS	0.12475	0.012028	0.11272	0.901	K2	1.5132	Mkrn1	1	-	TS	0.2448	0.087	0.204,0.291	265	K2	1.4097	00:03:00.200000	NA	NA	0.0628	0	0.2999	0	0	0	0	0	0.0375
chr6:40471826-40472070	Ssbp1	5	+	RI	0.40307	0.19036	0.21271	0.997	K2	1.4335	Ssbp1	5	+	RI	0.419	0.065	0.387,0.452	624	K2	1.4182	3-4-5-6:0.4194	2-6:0.4552,3-4-6:0.1254	2-6:162.0,3-4:75.0,4-5:159.0,4-6:72.0,5-6:231.0	0.428	0.313	0.443	0.41	0.146	0.18	0.144	0.268	0.204
chr6:42276695-42276785	Casp2	8	+	CE	0.85949	0.98058	-0.12109	0.982	K1	0.7219	Casp2	8	+	CE	0.901	0.113	0.829,0.942	77	K1	0.4651	7-8-9:0.9012	7-9:0.09877	7-8:41.0,7-9:4.0,8-9:32.0	0.926	0.893	0.8	0.833	1	0.967	0.975	1	1
chr6:48443981-48444036	Zfp467	9	-	AF	0.38585	0.14519	0.24066	0.907	K2	1.371	Zfp467	9	-	AF	0.75	0.581	0.343,0.924	4	K1	0.8113	9-10:0.75	6-10:0.25	6-10:1.0,9-10:3.0	0.429	0.429	0.378	0.2	0	0.5	NA	0	NA
chr6:48658723-48659800	Gimap8	9	+	TE	0.00088707	0.10102	-0.10014	0.975	K2	0.8199	Gimap8	9	+	TE	0	0.0029	4.99e-5,0.00291	1030	K2	0	00:09:00	NA	NA	0	0	0	0	0	0.2003	0.2555	0	0.0454
chr6:48660389-48660875	Gimap8	11	+	TE	0.99911	0.89908	0.10003	0.981	K2	0.8199	Gimap8	11	+	TE	1	0.003	0.997,1.0	1030	K2	0	9-10-11:1.0	NA	NA	1	1	1	1	1	0.7997	0.7445	1	0.9546
chr6:48833872-48834005	Tmem176b	16	-	TE	0.21453	0.033607	0.18093	0.932	K3	1.5784	Tmem176b	16	-	TE	0.289	0.241	0.186,0.427	36	K3	1.5784	15-16:0.289	NA	NA	0.3337	0	0.2348	0	0	0	0	0	0
chr6:50198425-50198587	Mpp6	19	+	TE	0.06791	0.0048626	0.063048	0.94	K2	1.1688	Mpp6	19	+	TE	0.1462	0.084	0.11,0.194	194	K2	0.868	18-19:0.1462	NA	NA	0	0.1243	0.037	0	0	0	0	0	0
chr6:51464428-51464547	Hnrnpa2b1	12	-	CE	0.49111	0.66584	-0.17473	1	K4	1.9805	Hnrnpa2b1	12	-	CE	0.494	0.03	0.479,0.509	3060	K4	1.9805	9-10-11-12-13-14-15:0.3788,9-10-11-12-13-14-16-17:0.04344,9-10-11-12-13-14-17:0.0718	9-13-14-15:0.000612,9-13-14-16-17:1.5e-5,9-13-14-17:3.0e-6,9-14-15:0.00793,9-14-16-17:4.0e-6,9-14-17:0.0,9-10-11-13-14-15:0.4106,9-10-11-13-14-16-17:0.0312,9-10-11-13-14-17:0.05514,9-10-11-17:0.000396	9-10:1962.0,9-13:1.0,9-14:15.0,10-11:1696.0,11-12:992.0,11-13:1015.0,11-17:1.0,12-13:1041.0,13-14:2357.0,14-15:1799.0,14-16:152.0,14-17:286.0,16-17:171.0	0.482	0.525	0.497	0.458	0.67	0.715	0.659	0.631	0.654
chr6:51588881-51589072	Snx10	10	+	TE	0.19997	0.45406	-0.25409	0.915	K2	1.5561	Snx10	10	+	TE	0.4411	0.081	0.401,0.482	398	K2	1.265	00:10:00.400000	NA	NA	0.2628	0.248	0	0.0391	0.3798	0.5084	0.5088	0.3336	0.5387
chr6:58640564-58640627	Abcg2	2	+	AF	0.16084	0.52011	-0.35926	0.937	K1	1	Abcg2	2	+	AF	0.143	0.4246	0.0464,0.471	7	K1	0.5918	2-3:0.1429	1-3:0.8571	1-3:6.0,2-3:1.0	0	0.667	0	0.0769	0.5	0.714	0	0.333	0
chr6:67298908-67299045	Il12rb2	14	-	CE	0.85247	0.98648	-0.13402	0.921	K0	0	Il12rb2	14	-	CE	1	0.384	0.607,0.991	5	K0	0	13-14-15:1.0	NA	13-14:3.0,14-15:2.0	1	1	1	NA	1	1	1	1	1
chr6:67303460-67303618	Il12rb2	13	-	CE	0.88556	0.98499	-0.099427	0.911	K0	0	Il12rb2	13	-	CE	1	0.441	0.549,0.99	4	K0	0	12-13-14:1.0	NA	12-13:1.0,13-14:3.0	NA	1	NA	1	1	1	1	1	1
chr6:67316191-67316407	Il12rb2	10	-	CE	0.92213	0.98919	-0.067057	0.904	K0	0	Il12rb2	10	-	CE	NA	NA	NA	NA	NA	NA	NA	NA	NA	1	1	NA	NA	1	1	1	1	1
chr6:71373427-71373552	Cd8a	1	+	TS	0.64952	0.58881	0.060709	0.987	K1	0.9887	Cd8a	1	+	TS	0.6724	0.017	0.664,0.681	8280	K1	0.9125	00:02:00.700000	NA	NA	0.6305	0.6384	0.6496	0.6574	0.6073	0.615	0.5972	0.5627	0.5624
chr6:71373553-71373997	Cd8a	2	+	TS	0.35031	0.41109	-0.06078	0.989	K1	0.9887	Cd8a	2	+	TS	0.3276	0.017	0.319,0.336	8280	K1	0.9125	1-2:0.3276	NA	NA	0.3695	0.3616	0.3504	0.3426	0.3927	0.385	0.4028	0.4373	0.4376
chr6:71588972-71588973	Kdm3a	31	-	TE	0.0046961	0.084216	-0.07952	0.962	K2	0.7412	Kdm3a	31	-	TE	0	0.0106	0.000187,0.0108	274	K2	0	29-30-31:0.0	NA	NA	0.0021	0.0004	0.0005	0	0.1677	0	0.0828	0.1506	0
chr6:71810247-71810710	Reep1	13	+	TE	0.86694	0.39973	0.46721	0.985	K2	0.9831	Reep1	13	+	TE	NA	NA	NA	NA	NA	NA	NA	NA	NA	0.8444	1	NA	NA	0.4236	0.2406	0.245	1	0.6339
chr6:71894821-71894881	Ptcd3	11	-	CE	0.93989	0.99544	-0.055549	0.99	K1	0.435	Ptcd3	11	-	CE	0.939	0.064	0.899,0.963	160	K1	0.3298	10-11-12:0.9394	10-12:0.06061	10-11:92.0,10-12:5.0,11-12:63.0	0.97	0.972	0.91	0.947	1	1	1	1	1
chr6:83802268-83802554	Nagk	13	+	TE	0.1985	0.98196	-0.78346	1	K2	1.0441	Nagk	13	+	TE	0.3501	0.129	0.289,0.418	146	K2	0.9734	00:13:00.400000	NA	NA	0.4006	0.0013	0.0064	0.2056	1	0.9834	0.9945	0.9943	0.9972
chr6:83802555-83802556	Nagk	14	+	TE	0.79831	0.011674	0.78664	1	K2	1.0441	Nagk	14	+	TE	0.6453	0.129	0.578,0.707	146	K2	0.9734	13-14:0.6453	NA	NA	0.5895	0.9972	0.9936	0.7888	0	0	0	0	0
chr6:85587531-85587645	Alms1	1	+	TS	0.85831	0.098	0.76031	1	K1	0	Alms1	1	+	TS	1	0.384	0.607,0.991	5	K1	0	00:02:01	NA	NA	1	1	NA	NA	NA	NA	0.1864	0	NA
chr6:85587646-85588026	Alms1	2	+	TS	0.14094	0.90564	-0.7647	1	K1	0	Alms1	2	+	TS	0	0.3845	0.00851,0.393	5	K1	0	1-2:0.0	NA	NA	0	0	NA	NA	NA	NA	0.8136	1	NA
chr6:8573182-8573184	Glcci1	7	+	AA	0.59956	0.8693	-0.26973	0.912	K2	1.3248	Glcci1	7	+	AA	0	0.5287	0.0133,0.542	2.83	K0	0	NA	6-8:1.0	6-8:2.8	0.69	0.371	0.478	0.547	NA	1	NA	0.556	NA
chr6:8592907-8593512	Glcci1	13	+	TE	0.22046	0.0099536	0.2105	0.916	K2	1.9263	Glcci1	13	+	TE	0	0.0123	0.000215,0.0125	237	K2	0.7712	00:13:00	NA	NA	0.261	0.2372	0	0.5919	0	0	0	0	0
chr6:8593513-8593621	Glcci1	14	+	TE	0.44775	0.016371	0.43138	0.999	K2	1.9263	Glcci1	14	+	TE	0.7739	0.089	0.726,0.815	237	K2	0.7712	13-14:0.7739	NA	NA	0.3502	0.3044	0.5769	0.2257	0	0	0	0.0319	0
chr6:8594072-8597548	Glcci1	16	+	TE	0.29883	0.98402	-0.68518	1	K2	1.9263	Glcci1	16	+	TE	0.2261	0.089	0.185,0.274	237	K2	0.7712	13-14-15-16:0.2261	NA	NA	0.3585	0.3274	0.3878	0.1824	1	1	1	0.9681	1
chr6:91043747-91043875	Nup210	23	-	CE	0.94459	0.99689	-0.052297	0.943	K0	0	Nup210	23	-	CE	1	0.159	0.838,0.997	16	K0	0	22-23-24:1.0	NA	22-23:5.0,23-24:11.0	1	1	1	1	1	1	1	1	1
chr6:91053372-91053473	Nup210	22	-	CE	0.93741	0.99705	-0.059641	0.921	K0	0	Nup210	22	-	CE	1	0.125	0.873,0.998	21	K0	0	21-22-23:1.0	NA	21-22:16.0,22-23:5.0	1	1	1	1	1	1	1	1	1
chr6:91055225-91055417	Nup210	19	-	CE	0.93795	0.99711	-0.059165	0.971	K1	0.381	Nup210	19	-	CE	1	0.131	0.867,0.998	20	K0	0	18-19-20:1.0	NA	18-19:15.0,19-20:5.0	1	1	1	0.926	1	1	1	1	1
chr6:91060604-91060735	Nup210	17	-	AA	0.94666	0.99668	-0.050025	0.916	K1	0.0304	Nup210	17	-	AA	1	0.131	0.867,0.998	20	K0	0	16-17-18:1.0	NA	16-17:6.0,17-18:14.0	1	1	1	1	1	0.997	1	1	1
chr6:91062718-91062939	Nup210	16	-	CE	0.91572	0.99717	-0.081453	0.923	K0	0	Nup210	16	-	CE	1	0.125	0.873,0.998	21	K0	0	15-16-17:1.0	NA	15-16:15.0,16-17:6.0	1	1	1	1	1	1	1	1	1
chr6:95118523-95118733	Kbtbd8	3	+	CE	0.73917	0.92334	-0.18417	0.91	K1	0.7219	Kbtbd8	3	+	CE	1	0.441	0.549,0.99	4	K0	0	2-3-4:1.0	NA	2-3:1.0,3-4:3.0	NA	NA	NA	0.8	1	1	1	1	1
chr6:98930090-98930234	Foxp1	28	-	TE	0.80122	0.87134	-0.070112	0.982	K3	1.202	Foxp1	28	-	TE	0.7646	0.034	0.747,0.781	1710	K3	1.202	00:28:00.800000	NA	NA	0.832	0.8087	0.7808	0.8223	0.8822	0.876	0.8909	0.8432	0.8723
chr6:99266347-99266515	Foxp1	4	-	AF	0.80259	0.49691	0.30568	0.94	K8	3.8286	Foxp1	4	-	AF	0.762	0.115	0.699,0.814	148	K1	0.7915	4-5:0.7621	3-5:0.2379	3-5:35.3,4-5:113.0	0.794	0.791	0.851	0.835	0.614	1	0.187	0.498	0.687
chr7:100459416-100463576	Gm10603	6	-	TE	0.22934	0.85971	-0.63038	0.999	K1	0.5569	Gm10603	6	-	TE	1	0.441	0.549,0.99	4	K1	0	5-6:1.0	NA	NA	1	1	0.1298	1	NA	1	NA	1	1
chr7:100463577-100463811	Gm10603	5	-	TE	0.77058	0.14033	0.63025	0.997	K1	0.5569	Gm10603	5	-	TE	0	0.4408	0.0102,0.451	4	K1	0	00:05:00	NA	NA	0	0	0.8702	0	NA	0	NA	0	0
chr7:100629838-100629943	Rab6a	7	+	CE	0.74873	0.88272	-0.13398	0.926	K2	0.9745	Rab6a	7	+	CE	0.794	0.165	0.698,0.863	63	K1	0.7328	5-7-8:0.7945	5-6-8:0.2055	5-6:10.0,5-7:21.0,6-8:5.0,7-8:37.0	0.787	0.83	0.594	0.771	0.862	0.879	0.901	0.91	0.895
chr7:100869752-100872134	Arhgef17	23	-	TE	0.88033	0.25202	0.62831	0.995	K1	0.9588	Arhgef17	23	-	TE	1	0.341	0.652,0.993	6	K1	0	22-23:1.0	NA	NA	NA	NA	NA	NA	0	NA	0	0.3811	NA
chr7:100872135-100873596	Arhgef17	22	-	TE	0.12465	0.74685	-0.6222	0.988	K1	0.9588	Arhgef17	22	-	TE	0	0.3407	0.0073,0.348	6	K1	0	00:22:00	NA	NA	NA	NA	NA	NA	1	NA	1	0.6189	NA
chr7:100997028-100997226	P2ry2	8	-	TE	0.93042	0.11548	0.81493	1	K2	0	P2ry2	8	-	TE	NA	NA	NA	NA	NA	NA	NA	NA	NA	1	NA	NA	1	0	0	NA	NA	NA
chr7:100997227-100999100	P2ry2	7	-	TE	0.070689	0.87407	-0.80338	1	K2	0	P2ry2	7	-	TE	NA	NA	NA	NA	NA	NA	NA	NA	NA	0	NA	NA	0	1	1	NA	NA	NA
chr7:101378190-101378532	Arap1	5	+	AF	0.70636	0.36458	0.34178	0.903	K2	1.5462	Arap1	5	+	AF	1	0.131	0.867,0.998	20	K0	0	5-6,5-7,5-8:1.0	NA	5-6:14.0,5-7:4.0,5-8:2.0,6-7:9.0,7-8:13.0	0.467	0.591	0.875	0.75	0.472	0.226	0.215	0.406	0.458
chr7:101411304-101411744	Arap1	38	+	TE	0.015183	0.2477	-0.23251	0.987	K2	1.595	Arap1	38	+	TE	0	0.0078	0.000136,0.00791	376	K2	1.1001	00:38:00	NA	NA	0.041	0.0197	0	0	0.1524	0.5453	0.1469	0.2385	0.1473
chr7:101411745-101411888	Arap1	39	+	TE	0.67911	0.17705	0.50207	0.952	K2	1.595	Arap1	39	+	TE	0.3324	0.08	0.294,0.374	376	K2	1.1001	38-39:0.3324	NA	NA	0.9281	0.6626	0.5227	0.9547	0.0626	0.0005	0.3284	0.2566	0.225
chr7:102017665-102018109	Il18bp	4	-	RI	0.86152	0.43002	0.4315	0.97	K1	0.971	Il18bp	4	-	RI	0	0.5143	0.0127,0.527	3	K0	0	NA	3-5:1.0	3-5:3.0	1	NA	1	NA	0.6	NA	1	0.4	NA
chr7:102071187-102071218	Xntrpc	4	+	AA	0.30581	0.8806	-0.57479	0.999	K2	1.6001	Xntrpc	4	+	AA	1	0.678	0.302,0.98	1.5	K0	0	4-5:1.0	NA	4-5:1.5	0.0952	0.265	0.792	1	NA	1	NA	1	NA
chr7:102144546-102145327	Nup98	27	-	TE	0.90399	0.54765	0.35634	0.976	K1	0.9994	Nup98	27	-	TE	1	0.049	0.95,0.999	57.8	K1	0	26-27:1.0	NA	NA	0.7867	1	0.8226	1	0.7408	0.45	0.4178	0.5143	0.614
chr7:102145328-102145556	Nup98	26	-	TE	0.097051	0.45473	-0.35768	0.982	K1	0.9994	Nup98	26	-	TE	0	0.0487	0.000872,0.0496	57.8	K1	0	00:26:00	NA	NA	0.2133	0	0.1774	0	0.2592	0.55	0.5822	0.4857	0.386
chr7:102209739-102209867	Nup98	5	-	AF	0.4301	0.11191	0.31819	0.952	K1	0.971	Nup98	5	-	AF	0	0.615	0.017,0.632	2	K0	0	NA	4-6:1.0	4-6:2.0	0	0	0	0.4	0	0.054	0.0833	0.105	0.143
chr7:102435384-102435900	Stim1	16	+	TE	0.0014173	0.10413	-0.10271	0.999	K2	1.4534	Stim1	16	+	TE	0	0.0038	6.67e-5,0.00389	768	K2	0.9333	00:16:00	NA	NA	0	0	0	0	0.0284	0.0828	0.2186	0.1135	0.075
chr7:102437319-102437319	Stim1	18	+	TE	0.34963	0.29643	0.053199	0.924	K2	1.4534	Stim1	18	+	TE	0.3491	0.057	0.321,0.378	768	K2	0.9333	16-17-18:0.3491	NA	NA	0.3492	0.3492	0.3495	0.3492	0.3301	0.3064	0.2404	0.2918	0.3101
chr7:104260891-104261742	Trim34a	12	+	TE	0.017844	0.13078	-0.11294	0.979	K1	0.7361	Trim34a	12	+	TE	0.0477	0.0166	0.0402,0.0568	1780	K1	0.2765	00:12:00	NA	NA	0	0	0	0.0384	0.2072	0.1939	0.1303	0.0877	0.0298
chr7:104261743-104262234	Trim34a	13	+	TE	0.98227	0.86934	0.11292	0.977	K1	0.7361	Trim34a	13	+	TE	0.9523	0.017	0.943,0.96	1780	K1	0.2765	12-13:0.9523	NA	NA	1	1	1	0.9616	0.7928	0.8061	0.8697	0.9123	0.9702
chr7:104263386-104265366	Trim5	18	-	TE	0.85027	0.57708	0.27319	0.923	K1	1	Trim5	18	-	TE	0.9472	0.035	0.927,0.962	449	K1	0.2981	17-18:0.9472	NA	NA	0.7791	0.8895	1	0.6457	0.5786	0.5789	0.4493	0.7812	0.4994
chr7:104265367-104265672	Trim5	17	-	TE	0.14899	0.42291	-0.27392	0.946	K1	1	Trim5	17	-	TE	0.0528	0.035	0.0384,0.0734	449	K1	0.2981	00:17:00.100000	NA	NA	0.2209	0.1105	0	0.3543	0.4214	0.4211	0.5507	0.2188	0.5006
chr7:104338754-104339875	Trim12c	11	-	TE	0.97196	0.28498	0.68697	1	K1	0.9161	Trim12c	11	-	TE	1	0.007	0.993,1.0	456	K1	0	10-11:1.0	NA	NA	1	0.8705	1	1	0.32	0.3312	0.2322	0.2212	0.3186
chr7:104339876-104341373	Trim12c	10	-	TE	0.028246	0.7148	-0.68655	1	K1	0.9161	Trim12c	10	-	TE	0	0.0064	0.000112,0.00653	456	K1	0	00:10:00	NA	NA	0	0.1295	0	0	0.68	0.6688	0.7678	0.7788	0.6814
chr7:104470014-104471843	Trim30d	10	-	TE	0.83223	0.49245	0.33978	0.967	K1	1	Trim30d	10	-	TE	0.7629	0.096	0.711,0.807	212	K1	0.7902	9-10:0.7629	NA	NA	0.8099	0.9467	1	0.6538	0.6495	0.3522	0.4917	0.4721	0.4996
chr7:104471844-104472635	Trim30d	9	-	TE	0.16805	0.50691	-0.33885	0.964	K1	1	Trim30d	9	-	TE	0.2371	0.096	0.193,0.289	212	K1	0.7902	00:09:00.200000	NA	NA	0.1901	0.0533	0	0.3462	0.3505	0.6478	0.5083	0.5279	0.5004
chr7:110308022-110309397	Sbf2	46	-	TE	0.89	0.1297	0.7603	1	K2	0.0347	Sbf2	46	-	TE	0.9999	0.384	0.607,0.991	5	K2	0.0009	45-46:0.9999	NA	NA	0.9999	NA	0.9999	NA	NA	0.9999	0.9999	0.0036	NA
chr7:110309398-110309496	Sbf2	45	-	TE	0.11443	0.87635	-0.76192	1	K2	0.0347	Sbf2	45	-	TE	0	0.3845	0.00851,0.393	5	K2	0.0009	00:45:00	NA	NA	0	NA	0	NA	NA	0	0	0.9964	NA
chr7:110795679-110795808	Ampd3	7	+	CE	0.54243	0.87153	-0.32909	0.948	K2	1.3914	Ampd3	7	+	CE	NA	NA	NA	NA	NA	NA	NA	NA	NA	1	0.552	NA	NA	1	1	1	1	1
chr7:114554591-114554732	Cyp2r1	4	-	CE	0.49328	0.8027	-0.30942	0.905	K1	0.9852	Cyp2r1	4	-	CE	0.625	0.486	0.345,0.831	8	K1	0.9544	3-4:0.625	3-5:0.375	3-4:5.0,3-5:3.0	0.571	0.3	NA	1	0.8	0	0	1	1
chr7:116509455-116509625	Nucb2	3	+	CE	0.94179	0.79191	0.14988	0.915	K1	0.6193	Nucb2	3	+	CE	1	0.068	0.931,0.999	41	K0	0	2-3-4:1.0	NA	2-3:19.0,3-4:22.0	1	0.913	1	1	0.846	1	NA	1	NA
chr7:118843790-118845500	Knop1	12	-	TE	0.0045598	0.068321	-0.063761	0.997	K2	1.2898	Knop1	12	-	TE	0	0.0131	0.000229,0.0133	223	K2	0.7127	11-12:0.0	NA	NA	0	0	0	0	0.0219	0.0748	0.0351	0.0923	0.1064
chr7:118845501-118846094	Knop1	11	-	TE	0.8379	0.72077	0.11713	0.986	K2	1.2898	Knop1	11	-	TE	0.807	0.087	0.759,0.846	223	K2	0.7127	00:11:00.800000	NA	NA	0.8555	0.8641	0.826	0.8524	0.7112	0.6654	0.7569	0.7397	0.737
chr7:119823756-119823894	2610020H08Rik	12	+	CE	0.9765	0.92466	0.051842	0.905	K9	5.9095	2610020H08Rik	12	+	CE	0.957	0.075	0.904,0.979	91	K3	1.4421	11-12-13-14-15:0.7043,11-12-13-15:0.06502,11-12-14-15:0.07313,11-12-15:0.1144	11-13-14-15:0.04317,11-13-15:3.0e-6	11-12:55.0,11-13:2.0,12-13:27.0,12-14:3.0,12-15:4.0,13-14:39.0,13-15:3.0,14-15:33.0	1	1	1	1	0.967	0.937	0.902	0.937	0.956
chr7:120903282-120903496	Eef2k	20	+	TE	0.13251	0.54781	-0.4153	0.903	K2	1.0986	Eef2k	20	+	TE	0	0.0619	0.00111,0.063	45	K2	0.0698	00:20:00	NA	NA	0.0892	0.4687	0	0	0.7898	0.8026	0.6812	0	0.5067
chr7:122289297-122289308	Prkcb	1	+	TS	0.20764	0.55176	-0.34413	0.931	K1	0.9998	Prkcb	1	+	TS	0.5081	0.183	0.416,0.599	78	K1	0.9998	00:02:00.500000	NA	NA	0	0.201	0.0695	0.2304	0.3802	0.5734	0.7665	0.5863	0.4667
chr7:122289309-122289517	Prkcb	2	+	TS	0.79214	0.44631	0.34583	0.938	K1	0.9998	Prkcb	2	+	TS	0.4919	0.183	0.401,0.584	78	K1	0.9998	1-2:0.4919	NA	NA	1	0.799	0.9305	0.7696	0.6198	0.4266	0.2335	0.4137	0.5333
chr7:122970918-122971127	Rbbp6	3	+	TS	0.99484	0.91199	0.082854	0.959	K2	0.7543	Rbbp6	3	+	TS	1	0.015	0.985,1.0	191	K2	0	1-2-3:1.0	NA	NA	1	1	1	1	1	0.9128	0.9664	0.9154	0.7832
chr7:122978613-122982962	Rbbp6	6	+	RI	0.77186	0.31598	0.45588	0.968	K2	1	Rbbp6	6	+	RI	0.933	0.241	0.736,0.977	15	K1	0.3534	5-6:0.9333	5-7:0.06667	5-6:14.0,5-7:1.0	1	0.9	0.714	0.524	0.154	0.205	0.4	0.261	0.5
chr7:123279275-123279384	Arhgap17	26	-	TE	0.32567	0.05657	0.2691	0.925	K2	1.1401	Arhgap17	26	-	TE	0.5759	0.089	0.531,0.62	329	K2	0.9857	25-26:0.5759	NA	NA	0	0.3355	0.2807	0.4328	0.0136	0	0.2559	0.0009	0
chr7:125667994-125668091	Gtf3c1	18	-	CE	0.85515	0.98204	-0.12689	0.911	K0	0	Gtf3c1	18	-	CE	1	0.441	0.549,0.99	4	K0	0	17-18:1.0	NA	17-18:4.0	1	1	1	1	1	1	1	1	1
chr7:125873447-125874548	D430042O09Rik	29	+	TE	0.18307	0.65853	-0.47546	0.923	K1	0.9997	D430042O09Rik	29	+	TE	0	0.1893	0.00366,0.193	13	K1	0	00:29:00	NA	NA	0.5614	0	0	0	0.4892	0.6851	1	0.805	0.4428
chr7:125874549-125874793	D430042O09Rik	30	+	TE	0.81848	0.34033	0.47815	0.928	K1	0.9997	D430042O09Rik	30	+	TE	1	0.189	0.807,0.996	13	K1	0	29-30:1.0	NA	NA	0.4386	1	1	1	0.5108	0.3149	0	0.195	0.5572
chr7:126387402-126387511	Nfatc2ip	7	-	CE	0.91234	0.67137	0.24097	0.924	K1	0.9957	Nfatc2ip	7	-	CE	1	0.254	0.741,0.995	9	K0	0	6-7:1.0	NA	6-7:9.0	NA	0.5	NA	NA	0.538	0.88	0.625	0.667	0.812
chr7:126496629-126496646	Atxn2l	13	-	AA	0.34795	0.23811	0.10984	0.902	K1	0.9891	Atxn2l	13	-	AA	0.333	0.153	0.262,0.415	100	K1	0.9183	12-13-14:0.3333	12-14:0.6667	12-13:25.0,12-14:50.0,13-14:25.0	0.439	0.348	0.241	0.362	0.223	0.255	0.214	0.26	0.222
chr7:126584942-126584991	Apobr	1	+	TS	0.12728	0.73271	-0.60544	0.996	K1	0.7063	Apobr	1	+	TS	0	0.5143	0.0127,0.527	3	K1	0	00:02:00	NA	NA	NA	NA	0	0	0	0	NA	0.8077	NA
chr7:126584992-126585068	Apobr	2	+	TS	0.87593	0.28207	0.59387	0.994	K1	0.7063	Apobr	2	+	TS	1	0.514	0.473,0.987	3	K1	0	1-2:1.0	NA	NA	NA	NA	1	1	1	1	NA	0.1923	NA
chr7:126777506-126777617	Ypel3	9	+	CE	0.1112	0.18014	-0.068939	0.951	K3	1.0673	Ypel3	9	+	CE	0.109	0.0362	0.0928,0.129	798	K3	0.6399	4-9-10-11:0.07603,4-9-11:0.007383,4-5-6-7-8-9-10-11:0.02077,4-5-6-7-8-9-11:0.00528	4-11:0.8905	4-5:14.0,4-9:13.0,4-11:632.0,5-6:2.0,6-7:6.0,7-8:17.0,8-9:39.0,9-10:98.0,9-11:16.0,10-11:93.0	0.109	0.0896	0.131	0.113	0.196	0.2	0.132	0.176	0.166
chr7:126777618-126777770	Ypel3	10	+	RI	0.094909	0.16932	-0.074409	0.955	K3	1.0673	Ypel3	10	+	RI	0.0968	0.0335	0.0815,0.115	839	K3	0.6399	4-9-10-11:0.07603,4-5-6-7-8-9-10-11:0.02077	4-11:0.8905,4-9-11:0.007383,4-5-6-7-8-9-11:0.00528	4-5:14.0,4-9:13.0,4-11:632.0,5-6:2.0,6-7:6.0,7-8:17.0,8-9:39.0,9-10:98.0,9-11:16.0,10-11:93.0	0.0909	0.069	0.128	0.0855	0.178	0.2	0.122	0.164	0.156
chr7:126778054-126778097	Ypel3	12	+	CE	0.94434	0.88192	0.062428	0.984	K2	0.571	Ypel3	12	+	CE	0.927	0.016	0.919,0.935	2790	K2	0.3814	11-12-14-15:0.9272	11-14-15:0.07216,11-15:0.000623	11-12:1536.0,11-14:94.0,11-15:1.0,12-14:1161.0,14-15:1908.0	0.932	0.946	0.97	0.949	0.886	0.875	0.866	0.865	0.929
chr7:126851585-126852579	Ino80e	12	-	TE	0.18023	0.23508	-0.054855	0.901	K2	1.0192	Ino80e	12	-	TE	0.1865	0.037	0.169,0.206	1220	K2	0.7016	11-12:0.1865	NA	NA	0.1752	0.197	0.2203	0.1174	0.2225	0.2283	0.2559	0.2546	0.2128
chr7:126974679-126974712	D830044I16Rik	5	-	CE	0.36629	0.88526	-0.51897	0.99	K1	0.9911	D830044I16Rik	5	-	CE	0.333	0.6534	0.0976,0.751	3	K1	0.9183	4-5:0.3333	4-6:0.6667	4-5:1.0,4-6:2.0	0.2	0.444	1	0.25	0.5	NA	1	0.333	NA
chr7:126979305-126979321	Cdipt	8	+	AA	0.21212	0.070564	0.14156	1	K1	0.7905	Cdipt	8	+	AA	0.212	0.06	0.183,0.243	506	K1	0.7443	8-9:0.2115	7-9:0.7885	7-8:4.0,7-9:399.0,8-9:107.0	0.167	0.23	0.237	0.209	0.0485	0.0543	0.0677	0.0982	0.0682
chr7:127876047-127876777	Zfp668	3	-	TS	0.33551	0.65018	-0.31467	0.949	K2	0.9968	Zfp668	3	-	TS	0.3721	0.087	0.33,0.417	329	K2	0.9523	1-2-3:0.3721	NA	NA	0.4621	0.343	0.1229	0.3756	0.5333	0.5879	0.7047	0.5354	0.8978
chr7:127876778-127876780	Zfp668	2	-	TS	0.6638	0.3492	0.3146	0.948	K2	0.9968	Zfp668	2	-	TS	0.6279	0.087	0.583,0.67	329	K2	0.9523	2-3:0.6279	NA	NA	0.5379	0.657	0.8768	0.6244	0.4667	0.4121	0.2953	0.4646	0.1022
chr7:127967457-127967489	Fus	1	+	TS	0.12583	0.0099629	0.11587	0.93	K2	0.0072	Fus	1	+	TS	0	0.3056	0.00639,0.312	7	K2	0	00:03:00	NA	NA	NA	0	0	0	0	0	0	0	0
chr7:127967490-127967507	Fus	2	+	TS	0.87477	0.98971	-0.11494	0.941	K2	0.0072	Fus	2	+	TS	1	0.306	0.688,0.994	7	K2	0	2-3:1.0	NA	NA	NA	1	1	1	0.9994	1	1	0.9994	1
chr7:127967508-127967577	Fus	3	+	TS	0.12377	0.01008	0.11369	0.927	K2	0.0072	Fus	3	+	TS	0	0.3056	0.00639,0.312	7	K2	0	1-2-3:0.0	NA	NA	NA	0	0	0	0.0006	0	0	0.0006	0
chr7:127969562-127969586	Fus	4	+	CE	0.92121	0.99601	-0.0748	0.925	K0	0	Fus	4	+	CE	1	0.306	0.688,0.994	7	K0	0	3-4-5:1.0	NA	3-4:4.0,4-5:3.0	1	1	1	1	1	1	1	1	1
chr7:127969717-127969871	Fus	5	+	CE	0.90451	0.99517	-0.090653	0.939	K2	0.7771	Fus	5	+	CE	1	0.384	0.607,0.991	5	K0	0	4-5-6:1.0	NA	4-5:3.0,5-6:2.0	1	1	1	1	1	1	1	0.992	1
chr7:127971841-127971982	Fus	7	+	CE	0.86167	0.9971	-0.13542	0.995	K2	0.8846	Fus	7	+	CE	1	0.514	0.473,0.987	3	K0	0	6-7-8:1.0	NA	6-7:2.0,7-8:1.0	1	1	NA	0.883	1	1	1	1	1
chr7:127972117-127972283	Fus	8	+	CE	0.85753	0.99426	-0.13673	0.976	K0	0	Fus	8	+	CE	NA	NA	NA	NA	NA	NA	NA	NA	NA	1	1	NA	0.883	1	1	1	1	1
chr7:127980195-127980246	Fus	17	+	CE	0.89874	0.99444	-0.095704	0.902	K0	0	Fus	17	+	CE	1	0.384	0.607,0.991	5	K0	0	16-17-18:1.0	NA	16-17:3.0,17-18:2.0	1	1	1	1	1	1	1	1	1
chr7:127981191-127981291	Fus	18	+	CE	0.89549	0.99335	-0.09785	0.95	K0	0	Fus	18	+	CE	1	0.277	0.717,0.994	8	K0	0	17-18-19:1.0	NA	17-18:2.0,18-19:6.0	1	1	1	1	1	1	1	1	1
chr7:128130817-128130920	Itgax	4	+	CE	0.8893	0.98588	-0.096582	0.902	K0	0	Itgax	4	+	CE	1	0.341	0.652,0.993	6	K0	0	3-4-5:1.0	NA	3-4:4.0,4-5:2.0	1	1	1	1	1	1	1	1	1
chr7:128131209-128131279	Itgax	5	+	CE	0.88053	0.98723	-0.1067	0.905	K0	0	Itgax	5	+	CE	1	0.341	0.652,0.993	6	K0	0	4-5-6:1.0	NA	4-5:2.0,5-6:4.0	1	NA	1	1	1	1	1	1	1
chr7:128694176-128696274	Inpp5f	22	+	TE	0.55536	0.0037494	0.55161	1	K2	1.3545	Inpp5f	22	+	TE	0.4893	0.087	0.446,0.533	350	K2	0.9997	00:22:00.500000	NA	NA	0.36	0.7667	0.7094	0.4535	0	0.0053	0	0	0
chr7:128696360-128696425	Inpp5f	24	+	TE	0.2726	0.99494	-0.72234	1	K2	1.3545	Inpp5f	24	+	TE	0.5107	0.087	0.467,0.554	350	K2	0.9997	22-23-24:0.5107	NA	NA	0.1049	0.1969	0	0.5399	1	0.9877	1	1	1
chr7:130646230-130646242	Tacc2	4	+	TS	0.85103	0.13664	0.71438	0.998	K1	0	Tacc2	4	+	TS	1	0.384	0.607,0.991	5	K1	0	00:05:01	NA	NA	1	0	NA	0	0	NA	0	0	1
chr7:130646243-130646430	Tacc2	5	+	TS	0.14237	0.87123	-0.72885	0.999	K1	0	Tacc2	5	+	TS	0	0.3845	0.00851,0.393	5	K1	0	4-5:0.0	NA	NA	0	1	NA	1	1	NA	1	1	0
chr7:135710845-135710911	Mki67	4	-	CE	0.93442	0.99572	-0.061305	0.933	K0	0	Mki67	4	-	CE	1	0.12	0.878,0.998	22	K0	0	3-4-5:1.0	NA	3-4:10.0,4-5:12.0	1	1	1	1	1	1	1	1	1
chr7:135713961-135714039	Mki67	2	-	CE	0.92867	0.99538	-0.066716	0.944	K0	0	Mki67	2	-	CE	1	0.178	0.819,0.997	14	K0	0	1-2-3:1.0	NA	1-2:9.0,2-3:5.0	1	1	NA	1	1	1	1	1	1
chr7:140029827-140029986	Tubgcp2	5	-	CE	0.91575	0.98373	-0.067981	0.908	K1	0.5787	Tubgcp2	5	-	CE	0.911	0.103	0.845,0.948	86	K1	0.4328	4-5-6:0.9111	4-6:0.08889	4-5:41.0,4-6:4.0,5-6:41.0	0.958	0.862	0.92	1	1	0.983	0.98	1	0.978
chr7:140229745-140229882	Cd163l1	15	+	CE	0.64193	0.91326	-0.27132	0.958	K2	1.2074	Cd163l1	15	+	CE	0.714	0.517	0.378,0.895	6	K1	0.8631	12-15-16:0.7143	12-13-16:0.2857	12-13:1.0,12-15:1.0,13-16:1.0,15-16:4.0	1	1	0.667	NA	1	0.908	0.5	1	1
chr7:140230472-140230475	Cd163l1	17	+	AD	0.20148	0.57502	-0.37354	0.961	K1	1	Cd163l1	17	+	AD	0	0.3845	0.00851,0.393	5	K0	0	NA	16-18:1.0	16-18:5.0	0	0	0.231	NA	0.5	0.667	NA	0.333	0.5
chr7:140230965-140230968	Cd163l1	18	+	AA	0.84839	0.48629	0.3621	0.952	K1	1	Cd163l1	18	+	AA	1	0.233	0.762,0.995	10	K0	0	16-18-19:1.0	NA	16-18:5.0,18-19:5.0	1	1	0.769	NA	0.5	0.333	NA	0.667	0.5
chr7:141091502-141091802	Sigirr	13	-	RI	0.26374	0.18189	0.081851	0.905	K4	1.0395	Sigirr	13	-	RI	0.263	0.067	0.231,0.298	473	K1	0.8312	12-13-14:0.263	12-14:0.737	12-13:71.0,12-14:276.0,13-14:126.0	0.321	0.211	0.299	0.219	0.227	0.147	0.155	0.17	0.189
chr7:141327279-141327578	Deaf1	2	-	TS	0.47628	0.8112	-0.33492	0.981	K1	0.9971	Deaf1	2	-	TS	0.4308	0.16	0.353,0.513	101	K1	0.9861	1-2:0.4308	NA	NA	0.3041	0.6543	0.4628	0.5316	0.8127	0.8835	0.7972	0.6683	0.9262
chr7:141327579-141327672	Deaf1	1	-	TS	0.52351	0.18781	0.3357	0.982	K1	0.9971	Deaf1	1	-	TS	0.5692	0.16	0.487,0.647	101	K1	0.9861	00:02:00.600000	NA	NA	0.6959	0.3457	0.5372	0.4684	0.1873	0.1165	0.2028	0.3317	0.0738
chr7:141476400-141476478	Tspan4	2	+	AF	0.7428	0.38805	0.35475	0.915	K1	1	Tspan4	2	+	AF	1	0.254	0.741,0.995	9	K0	0	2-3:1.0	NA	2-3:9.0	0.667	0.833	0.667	0.857	0.5	0.273	0.0741	0.518	0.526
chr7:141881583-141883388	Tollip	12	-	TE	0.95742	0.82974	0.12768	0.994	K2	0.9626	Tollip	12	-	TE	0.9566	0.019	0.946,0.965	1200	K2	0.266	10-11-12:0.9566	NA	NA	1	0.994	0.9149	0.9266	0.8127	0.8435	0.8363	0.7847	0.873
chr7:141883479-141884581	Tollip	10	-	TE	0.019648	0.10393	-0.084285	0.927	K2	0.9626	Tollip	10	-	TE	0.0013	0.0042	0.0005,0.00468	1200	K2	0.266	00:10:00	NA	NA	0	0.006	0.0851	0.0009	0.1428	0	0.1635	0.0903	0.1209
chr7:142494600-142494600	Lsp1	19	+	TE	0.26977	0.17152	0.098251	0.992	K2	1.0464	Lsp1	19	+	TE	0.2297	0.011	0.224,0.235	14900	K2	0.9166	18-19:0.2297	NA	NA	0.2786	0.2801	0.3178	0.2423	0.1795	0.2019	0.1391	0.1976	0.1395
chr7:142494601-142494603	Lsp1	20	+	TE	0.70897	0.80662	-0.097659	0.985	K2	1.0464	Lsp1	20	+	TE	0.7494	0.011	0.744,0.755	14900	K2	0.9166	18-19-20:0.7494	NA	NA	0.7005	0.698	0.6601	0.7374	0.802	0.7766	0.8391	0.7794	0.8361
chr7:143611616-143611633	Tnfrsf26	8	-	CE	0.83275	0.97562	-0.14287	0.95	K1	0.795	Tnfrsf26	8	-	CE	0.913	0.209	0.756,0.965	22	K1	0.4263	7-8-9:0.913	7-9:0.08696	7-8:12.0,7-9:1.0,8-9:9.0	0.786	0.76	1	0.941	0.947	1	1	1	1
chr7:144928925-144929495	Oraov1	8	+	TE	0.44187	0.03754	0.40433	0.994	K1	1	Oraov1	8	+	TE	0.7076	0.256	0.561,0.817	32	K1	0.8718	00:08:00.700000	NA	NA	0.2196	0.5524	0.2015	0.4989	0	0.0917	0	0	0
chr7:144929496-144930748	Oraov1	9	+	TE	0.55838	0.96189	-0.40351	0.994	K1	1	Oraov1	9	+	TE	0.2924	0.256	0.183,0.439	32	K1	0.8718	8-9:0.2924	NA	NA	0.7804	0.4476	0.7985	0.5011	1	0.9083	1	1	1
chr7:16402455-16402516	Zc3h4	2	+	CE	0.79078	0.21236	0.57842	0.992	K1	0.7642	Zc3h4	2	+	CE	0	0.615	0.017,0.632	2	K0	0	NA	1-3:1.0	1-3:2.0	0	NA	0.778	1	0.5	0.2	NA	0	NA
chr7:16493719-16496251	Arhgap35	11	-	TE	0.89024	0.50714	0.38311	0.983	K1	0.9987	Arhgap35	11	-	TE	0.7935	0.155	0.704,0.859	73	K1	0.7347	10-11:0.7935	NA	NA	0.7856	1	0.9998	0.9319	0.3772	0.3965	0.4787	0.5238	0.7581
chr7:16496252-16498010	Arhgap35	10	-	TE	0.10821	0.49291	-0.3847	0.986	K1	0.9987	Arhgap35	10	-	TE	0.2065	0.155	0.141,0.296	73	K1	0.7347	00:10:00.200000	NA	NA	0.2144	0	0.0002	0.0681	0.6228	0.6035	0.5213	0.4762	0.2419
chr7:16831486-16831580	Strn4	11	+	CE	0.87377	0.96439	-0.090619	0.909	K3	1.5407	Strn4	11	+	CE	0.938	0.104	0.865,0.969	64	K2	1.2143	9-11-12:0.607,9-10-11-12:0.3308	9-12:0.06216	9-10:9.0,9-11:19.0,9-12:2.0,10-11:12.0,11-12:31.0	0.815	1	0.834	0.846	0.976	0.936	0.968	0.985	0.986
chr7:19045632-19045713	Sympk	15	+	CE	0.93239	0.99274	-0.060356	0.907	K0	0	Sympk	15	+	CE	1	0.159	0.838,0.997	16	K0	0	14-15-16:1.0	NA	14-15:7.0,15-16:9.0	1	1	NA	1	1	1	1	1	1
chr7:19048449-19048557	Sympk	19	+	CE	0.89126	0.98873	-0.097476	0.903	K0	0	Sympk	19	+	CE	1	0.277	0.717,0.994	8	K0	0	18-19-20:1.0	NA	18-19:6.0,19-20:2.0	1	1	NA	1	1	1	1	1	1
chr7:19048840-19048940	Sympk	20	+	CE	0.89467	0.98743	-0.092762	0.902	K0	0	Sympk	20	+	CE	1	0.306	0.688,0.994	7	K0	0	19-20-21:1.0	NA	19-20:2.0,20-21:5.0	1	1	NA	1	1	1	1	1	1
chr7:19049380-19049470	Sympk	21	+	CE	0.87149	0.98807	-0.11658	0.936	K0	0	Sympk	21	+	CE	1	0.341	0.652,0.993	6	K0	0	20-21-22:1.0	NA	20-21:5.0,21-22:1.0	NA	1	NA	1	1	1	1	1	1
chr7:19182400-19182440	Eml2	9	+	AD	0.37579	0.040763	0.33503	0.995	K1	0.9183	Eml2	9	+	AD	0	0.615	0.017,0.632	2	K0	0	NA	8-11:1.0	8-11:2.0	0.333	0	1	0	0	0.0357	0	0	0
chr7:19190718-19190813	Eml2	14	+	CE	0.85752	0.98891	-0.1314	0.944	K0	0	Eml2	14	+	CE	1	0.514	0.473,0.987	3	K0	0	13-14-15:1.0	NA	13-14:2.0,14-15:1.0	1	1	NA	1	1	1	1	1	1
chr7:19191584-19191718	Eml2	15	+	CE	0.89295	0.98787	-0.09492	0.91	K0	0	Eml2	15	+	CE	1	0.441	0.549,0.99	4	K0	0	14-15-16:1.0	NA	14-15:1.0,15-16:3.0	1	1	NA	1	1	1	1	1	1
chr7:19194009-19194108	Eml2	16	+	CE	0.87951	0.98559	-0.10607	0.902	K0	0	Eml2	16	+	CE	1	0.441	0.549,0.99	4	K0	0	15-16-17:1.0	NA	15-16:3.0,16-17:1.0	1	1	1	1	1	1	1	1	1
chr7:19196197-19196351	Eml2	17	+	CE	0.87234	0.98665	-0.11431	0.915	K0	0	Eml2	17	+	CE	NA	NA	NA	NA	NA	NA	NA	NA	NA	1	1	1	1	1	1	1	1	1
chr7:19196493-19196618	Eml2	18	+	CE	0.87404	0.98779	-0.11375	0.908	K0	0	Eml2	18	+	CE	1	0.615	0.368,0.983	2	K0	0	18-19:1.0	NA	18-19:2.0	1	1	1	1	1	1	1	1	1
chr7:19201565-19201653	Eml2	21	+	CE	0.87512	0.98628	-0.11116	0.909	K0	0	Eml2	21	+	CE	1	0.384	0.607,0.991	5	K0	0	20-21-22,20-21-24:1.0	NA	20-21:1.0,21-22:1.0,21-24:3.0,22-23:2.0,23-24:3.0	1	1	NA	1	1	1	1	1	1
chr7:19950445-19950573	Igsf23	2	-	TS	0.88453	0.1259	0.75863	1	K1	0	Igsf23	2	-	TS	NA	NA	NA	NA	NA	NA	NA	NA	NA	1	1	NA	0.317	NA	NA	0	NA	NA
chr7:19950574-19950756	Igsf23	1	-	TS	0.11189	0.87791	-0.76602	1	K1	0	Igsf23	1	-	TS	NA	NA	NA	NA	NA	NA	NA	NA	NA	0	0	NA	0.683	NA	NA	1	NA	NA
chr7:24182319-24183188	Zfp114	5	+	TE	0.15149	0.60665	-0.45516	0.906	K1	0.864	Zfp114	5	+	TE	0	0.2744	0.00561,0.28	8.12	K1	0	4-5:0.0	NA	NA	0	NA	0.2864	NA	NA	1	0.1738	1	0.7844
chr7:24237083-24237225	Zfp109	2	-	TS	0.17018	0.78546	-0.61527	0.981	K1	0.9995	Zfp109	2	-	TS	1	0.441	0.549,0.99	4	K1	0	1-2:1.0	NA	NA	NA	1	0.0321	NA	1	0.3851	0.898	1	0.5134
chr7:24237226-24237560	Zfp109	1	-	TS	0.83761	0.21704	0.62056	0.983	K1	0.9995	Zfp109	1	-	TS	0	0.4408	0.0102,0.451	4	K1	0	00:02:00	NA	NA	NA	0	0.9679	NA	0	0.6149	0.102	0	0.4866
chr7:25291052-25291054	Cic	16	+	AA	0.91555	0.36381	0.55174	0.981	K1	0.9852	Cic	16	+	AA	1	0.615	0.368,0.983	2	K0	0	15-16-17:1.0	NA	15-16:1.0,16-17:1.0	0	1	1	0	0	0.571	0.111	0	0.6
chr7:25736590-25736761	Hnrnpul1	11	-	AL	0.20123	0.042044	0.15918	0.984	K2	1.04	Hnrnpul1	11	-	AL	0.13	0.233	0.059,0.292	23	K1	0.5585	10-11:0.1304	10-12:0.8696	10-11:3.0,10-12:20.0	0.139	0.201	0.214	0.188	0.0188	0.0263	0.0642	0.0377	0.0303
chr7:25757273-25757629	Axl	22	-	TE	0.98711	0.83138	0.15573	0.976	K1	0.9327	Axl	22	-	TE	1	0.015	0.985,1.0	197	K1	0	21-22:1.0	NA	NA	0.9757	1	1	1	0.6515	0.7724	0.943	0.8587	0.9381
chr7:25757630-25759013	Axl	21	-	TE	0.012609	0.16879	-0.15618	0.988	K1	0.9327	Axl	21	-	TE	0	0.0147	0.000259,0.015	197	K1	0	00:21:00	NA	NA	0.0243	0	0	0	0.3485	0.2276	0.057	0.1413	0.0619
chr7:27158658-27158987	Egln2	8	-	TE	0.99101	0.93359	0.057426	0.971	K1	0.5201	Egln2	8	-	TE	1	0.006	0.994,1.0	500	K1	0	7-8:1.0	NA	NA	0.9928	1	1	0.9734	0.9354	0.9236	0.9331	0.8832	1
chr7:27158988-27159211	Egln2	7	-	TE	0.0091649	0.066591	-0.057426	0.962	K1	0.5201	Egln2	7	-	TE	0	0.0059	0.000102,0.00596	500	K1	0	00:07:00	NA	NA	0.0072	0	0	0.0266	0.0646	0.0764	0.0669	0.1168	0
chr7:27664950-27665098	Map3k10	6	-	CE	0.15103	0.62022	-0.46919	0.982	K1	0.9183	Map3k10	6	-	CE	NA	NA	NA	NA	NA	NA	NA	NA	NA	0.5	0	NA	0	NA	0.333	NA	0.667	0.5
chr7:28185714-28185833	Dyrk1b	11	+	AA	0.32427	0.68589	-0.36162	0.938	K1	0.9612	Dyrk1b	11	+	AA	0.111	0.3572	0.0368,0.394	9	K1	0.5032	10-11:0.1111	10-12:0.8889	10-11:1.0,10-12:8.0	0.385	0.294	0.75	0.333	0.667	0.857	0.714	0.25	0.667
chr7:28371860-28372233	Plekhg2	2	-	TS	0.97718	0.77797	0.19921	0.988	K1	0.8818	Plekhg2	2	-	TS	1	0.066	0.933,0.999	42	K1	0	1-2:1.0	NA	NA	1	1	0.9872	1	0.7265	0.729	1	0.7511	0.6996
chr7:28372234-28372494	Plekhg2	1	-	TS	0.023201	0.22274	-0.19954	0.987	K1	0.8818	Plekhg2	1	-	TS	0	0.0661	0.00119,0.0673	42	K1	0	00:02:00	NA	NA	0	0	0.0128	0	0.2735	0.271	0	0.2489	0.3004
chr7:28981788-28981814	Eif3k	2	-	TS	0.86626	0.66018	0.20608	0.961	K2	1.1325	Eif3k	2	-	TS	0.7768	0.056	0.747,0.803	593	K2	0.8785	2-3:0.7768	NA	NA	0.815	0.8102	0.9552	0.9807	0.747	0.5571	0.7263	0.6231	0.6506
chr7:28981815-28981864	Eif3k	1	-	TS	0.10619	0.31008	-0.20389	0.939	K2	1.1325	Eif3k	1	-	TS	0.1983	0.054	0.173,0.227	593	K2	0.8785	00:03:00.200000	NA	NA	0.1584	0.1658	0	0	0.2128	0.4171	0.2387	0.3477	0.3307
chr7:29238437-29238445	Yif1b	3	+	AD	0.21086	0.33832	-0.12746	0.926	K1	0.9814	Yif1b	3	+	AD	0.198	0.119	0.146,0.265	121	K1	0.7179	2-3-5:0.198	2-5:0.802	2-3:20.0,2-5:81.0,3-5:20.0,4-5:27.0	0.267	0.22	0.0952	0.235	0.247	0.363	0.31	0.42	0.337
chr7:30186943-30186989	Capns1	15	-	TE	0.87811	0.6655	0.21261	0.959	K2	1.1081	Capns1	15	-	TE	0.6858	0.056	0.657,0.713	762	K2	1.0506	14-15:0.6858	NA	NA	0.9366	0.8798	0.9536	0.9404	0.6207	0.7111	0.6919	0.6429	0.6609
chr7:30186990-30187533	Capns1	14	-	TE	0.079695	0.30265	-0.22296	0.947	K2	1.1081	Capns1	14	-	TE	0.2811	0.054	0.255,0.309	762	K2	1.0506	00:14:00.300000	NA	NA	0.0182	0.0783	0	0.0143	0.3495	0.2547	0.2746	0.3255	0.3069
chr7:30253983-30254104	Wdr62	15	-	CE	0.8693	0.98195	-0.11264	0.906	K0	0	Wdr62	15	-	CE	1	0.341	0.652,0.993	6	K0	0	14-15-16:1.0	NA	14-15:5.0,15-16:1.0	1	1	NA	1	1	1	1	1	1
chr7:30729344-30729426	Tmem147	3	-	TS	0.32065	0.16898	0.15167	0.93	K2	1.4476	Tmem147	3	-	TS	0.3532	0.107	0.302,0.409	215	K2	0.9369	1-2-3:0.3532	NA	NA	0.2409	0.2889	0.4516	0.2594	0.1114	0.24	0.11	0.2225	0.1389
chr7:30899183-30899530	Mag	16	-	TE	0.27367	0.71114	-0.43747	0.936	K2	0.9785	Mag	16	-	TE	NA	NA	NA	NA	NA	NA	NA	NA	NA	NA	0.1954	1	NA	NA	NA	1	0.5862	NA
chr7:30899531-30899698	Mag	15	-	TE	0.72399	0.29	0.43399	0.934	K2	0.9785	Mag	15	-	TE	NA	NA	NA	NA	NA	NA	NA	NA	NA	NA	0.8046	0	NA	NA	NA	0	0.4138	NA
chr7:30955800-30955880	Usf2	7	-	AD	0.84266	0.55474	0.28793	0.908	K2	1.4201	Usf2	7	-	AD	0.889	0.259	0.697,0.956	17	K1	0.5032	5-6-7-8:0.8889	5-8:0.1111	5-6:8.0,5-8:1.0,6-7:3.0,7-8:13.0	0.87	1	1	0.833	0.429	0.36	0.727	0.556	0.845
chr7:30955881-30956000	Usf2	6	-	CE	0.85302	0.5086	0.34442	0.949	K2	1.4201	Usf2	6	-	CE	0.889	0.309	0.651,0.96	12	K1	0.5032	5-6-7-8:0.8889	5-8:0.1111	5-6:8.0,5-8:1.0,6-7:3.0,7-8:13.0	0.87	1	NA	0.875	0.429	0.36	0.727	0.556	0.75
chr7:30956382-30956428	Usf2	4	-	CE	0.93213	0.59913	0.333	0.967	K1	0.994	Usf2	4	-	CE	1	0.178	0.819,0.997	14	K0	0	3-4-5:1.0	NA	3-4:4.0,4-5:10.0	1	0.667	NA	1	0.6	0.833	1	1	0.454
chr7:30973428-30973464	Lsr	1	-	TS	0.46142	0.18306	0.27835	0.938	K2	1.583	Lsr	1	-	TS	0.5876	0.408	0.366,0.774	13	K2	0.9878	00:04:00.600000	NA	NA	0.3193	0.4272	0.4405	0.5098	0.1104	0	0.1494	0.2959	0.2976
chr7:3296722-3298285	Myadm	7	+	TE	0.0071571	0.17361	-0.16645	1	K2	1.2844	Myadm	7	+	TE	0	0.0147	0.000259,0.015	197	K2	0	00:07:00	NA	NA	0	0.0017	0	0	0.0957	0.1508	0.2809	0.1849	0.1482
chr7:34237580-34239237	4931406P16Rik	17	-	TE	0.084638	0.53279	-0.44815	0.993	K2	1.0362	4931406P16Rik	17	-	TE	0	0.0251	0.000442,0.0255	115	K2	0.1001	00:17:00	NA	NA	0	0.2429	0	0.1323	0.3561	0.4106	0.6845	0.6146	0.5973
chr7:3685674-3686034	Mboat7	6	-	CE	0.62029	0.89171	-0.27142	0.999	K2	1.3388	Mboat7	6	-	CE	0.539	0.278	0.397,0.675	32	K2	1.3388	5-6-7-8:0.5394	5-7-8:0.363,5-8:0.09767	5-6:18.0,5-7:5.0,5-8:3.0,6-7:6.0,7-8:43.0	0.734	0.559	0.61	0.686	0.892	0.911	0.923	0.875	0.91
chr7:38099247-38099358	Ccne1	10	-	CE	0.80088	0.96234	-0.16146	1	K1	0.7962	Ccne1	10	-	CE	0.821	0.079	0.778,0.857	255	K1	0.677	9-10-11:0.8214	9-11:0.1786	9-10:126.0,9-11:25.0,10-11:104.0	0.759	0.814	0.866	0.763	0.954	0.979	0.969	0.951	0.967
chr7:4337783-4337859	Ncr1	3	+	RI	0.12132	0.53208	-0.41076	0.985	K1	0.9975	Ncr1	3	+	RI	0	0.5143	0.0127,0.527	3	K0	0	NA	2-4,2-5:1.0	2-4:2.0,2-5:1.0,4-5:4.0	0	0	0.4	1	0.529	0.667	NA	NA	NA
chr7:44251632-44251709	2410002F23Rik	23	+	TE	0.0013074	0.10531	-0.10401	1	K3	2.2426	2410002F23Rik	23	+	TE	0	0.0039	6.84e-5,0.00399	749	K3	0.9055	22-23:0.0	NA	NA	0	0	0	0	0.0698	0.149	0.1258	0.0715	0.1054
chr7:44471649-44471649	Josd2	19	+	TE	0.13421	0.0072637	0.12694	0.928	K3	1.9068	Josd2	19	+	TE	0	0.0072	0.000125,0.0073	408	K3	0.182	15-16-17-18-19:1.4e-5	NA	NA	0.1689	0.3655	0.0001	0.1235	0	0	0.002	0	0
chr7:44732009-44734645	Zfp473	11	-	TE	0.019091	0.32415	-0.30506	0.99	K3	1.01	Zfp473	11	-	TE	0	0.0329	0.000583,0.0335	87	K3	0.0267	00:11:00	NA	NA	0.0122	0	0	0	0.4599	0.1457	0.2371	0.6233	0.1457
chr7:44738032-44738034	Zfp473	8	-	AA	0.92611	0.59986	0.32624	0.972	K1	1	Zfp473	8	-	AA	0.5	0.67	0.165,0.835	3	K1	1	7-8-9:0.5	7-9:0.5	7-8:1.0,7-9:1.0,8-9:1.0	NA	1	NA	NA	NA	0.833	0.524	NA	0.5
chr7:45709467-45710266	Sphk2	11	-	TE	0.27906	0.075852	0.20321	1	K2	1.5793	Sphk2	11	-	TE	0.3066	0.053	0.281,0.334	797	K2	1.5769	9-10-11:0.3066	NA	NA	0.2388	0.3139	0.157	0.3753	0.0934	0.0837	0.0755	0.0725	0.0492
chr7:46045261-46045413	Nomo1	7	+	CE	0.90977	0.99002	-0.080246	0.901	K0	0	Nomo1	7	+	CE	1	0.254	0.741,0.995	9	K0	0	6-7-8:1.0	NA	6-7:6.0,7-8:3.0	1	1	1	1	1	1	1	1	1
chr7:4752850-4752880	Cox6b2	8	-	AA	0.23899	0.60733	-0.36834	0.927	K2	1.34	Cox6b2	8	-	AA	0.132	0.2998	0.0512,0.351	14	K1	0.5618	6-7-8-9:0.1316	6-9:0.8684	6-7:2.0,6-9:11.0,7-8:2.0,8-9:1.0	0.1	0.25	0	0.474	1	0	0.667	1	0.333
chr7:48871813-48871900	E2f8	10	-	CE	0.92875	0.99342	-0.064667	0.902	K0	0	E2f8	10	-	CE	1	0.115	0.883,0.998	23	K0	0	9-10-11:1.0	NA	9-10:11.0,10-11:12.0	1	1	1	1	1	1	1	1	1
chr7:48872086-48872286	E2f8	9	-	CE	0.91248	0.99339	-0.080911	0.925	K0	0	E2f8	9	-	CE	1	0.12	0.878,0.998	22	K0	0	8-9-10:1.0	NA	8-9:11.0,9-10:11.0	1	1	1	1	1	1	1	1	1
chr7:48873260-48873397	E2f8	8	-	CE	0.92239	0.99347	-0.071084	0.912	K0	0	E2f8	8	-	CE	1	0.15	0.847,0.997	17	K0	0	7-8-9:1.0	NA	7-8:6.0,8-9:11.0	1	1	1	1	1	1	1	1	1
chr7:48874972-48875133	E2f8	7	-	CE	0.90633	0.99399	-0.087656	0.921	K0	0	E2f8	7	-	CE	1	0.143	0.854,0.997	18	K0	0	6-7-8:1.0	NA	6-7:12.0,7-8:6.0	1	1	1	1	1	1	1	1	1
chr7:48875457-48875771	E2f8	6	-	CE	0.91223	0.99411	-0.081875	0.922	K0	0	E2f8	6	-	CE	1	0.15	0.847,0.997	17	K0	0	5-6-7:1.0	NA	5-6:5.0,6-7:12.0	1	1	1	1	1	1	1	1	1
chr7:48877942-48878098	E2f8	5	-	CE	0.90751	0.99213	-0.084618	0.91	K0	0	E2f8	5	-	CE	1	0.277	0.717,0.994	8	K0	0	4-5-6:1.0	NA	4-5:3.0,5-6:5.0	1	1	1	1	1	1	1	1	1
chr7:48878425-48878703	E2f8	4	-	CE	0.90313	0.9915	-0.088375	0.924	K0	0	E2f8	4	-	CE	1	0.168	0.829,0.997	15	K0	0	3-4-5:1.0	NA	3-4:12.0,4-5:3.0	1	1	1	1	1	1	1	1	1
chr7:55961573-55962186	Nipa2	6	-	RI	0.22233	0.018825	0.20351	0.958	K3	1.6778	Nipa2	6	-	RI	0.0934	0.1277	0.0503,0.178	59	K3	1.6778	4-5-6:0.09344	4-7-8-9-10-11:0.04738,4-7-9-10-11:0.6209,4-7-11:0.009311,4-9-10-11:0.1792,4-11:0.04983	4-5:7.0,4-7:36.0,4-9:11.0,4-11:4.0,5-6:8.0,7-8:6.0,7-9:55.0,7-11:1.0,8-9:2.0,9-10:53.0,10-11:99.0	0.0649	0.198	0.491	0.214	0	0	0	0	0.0365
chr7:55962187-55962199	Nipa2	5	-	AD	0.21102	0.033151	0.17787	0.916	K3	1.6778	Nipa2	5	-	AD	0.0934	0.1202	0.0518,0.172	66	K3	1.6778	4-5-6:0.09344	4-7-8-9-10-11:0.04738,4-7-9-10-11:0.6209,4-7-11:0.009311,4-9-10-11:0.1792,4-11:0.04983	4-5:7.0,4-7:36.0,4-9:11.0,4-11:4.0,5-6:8.0,7-8:6.0,7-9:55.0,7-11:1.0,8-9:2.0,9-10:53.0,10-11:99.0	0.0649	0.15	0.491	0.214	0	0.0632	0	0	0.0481
chr7:63886351-63891382	Klf13	6	-	TE	0.012966	0.18124	-0.16828	1	K2	1.4569	Klf13	6	-	TE	0.0108	0.0064	0.00813,0.0145	2880	K2	1.0238	4-5-6:0.01085	NA	NA	0.0081	0.0099	0.0243	0.0095	0.1328	0.1272	0.2116	0.2504	0.1825
chr7:67231163-67231917	Mef2a	17	-	TE	0.69046	0.41132	0.27915	0.949	K2	1.7978	Mef2a	17	-	TE	0.8292	0.066	0.793,0.859	355	K2	0.6595	14-15-16-17:0.8292	NA	NA	0.5535	0.6894	0.8198	0.5651	0.4255	0.2501	0.4921	0.3694	0.5169
chr7:67234039-67234206	Mef2a	15	-	TE	0.002872	0.1062	-0.10332	0.995	K2	1.7978	Mef2a	15	-	TE	0	0.0082	0.000144,0.00838	355	K2	0.6595	14-15:0.0	NA	NA	0	0	0	0	0	0.127	0.0452	0.2104	0.1415
chr7:68274906-68275098	Gm16157	3	-	AF	0.84014	0.96906	-0.12892	0.931	K2	1.1185	Gm16157	3	-	AF	0.957	0.11	0.873,0.983	46	K2	0.4976	3-4-5:0.9166,3-5:0.04082	2-4-5:0.04263	2-4:2.0,3-4:43.0,3-5:1.0,4-5:2.0	0.877	0.726	0.875	0.874	0.971	0.986	1	1	1
chr7:73557775-73557973	1810026B05Rik	5	-	AF	0.064067	0.31006	-0.24599	0.978	K1	0.9984	1810026B05Rik	5	-	AF	0.0661	0.0442	0.0479,0.0921	348	K1	0.3512	5-6:0.06609	4-6:0.9339	4-6:325.0,5-6:23.0	0.0339	0.11	0.026	0.0601	0.232	0.225	0.19	0.32	0.524
chr7:78895934-78896008	Aen	2	+	TS	0.038194	0.30984	-0.27165	0.906	K2	1	Aen	2	+	TS	0	0.0904	0.00165,0.0921	30	K2	0	2-3:0.0	NA	NA	0	0	0	0	0.5	0.5	0	0	0.5
chr7:78907144-78908378	Aen	8	+	TE	0.73124	0.14474	0.5865	0.952	K2	1.2563	Aen	8	+	TE	0.9503	0.027	0.935,0.962	708	K2	0.3326	00:08:01	NA	NA	0.4804	0.9396	0.9424	0.348	0.0113	0.006	0.2642	0.0194	0.4174
chr7:78908379-78908381	Aen	9	+	TE	0.22428	0.81674	-0.59246	0.953	K2	1.2563	Aen	9	+	TE	0.0186	0.0171	0.0122,0.0293	708	K2	0.3326	8-9:0.01859	NA	NA	0.4632	0.0183	0.0184	0.5988	0.9561	0.9546	0.6906	0.9422	0.5448
chr7:79401825-79401955	Fanci	5	+	CE	0.89319	0.98893	-0.095742	0.918	K0	0	Fanci	5	+	CE	1	0.277	0.717,0.994	8	K0	0	4-5-6:1.0	NA	4-5:3.0,5-6:5.0	1	1	1	1	1	1	1	1	1
chr7:79402269-79402425	Fanci	6	+	CE	0.89928	0.98994	-0.090662	0.901	K0	0	Fanci	6	+	CE	1	0.306	0.688,0.994	7	K0	0	5-6-7:1.0	NA	5-6:5.0,6-7:2.0	1	1	1	1	1	1	1	1	1
chr7:79402511-79402568	Fanci	7	+	CE	0.91563	0.98994	-0.07431	0.905	K0	0	Fanci	7	+	CE	1	0.254	0.741,0.995	9	K0	0	6-7-8:1.0	NA	6-7:2.0,7-8:7.0	1	1	1	1	1	1	1	1	1
chr7:79434136-79434300	Fanci	25	+	CE	0.93139	0.99044	-0.059052	0.904	K0	0	Fanci	25	+	CE	1	0.189	0.807,0.996	13	K0	0	24-25-26:1.0	NA	24-25:6.0,25-26:7.0	1	1	NA	1	1	1	1	1	1
chr7:79440631-79440747	Fanci	29	+	CE	0.91899	0.98992	-0.070931	0.908	K0	0	Fanci	29	+	CE	1	0.233	0.762,0.995	10	K0	0	28-29-30:1.0	NA	28-29:4.0,29-30:6.0	1	1	1	1	1	1	1	1	1
chr7:79740165-79740280	Pex11a	2	-	CE	0.82467	0.23947	0.5852	0.991	K1	0.7219	Pex11a	2	-	CE	1	0.615	0.368,0.983	2	K0	0	2-3:1.0	NA	2-3:2.0	1	1	1	0.8	0.167	NA	1	1	NA
chr7:80315585-80316251	Prc1	22	+	TE	0.5799	0.21681	0.36308	0.969	K2	1.7001	Prc1	22	+	TE	0.4789	0.066	0.446,0.512	618	K2	1.049	21-22:0.4789	NA	NA	0.5487	0.5633	0.8524	0.4593	0.1549	0.1814	0.0633	0.2668	0.416
chr7:80316252-80316254	Prc1	23	+	TE	0.010049	0.12078	-0.11074	0.997	K2	1.7001	Prc1	23	+	TE	0.0065	0.0116	0.00321,0.0148	618	K2	1.049	21-22-23:0.006461	NA	NA	0.0074	0.0075	0.0111	0.0061	0.1749	0.1405	0.2034	0.0771	0.0054
chr7:80316255-80316259	Prc1	24	+	TE	0.0023271	0.08706	-0.084732	1	K2	1.7001	Prc1	24	+	TE	0	0.0047	8.29e-5,0.00483	618	K2	1.049	21-22-23-24:5.0e-6	NA	NA	0	0	0	0	0.1012	0.1288	0.1295	0.074	0
chr7:80494433-80494531	Blm	12	-	CE	0.85578	0.98397	-0.12819	0.925	K0	0	Blm	12	-	CE	NA	NA	NA	NA	NA	NA	NA	NA	NA	NA	1	NA	NA	1	1	1	1	1
chr7:80503240-80503372	Blm	7	-	CE	0.88128	0.98985	-0.10857	0.904	K0	0	Blm	7	-	CE	1	0.384	0.607,0.991	5	K0	0	6-7-8:1.0	NA	6-7:2.0,7-8:3.0	1	NA	NA	1	1	1	1	1	1
chr7:80512779-80513494	Blm	4	-	CE	0.77981	0.98058	-0.20077	0.901	K1	1	Blm	4	-	CE	0.909	0.218	0.746,0.964	21	K1	0.4395	3-4-5:0.9091	3-5:0.09091	3-4:16.0,3-5:1.0,4-5:4.0	1	0.5	1	1	1	0.979	1	1	1
chr7:90130230-90130292	Picalm	3	+	TS	0.12669	0.020464	0.10623	0.918	K3	1.4972	Picalm	3	+	TS	NA	NA	NA	NA	NA	NA	NA	NA	NA	0.0975	0.0589	0	0.065	0	0	0	0	0
chr7:98206389-98213657	Acer3	13	-	TE	0.37222	0.17488	0.19735	0.961	K1	0.9925	Acer3	13	-	TE	0.2488	0.106	0.2,0.306	177	K1	0.8094	12-13:0.2488	NA	NA	0.3338	0.2905	0.551	0.4299	0.129	0.1275	0.1827	0.2021	0.2188
chr7:98213658-98216890	Acer3	12	-	TE	0.62715	0.82617	-0.19902	0.963	K1	0.9925	Acer3	12	-	TE	0.7512	0.106	0.694,0.8	177	K1	0.8094	00:12:00.800000	NA	NA	0.6662	0.7095	0.449	0.5701	0.871	0.8725	0.8173	0.7979	0.7812
chr7:99267972-99268345	Map6	3	+	TS	0.38668	0.085674	0.30101	0.982	K3	1.3821	Map6	3	+	TS	0	0.4408	0.0102,0.451	4	K3	0	3-4-5:0.0	NA	NA	0.3745	NA	NA	NA	0.1659	0	0	0.0272	0
chr7:99858900-99858911	Spcs2	6	-	TS	0.10082	0.26841	-0.16758	0.998	K2	0.9931	Spcs2	6	-	TS	0.0952	0.0441	0.0759,0.12	492	K2	0.5125	6-7:0.0952	NA	NA	0.1072	0.126	0.0928	0.0745	0.2248	0.3158	0.2532	0.2086	0.3282
chr7:99858912-99858977	Spcs2	5	-	TS	0.89583	0.72369	0.17215	0.999	K2	0.9931	Spcs2	5	-	TS	0.8978	0.045	0.873,0.918	492	K2	0.5125	00:07:00.900000	NA	NA	0.8893	0.8718	0.9072	0.9216	0.7629	0.6711	0.7311	0.7878	0.6718
chr8:104248401-104248533	Tk2	2	-	TS	0.54575	0.17764	0.36811	0.965	K1	0.9965	Tk2	2	-	TS	0.5349	0.222	0.422,0.644	52	K1	0.9965	1-2:0.5349	NA	NA	0.8244	0.5398	0.4063	0.4299	0	0.2641	0.091	0.2751	0.1149
chr8:104248534-104248558	Tk2	1	-	TS	0.45472	0.82147	-0.36675	0.948	K1	0.9965	Tk2	1	-	TS	0.4651	0.222	0.356,0.578	52	K1	0.9965	00:02:00.500000	NA	NA	0.1756	0.4602	0.5937	0.5701	1	0.7359	0.909	0.7249	0.8851
chr8:104527378-104527449	Nae1	6	-	CE	0.94726	0.89229	0.054968	0.929	K2	0.6223	Nae1	6	-	CE	0.933	0.05	0.903,0.953	279	K2	0.6223	4-6-7:0.04658,4-5-6-7:0.8862	4-5-7:0.06719	4-5:125.0,4-6:5.0,4-7:1.0,5-6:103.0,5-7:10.0,6-7:161.0	0.96	0.948	0.951	0.97	0.914	0.908	0.853	0.909	0.891
chr8:105316023-105316068	Lrrc29	5	-	AA	0.74564	0.47387	0.27177	0.908	K2	1.5	Lrrc29	5	-	AA	1	0.441	0.549,0.99	4	K0	0	4-5:1.0	NA	4-5:4.0	0.778	0.75	0.5	0.833	0.4	1	0.5	0.5	1
chr8:105472481-105472881	Zdhhc1	15	-	TE	0.22803	0.88999	-0.66196	0.905	K1	0	Zdhhc1	15	-	TE	0	0.2167	0.00427,0.221	11	K1	0	00:15:00	NA	NA	0	0	0	1	NA	1	NA	1	1
chr8:106128043-106128443	Nfatc3	13	+	TE	0.0030029	0.11847	-0.11547	0.995	K2	1.3555	Nfatc3	13	+	TE	0	0.0026	4.51e-5,0.00263	1140	K2	0.9993	12-13:0.0	NA	NA	0.0013	0	0	0.0089	0.0867	0.0431	0.0909	0.2835	0.0848
chr8:106883890-106883893	Chtf8	11	-	TE	0.068873	0.28882	-0.21994	0.907	K3	1.7956	Chtf8	11	-	TE	0.0759	0.0599	0.0521,0.112	218	K3	0.8527	8-9-10-11:0.07592	NA	NA	0.0883	0.0882	0.0001	0.0581	0.4516	0.0883	0.3403	0.0653	0.4964
chr8:106893501-106893515	Chtf8	3	-	TS	0.49722	0.8765	-0.37928	0.923	K2	1	Chtf8	3	-	TS	0.5	0.622	0.189,0.811	4	K2	1	1-2-3:0.5	NA	NA	0.5	0.5	NA	0.5	1	1	1	1	0.5
chr8:106893516-106893593	Chtf8	2	-	TS	0.49698	0.12399	0.37299	0.912	K2	1	Chtf8	2	-	TS	0.5	0.622	0.189,0.811	4	K2	1	2-3:0.5	NA	NA	0.5	0.5	NA	0.5	0	0	0	0	0.5
chr8:107011292-107013180	Sntb2	8	+	TE	0.75164	0.86774	-0.1161	0.959	K1	0.8898	Sntb2	8	+	TE	0.748	0.097	0.696,0.793	217	K1	0.8144	00:08:00.700000	NA	NA	0.8546	0.7765	0.6965	0.6929	0.8645	0.8917	0.8831	0.8636	0.8437
chr8:107013181-107019714	Sntb2	9	+	TE	0.24786	0.13255	0.11531	0.961	K1	0.8898	Sntb2	9	+	TE	0.252	0.097	0.207,0.304	217	K1	0.8144	8-9:0.252	NA	NA	0.1454	0.2235	0.3035	0.3071	0.1355	0.1083	0.1169	0.1364	0.1563
chr8:107557213-107557213	Wwp2	27	+	TE	0.84385	0.77855	0.065301	0.995	K2	0.778	Wwp2	27	+	TE	0.8478	0.047	0.823,0.87	630	K2	0.6153	26-27:0.8478	NA	NA	0.8321	0.8461	0.8544	0.8449	0.7753	0.7822	0.77	0.784	0.7846
chr8:107557214-107558595	Wwp2	28	+	TE	0.15586	0.22156	-0.065706	0.995	K2	0.778	Wwp2	28	+	TE	0.1522	0.047	0.13,0.177	630	K2	0.6153	26-27-28:0.1522	NA	NA	0.1679	0.1539	0.1456	0.1551	0.2247	0.2178	0.23	0.216	0.2154
chr8:109717888-109717906	Zfp821	8	+	AD	0.46256	0.75762	-0.29506	0.916	K1	0.999	Zfp821	8	+	AD	0.482	0.344	0.312,0.656	20	K1	0.999	7-8-9:0.4815	7-9:0.5185	7-8:6.0,7-9:7.0,8-9:7.0	0.556	0.556	0.417	0.282	0.882	0.652	0.864	0.833	0.636
chr8:111450208-111451079	Wdr59	31	-	TE	0.15412	0.54648	-0.39236	0.97	K2	1.4934	Wdr59	31	-	TE	0.3285	0.154	0.257,0.411	98	K2	0.9134	00:31:00.300000	NA	NA	0.0054	0.1865	0.0085	0.2003	0.5926	0.4917	0.7339	0.592	0.3368
chr8:11556096-11557045	Ing1	4	+	AD	0.81284	0.62039	0.19245	0.901	K2	1.4701	Ing1	4	+	AD	0.916	0.071	0.873,0.944	173	K2	0.4764	2-3-4-7:0.9159	1-7:0.01647,2-3-7:0.0676	1-7:1.0,2-3:3.0,3-4:4.0,3-7:8.0,4-7:160.0,6-7:24.0	0.813	0.804	0.754	0.8	0.804	0.616	0.421	0.75	0.525
chr8:11558429-11558566	Ing1	6	+	AF	0.32128	0.53069	-0.2094	0.924	K2	1.628	Ing1	6	+	AF	0.283	0.106	0.234,0.34	193	K2	1.2014	6-7:0.2833	1-7:0.01181,2-3-7:0.04844,2-3-4-7:0.6564	1-7:1.0,2-3:3.0,3-4:4.0,3-7:8.0,4-7:160.0,6-7:24.0	0.194	0.363	0.535	0.224	0.42	0.526	0.592	0.549	0.57
chr8:117671209-117671547	Sdr42e1	2	-	AF	0.1846	0.90277	-0.71816	0.999	K1	0.7219	Sdr42e1	2	-	AF	0	0.2167	0.00427,0.221	11	K0	0	NA	1-3,1-4:1.0	1-3:10.0,1-4:1.0,3-4:2.0	0.5	0.2	0.5	0.667	0	0	1	0.333	NA
chr8:119809222-119809224	Cotl1	12	-	TE	0.69177	0.94199	-0.25022	0.966	K2	1.0314	Cotl1	12	-	TE	0.646	0.016	0.638,0.654	10800	K2	0.9558	10-11-12:0.646	NA	NA	0.5943	0.6972	0.8549	0.6668	0.9973	0.7716	0.9707	0.9725	0.9997
chr8:119809558-119810049	Cotl1	10	-	TE	0.30467	0.048679	0.25599	0.975	K2	1.0314	Cotl1	10	-	TE	0.3519	0.015	0.344,0.359	10800	K2	0.9558	00:10:00.400000	NA	NA	0.3976	0.3012	0.1421	0.3301	0	0.2118	0.029	0	0
chr8:121883591-121883768	Slc7a5	9	-	CE	0.91855	0.99539	-0.076836	0.931	K0	0	Slc7a5	9	-	CE	1	0.233	0.762,0.995	10	K0	0	8-9-10:1.0	NA	8-9:9.0,9-10:1.0	1	1	1	1	1	1	1	1	1
chr8:121884983-121885132	Slc7a5	8	-	CE	0.91473	0.99521	-0.080482	0.947	K0	0	Slc7a5	8	-	CE	1	0.233	0.762,0.995	10	K0	0	7-8-9:1.0	NA	7-8:1.0,8-9:9.0	1	1	1	1	1	1	1	1	1
chr8:121885909-121886005	Slc7a5	7	-	CE	0.90752	0.99511	-0.087586	0.949	K0	0	Slc7a5	7	-	CE	1	0.217	0.779,0.996	11	K0	0	6-7-8:1.0	NA	6-7:10.0,7-8:1.0	1	1	1	1	1	1	1	1	1
chr8:121886858-121886981	Slc7a5	5	-	CE	0.90948	0.99527	-0.085789	0.936	K0	0	Slc7a5	5	-	CE	1	0.254	0.741,0.995	9	K0	0	4-5-6:1.0	NA	4-5:4.0,5-6:5.0	1	1	1	1	1	1	1	1	1
chr8:121887497-121887541	Slc7a5	4	-	CE	0.88975	0.99475	-0.10499	0.948	K0	0	Slc7a5	4	-	CE	1	0.277	0.717,0.994	8	K0	0	3-4-5:1.0	NA	3-4:4.0,4-5:4.0	1	1	1	1	1	1	1	1	1
chr8:121888322-121888427	Slc7a5	3	-	CE	0.93409	0.99431	-0.06022	0.924	K0	0	Slc7a5	3	-	CE	1	0.202	0.794,0.996	12	K0	0	1-3-4,2-3-4:1.0	NA	1-2:5.0,1-3:1.0,2-3:7.0,3-4:4.0	1	1	1	1	1	1	1	1	1
chr8:121896428-121896565	Slc7a5	2	-	CE	0.89085	0.99532	-0.10448	0.955	K1	0.5918	Slc7a5	2	-	CE	0.857	0.317	0.627,0.944	13	K1	0.5918	1-2-3:0.8571	1-3:0.1429	1-2:5.0,1-3:1.0,2-3:7.0	1	1	NA	1	1	1	1	1	1
chr8:122376609-122376642	Zc3h18	1	+	TS	0.17807	0.034725	0.14335	0.903	K2	1.2109	Zc3h18	1	+	TS	0	0.4408	0.0102,0.451	4	K2	0	00:03:00	NA	NA	0.7369	0	0.1233	0.1664	0	0	0	0	0
chr8:122376643-122376680	Zc3h18	2	+	TS	0.28964	0.78996	-0.50032	0.906	K2	1.2109	Zc3h18	2	+	TS	1	0.441	0.549,0.99	4	K2	0	2-3:1.0	NA	NA	0.2631	0	0.6807	0	0.7156	0.8538	0.84	0.8376	0.8293
chr8:123097394-123097753	Spg7	22	+	TE	0.99642	0.92769	0.068736	0.963	K1	0.5889	Spg7	22	+	TE	1	0.012	0.988,1.0	238	K1	0	00:22:01	NA	NA	1	1	1	1	0.8947	0.8997	1	0.8582	1
chr8:123097754-123097760	Spg7	23	+	TE	0.0035697	0.072025	-0.068456	0.976	K1	0.5889	Spg7	23	+	TE	0	0.0123	0.000215,0.0125	238	K1	0	22-23:0.0	NA	NA	0	0	0	0	0.1053	0.1003	0	0.1418	0
chr8:123253988-123254092	Vps9d1	2	-	TS	0.12856	0.87207	-0.74351	0.999	K1	0.3218	Vps9d1	2	-	TS	0.0586	0.4854	0.0206,0.506	4	K1	0.3218	1-2:0.05859	NA	NA	0.0586	0	1	NA	0.0586	1	NA	1	NA
chr8:123254093-123254348	Vps9d1	1	-	TS	0.8682	0.12357	0.74462	1	K1	0.3218	Vps9d1	1	-	TS	0.9414	0.485	0.494,0.979	4	K1	0.3218	00:02:00.900000	NA	NA	0.9414	1	0	NA	0.9414	0	NA	0	NA
chr8:123288724-123288794	Fanca	26	-	CE	0.86107	0.98253	-0.12146	0.906	K0	0	Fanca	26	-	CE	1	0.441	0.549,0.99	4	K0	0	25-26:1.0	NA	25-26:4.0	1	1	1	NA	1	1	1	1	1
chr8:123305253-123305329	Fanca	13	-	CE	0.86949	0.98247	-0.11297	0.905	K0	0	Fanca	13	-	CE	1	0.384	0.607,0.991	5	K0	0	12-13-14:1.0	NA	12-13:2.0,13-14:3.0	1	1	NA	1	1	1	1	1	1
chr8:123403807-123403810	Tcf25	29	+	TE	0.65299	0.48627	0.16673	0.952	K2	1.4861	Tcf25	29	+	TE	0.6424	0.058	0.613,0.671	750	K2	1.2571	27-28-29:0.6424	NA	NA	0.6341	0.601	0.7712	0.6185	0.5035	0.4949	0.47	0.5991	0.3632
chr8:123499992-123500107	Afg3l1	14	+	CE	0.91774	0.97901	-0.061266	0.919	K1	0.5803	Afg3l1	14	+	CE	0.967	0.058	0.926,0.984	119	K1	0.2096	13-14-15:0.9669	13-15:0.03306	13-14:53.0,13-15:2.0,14-15:64.0	0.862	0.955	0.89	0.952	0.961	1	0.974	0.97	1
chr8:123840831-123840843	Ccsap	6	-	TE	0.95737	0.29614	0.66123	0.998	K1	0.9961	Ccsap	6	-	TE	0.9936	0.013	0.984,0.997	481	K1	0.056	5-6:0.9936	NA	NA	0.8077	1	1	1	0.5367	0.1867	0.322	0.2361	0.1951
chr8:123840844-123842518	Ccsap	5	-	TE	0.042636	0.70385	-0.66122	1	K1	0.9961	Ccsap	5	-	TE	0.0064	0.0133	0.00293,0.0162	481	K1	0.056	00:05:00	NA	NA	0.1923	0	0	0	0.4633	0.8133	0.678	0.7639	0.8049
chr8:123949432-123949587	RP24-93F18.2	3	+	TS	0.28142	0.86078	-0.57936	0.984	K2	0.9891	RP24-93F18.2	3	+	TS	0.3925	0.433	0.201,0.634	11	K2	0.9664	1-2-3:0.3925	NA	NA	NA	0.2699	0.0872	0.1727	0.5613	0.8507	1	1	1
chr8:124544010-124544161	Cog2	12	+	CE	0.9105	0.98657	-0.076073	0.96	K2	0.6322	Cog2	12	+	CE	0.916	0.079	0.867,0.946	135	K2	0.4948	11-12-13-14:0.9161	11-13-14:0.05385,11-14:0.03006	11-12:49.0,11-13:4.0,11-14:2.0,12-13:80.0,13-14:57.0	0.901	0.95	1	0.841	0.957	1	1	1	1
chr8:124721737-124721964	Ttc13	3	-	TS	0.68827	0.99372	-0.30545	0.968	K2	0.9952	Ttc13	3	-	TS	0.5612	0.193	0.462,0.655	69	K2	0.9892	1-2-3:0.5612	NA	NA	1	0.9997	0.4591	0.4324	1	1	1	1	1
chr8:124721965-124721972	Ttc13	2	-	TS	0.31254	0.0063345	0.3062	0.97	K2	0.9952	Ttc13	2	-	TS	0.4388	0.193	0.345,0.538	69	K2	0.9892	2-3:0.4388	NA	NA	0	0.0003	0.5409	0.5676	0	0	0	0	0
chr8:13055896-13055900	F10	16	+	TE	0.10071	0.82037	-0.71966	1	K2	0.968	F10	16	+	TE	0	0.2539	0.00512,0.259	9	K2	0.404	14-15-16:0.0	NA	NA	0	NA	NA	NA	NA	NA	0.9065	NA	NA
chr8:18950536-18950875	Xkr5	3	-	AD	0.90076	0.46126	0.43949	0.928	K1	0.9183	Xkr5	3	-	AD	0.5	0.622	0.189,0.811	4	K1	1	2-3:0.5	2-4:0.5	2-3:2.0,2-4:2.0	1	1	1	1	0.6	0.158	0.333	0.25	0.846
chr8:22659212-22659767	Ikbkb	25	-	TE	0.97927	0.82898	0.15028	0.998	K1	0.7808	Ikbkb	25	-	TE	1	0.002	0.998,1.0	1830	K1	0	24-25:1.0	NA	NA	0.9619	0.9803	1	0.9568	0.8778	0.7695	0.7684	0.8156	0.9155
chr8:22659768-22660459	Ikbkb	24	-	TE	0.020718	0.17089	-0.15017	0.997	K1	0.7808	Ikbkb	24	-	TE	0	0.0016	2.8e-5,0.00163	1830	K1	0	00:24:00	NA	NA	0.0381	0.0197	0	0.0432	0.1222	0.2305	0.2316	0.1844	0.0845
chr8:25016813-25016922	Adam9	2	-	TS	0.85958	0.26099	0.59858	0.991	K2	0.9866	Adam9	2	-	TS	1	0.384	0.607,0.991	5	K2	0	2-3:1.0	NA	NA	NA	NA	NA	NA	NA	0.1273	0	0.4242	0.2545
chr8:25016923-25016927	Adam9	1	-	TS	0.14684	0.62306	-0.47623	0.965	K2	0.9866	Adam9	1	-	TS	0	0.3845	0.00851,0.393	5	K2	0	00:03:00	NA	NA	NA	NA	NA	NA	NA	0.8727	0.4319	0.5758	0.7455
chr8:25573745-25574577	Fgfr1	25	+	TE	0.63081	0.12939	0.50142	0.931	K3	0.925	Fgfr1	25	+	TE	1	0.441	0.549,0.99	4	K3	0	00:25:01	NA	NA	0.7211	1	0.7211	0.0932	0	1	NA	NA	NA
chr8:25574578-25574779	Fgfr1	26	+	TE	0.35779	0.84271	-0.48492	0.937	K3	0.925	Fgfr1	26	+	TE	0	0.4408	0.0102,0.451	4	K3	0	25-26:0.0	NA	NA	0.267	0	0.267	0.8704	0.9597	0	NA	NA	NA
chr8:25714159-25714692	Whsc1l1	33	+	TE	0.093905	0.57177	-0.47787	0.947	K2	0.9988	Whsc1l1	33	+	TE	0	0.0129	0.000226,0.0131	226	K2	0	00:33:00	NA	NA	0	0.4521	0	0	0.6303	0.7189	0.8116	0.1829	0.5202
chr8:25714971-25719667	Whsc1l1	35	+	TE	0.90579	0.42952	0.47627	0.95	K2	0.9988	Whsc1l1	35	+	TE	1	0.013	0.987,1.0	226	K2	0	33-34-35:1.0	NA	NA	1	0.5479	1	1	0.3697	0.2811	0.1884	0.8171	0.4798
chr8:26140811-26141124	Rnf170	14	+	TE	0.66424	0.50935	0.15489	0.916	K1	0.9999	Rnf170	14	+	TE	0.5878	0.072	0.551,0.623	497	K1	0.9776	00:14:00.600000	NA	NA	0.5645	0.7618	0.6552	0.7546	0.6025	0.507	0.4835	0.3902	0.5596
chr8:26141125-26143871	Rnf170	15	+	TE	0.33559	0.49167	-0.15609	0.915	K1	0.9999	Rnf170	15	+	TE	0.4122	0.072	0.377,0.449	497	K1	0.9776	14-15:0.4122	NA	NA	0.4355	0.2382	0.3448	0.2454	0.3975	0.493	0.5165	0.6098	0.4404
chr8:27138773-27141957	Rab11fip1	9	-	TE	0.79746	0.46624	0.33122	0.964	K2	1.5321	Rab11fip1	9	-	TE	0.7364	0.105	0.68,0.785	191	K2	0.8321	7-8-9:0.7364	NA	NA	0.7721	0.8159	1	0.6799	0.4612	0.3386	0.3862	0.7326	0.4066
chr8:27141958-27143027	Rab11fip1	8	-	TE	0.020357	0.40964	-0.38928	1	K2	1.5321	Rab11fip1	8	-	TE	0	0.0152	0.000267,0.0155	191	K2	0.8321	7-8:0.0	NA	NA	0.0293	0	0	0.0411	0.5388	0.4397	0.6138	0.2674	0.18
chr8:33234384-33235681	Wrn	39	-	TE	0.81726	0.56489	0.25237	0.931	K2	0.9903	Wrn	39	-	TE	0.748	0.097	0.696,0.793	214	K2	0.8144	37-38-39:0.748	NA	NA	0.6819	0.7013	1	0.9758	0.5654	0.6012	0.6519	0.568	0.4399
chr8:33235682-33235683	Wrn	38	-	TE	0.18236	0.43521	-0.25285	0.924	K2	0.9903	Wrn	38	-	TE	0.252	0.097	0.207,0.304	214	K2	0.8144	37-38:0.252	NA	NA	0.3181	0.2987	0	0.0242	0.4346	0.3988	0.3481	0.432	0.56
chr8:33803939-33804182	Rbpms	10	-	AL	0.46331	0.1381	0.32521	0.928	K1	0.9852	Rbpms	10	-	AL	0.368	0.341	0.217,0.558	19	K1	0.9494	9-10:0.3684	9-11:0.6316	9-10:7.0,9-11:12.0	0.414	0.286	0.429	0.786	0	0.25	0.5	0.5	0
chr8:33929842-33929863	Rbpms	1	-	TS	0.1968	0.88109	-0.68429	0.915	K2	1.0068	Rbpms	1	-	TS	0	0.0828	0.00151,0.0843	33	K2	0.9256	00:04:00	NA	NA	0	0	0.9985	0	NA	NA	0.9985	0.9985	0.9985
chr8:34090423-34090562	Dctn6	12	-	TE	0.55462	0.46115	0.093468	0.921	K2	1.4583	Dctn6	12	-	TE	0.5838	0.037	0.565,0.602	1940	K2	1.1863	10-11-12:0.5838	NA	NA	0.5133	0.5292	0.5921	0.5542	0.3875	0.4464	0.441	0.5522	0.4777
chr8:3441220-3441296	Arhgef18	9	+	CE	0.86469	0.98986	-0.12518	0.955	K1	0.795	Arhgef18	9	+	CE	0.76	0.288	0.583,0.871	22	K1	0.795	8-9-10:0.76	8-10:0.24	8-9:6.0,8-10:3.0,9-10:13.0	1	1	1	0.857	1	1	1	1	1
chr8:3623371-3623376	Pcp2	14	-	TE	0.90867	0.11164	0.79703	1	K2	0	Pcp2	14	-	TE	1	0.277	0.717,0.994	8	K2	0	12-13-14:1.0	NA	NA	1	NA	0	NA	0	NA	0	NA	0
chr8:3623380-3623558	Pcp2	12	-	TE	0.091199	0.88645	-0.79525	1	K2	0	Pcp2	12	-	TE	0	0.2773	0.00568,0.283	8	K2	0	00:12:00	NA	NA	0	NA	1	NA	1	NA	1	NA	1
chr8:3743942-3744234	Cd209a	9	-	TE	0.052275	0.42864	-0.37637	0.989	K2	0.9946	Cd209a	9	-	TE	0	0.0478	0.000855,0.0487	59	K2	0.9946	00:09:00	NA	NA	0	0	0	0	0.8819	0.4097	1	NA	NA
chr8:3918606-3918676	Cd209b	13	-	TE	0.091895	0.56388	-0.47198	0.989	K2	1.5708	Cd209b	13	-	TE	0	0.2334	0.00465,0.238	10	K2	0	12-13:0.0	NA	NA	0	NA	NA	NA	NA	NA	NA	0.7429	0.3956
chr8:40990918-40991051	Mtus1	18	-	TE	0.57251	0.03983	0.53268	0.919	K2	0.4457	Mtus1	18	-	TE	0.9073	0.422	0.55,0.972	6	K2	0.4454	17-18:0.9073	NA	NA	0.9072	0	NA	NA	0	0	0	0	0
chr8:4166574-4166738	Evi5l	2	+	TS	0.20041	0.8167	-0.61629	0.962	K2	0.9966	Evi5l	2	+	TS	0.4657	0.311	0.314,0.625	25	K2	0.9966	2-3:0.4657	NA	NA	0.0159	0	0.0159	0.359	1	1	1	1	0.4425
chr8:4166739-4166763	Evi5l	3	+	TS	0.8009	0.18282	0.61808	0.965	K2	0.9966	Evi5l	3	+	TS	0.5343	0.311	0.375,0.686	25	K2	0.9966	1-2-3:0.5343	NA	NA	0.9841	1	0.9841	0.641	0	0	0	0	0.5575
chr8:46634327-46634368	Casp3	8	+	AD	0.082816	0.013885	0.068931	0.934	K1	0.6098	Casp3	8	+	AD	0.052	0.0884	0.0256,0.114	77	K1	0.2946	7-8:0.05195	7-9:0.9481	7-8:4.0,7-9:73.0	0.0273	0.044	0.15	0.0854	0	0	0	0.046	0
chr8:57523828-57524699	Galnt7	15	-	TE	0.85803	0.53536	0.32267	0.988	K1	0.9996	Galnt7	15	-	TE	0.8298	0.05	0.803,0.853	610	K1	0.6582	14-15:0.8298	NA	NA	0.904	0.8872	1	0.6752	0.5555	0.5346	0.5443	0.5302	0.5115
chr8:57524700-57526251	Galnt7	14	-	TE	0.14208	0.46483	-0.32275	0.991	K1	0.9996	Galnt7	14	-	TE	0.1702	0.05	0.147,0.197	610	K1	0.6582	00:14:00.200000	NA	NA	0.096	0.1128	0	0.3248	0.4445	0.4654	0.4557	0.4698	0.4885
chr8:57659609-57659664	RP23-383A10.9	5	+	CE	0.43881	0.85003	-0.41122	0.97	K1	0.971	RP23-383A10.9	5	+	CE	NA	NA	NA	NA	NA	NA	NA	NA	NA	NA	0	NA	0.4	NA	NA	1	NA	NA
chr8:60910389-60911895	Clcn3	19	-	TE	0.94322	0.71049	0.23272	0.961	K2	0.9884	Clcn3	19	-	TE	0.8166	0.064	0.782,0.846	388	K2	0.6875	17-18-19:0.8166	NA	NA	1	1	1	0.915	0.8744	0.5691	0.6413	0.8304	0.6438
chr8:61223872-61224243	Sh3rf1	1	+	TS	0.083749	0.83952	-0.75577	0.999	K1	0.2057	Sh3rf1	1	+	TS	0	0.4408	0.0102,0.451	4	K1	0	00:02:00	NA	NA	0	0	0	0	0	0	0	NA	0.9677
chr8:61224244-61224346	Sh3rf1	2	+	TS	0.91751	0.16739	0.75011	1	K1	0.2057	Sh3rf1	2	+	TS	1	0.441	0.549,0.99	4	K1	0	1-2:1.0	NA	NA	1	1	1	1	1	1	1	NA	0.0323
chr8:68793935-68793955	Ints10	2	+	TS	0.4665	0.74785	-0.28136	0.939	K2	1.5705	Ints10	2	+	TS	0.3013	0.183	0.219,0.402	66	K2	0.8829	3-4:0.3013	NA	NA	0.6694	0.3912	0.4975	0.4675	0.6592	0.8698	0.8434	0.8136	0.5741
chr8:69228981-69230536	Zfp930	7	+	TE	0.18758	0.35315	-0.16557	0.947	K2	1.5821	Zfp930	7	+	TE	0.2128	0.062	0.184,0.246	468	K2	1.5261	5-6-7:0.2128	NA	NA	0.2299	0.1749	0.1512	0.1589	0.4991	0.3159	0.4493	0.2457	0.2536
chr8:69749832-69749962	Zfp963	2	-	TS	0.62488	0.12471	0.50017	0.956	K1	0.9735	Zfp963	2	-	TS	0.5956	0.383	0.387,0.77	15	K1	0.9735	1-2:0.5956	NA	NA	1	0.2771	0.774	0	0	1	1	NA	0
chr8:69749963-69749970	Zfp963	1	-	TS	0.37721	0.87719	-0.49998	0.976	K1	0.9735	Zfp963	1	-	TS	0.4044	0.383	0.23,0.613	15	K1	0.9735	00:02:00.400000	NA	NA	0	0.7229	0.226	1	1	0	0	NA	1
chr8:69995943-69996233	Gatad2a	2	-	TS	0.40737	0.27559	0.13178	0.91	K1	0.9998	Gatad2a	2	-	TS	0.3866	0.134	0.322,0.456	141	K1	0.9626	1-2:0.3866	NA	NA	0.2834	0.3744	0.5093	0.4745	0.2142	0.2628	0.2872	0.2798	0.3219
chr8:69996234-69996384	Gatad2a	1	-	TS	0.59317	0.72452	-0.13134	0.902	K1	0.9998	Gatad2a	1	-	TS	0.6134	0.134	0.544,0.678	141	K1	0.9626	00:02:00.600000	NA	NA	0.7166	0.6256	0.4907	0.5255	0.7858	0.7372	0.7128	0.7202	0.6781
chr8:70147090-70147256	Borcs8	8	+	TE	0.88649	0.68459	0.2019	0.993	K1	0.9732	Borcs8	8	+	TE	0.9011	0.053	0.871,0.924	341	K1	0.4654	00:08:00.900000	NA	NA	0.8624	0.8616	0.9519	0.867	0.6767	0.7367	0.596	0.7412	0.6871
[truncated: 268 more rows]
