# Supplementary material for: Optimal CD8+ T cell effector function requires costimulation-induced RNA-binding proteins that reprogram the transcript isoform landscape
Source: Nat Commun. 2022 Jun 20;13:3540. doi: 10.1038/s41467-022-31228-0 (PMC9209503; doi:10.1038/s41467-022-31228-0)
Supplement: Supplementary file 6 — Supplementary Data 4 [file 41467_2022_31228_MOESM6_ESM.xlsx]

## Sheet: SupTable4_Pub
Coord	Gene.x	Node.x	Strand.x	Type.x	Control	Tardbp KO	DeltaPsi	Probability	Complexity.x	Entropy.x	Gene.y	Node.y	Strand.y	Type.y	C1	CI_Width	CI_Lo.Hi	Total_Reads	Complexity.y	Entropy.y	Inc_Paths	Exc_Paths	Edges	C2	C3	C4	C5	C6	C7	C8	T1	T2	T3	T4	T5	T6	T7	T8
chr1:120171401-120171482	3110009E18Rik	8	+	CE	0.92939	0.82348	0.10591	0.924	K2	0.9778	3110009E18Rik	8	+	CE	0.92	0.069	0.878,0.947	168	K2	0.4803	6-7-8-9:0.9204	6-9:0.03744,6-7-9:0.04219	6-7:63.0,6-9:3.0,7-8:89.0,7-9:4.0,8-9:72.0	0.956	0.966	0.973	0.977	0.931	0.813	0.945	0.819	0.859	0.839	0.91	0.755	0.798	0.882	0.753
chr1:13142475-13142772	Ncoa2	24	-	TE	0.22408	0.046345	0.17773	0.967	K2	1.4593	Ncoa2	24	-	TE	0.2957	0.064	0.265,0.329	540	K2	0.876	00:24:00.296000	NA	NA	0.2227	0.304	0.1471	0.0881	0.2508	0.2088	0.2706	0	0.0963	0	0.1705	0.0304	0	0	0.0619
chr1:132986220-132989844	Mdm4	18	-	TE	0.40963	0.53721	-0.12758	0.924	K2	0.9995	Mdm4	18	-	TE	0.4706	0.063	0.439,0.502	682	K2	0.9975	16-17-18:0.4706	NA	NA	0.4046	0.3647	0.3766	0.3868	0.4018	0.3831	0.4871	0.5709	0.5428	0.5958	0.452	0.4015	0.6057	0.5272	0.6021
chr1:132991354-132992225	Mdm4	16	-	TE	0.59026	0.46234	0.12792	0.922	K2	0.9995	Mdm4	16	-	TE	0.5294	0.063	0.498,0.561	682	K2	0.9975	00:16:00.529000	NA	NA	0.5954	0.6353	0.6234	0.6132	0.5982	0.6169	0.5129	0.4291	0.4572	0.4042	0.548	0.5985	0.3943	0.4728	0.3979
chr1:138120020-138120166	Ptprc	7	-	CE	0.1619	0.30514	-0.14323	1	K7	1.551	Ptprc	7	-	CE	0.183	0.035	0.166,0.201	1300	K6	1.3353	5-7-8-9-10-11-12-13-14-15:0.008253,5-7-8-9-10-11-12-14-15:6.3e-5,5-7-8-9-10-11-13-14-15:1.4e-5,5-7-8-9-10-11-14-15:5.0e-6,5-7-9-10-11-12-13-14-15:0.1687,5-7-9-10-11-12-14-15:0.002837,5-7-9-10-11-13-14-15:0.000479,5-7-9-10-11-14-15:0.000573,5-7-10-11-12-13-14-15:0.000845,5-7-10-11-12-14-15:1.0e-6,5-7-10-11-13-14-15:0.0,5-7-10-11-14-15:0.0,5-6-7-8-9-10-11-12-13-14-15:6.4e-5,5-6-7-8-9-10-11-12-14-15…	5-8-9-10-11-12-13-14-15:0.01371,5-8-9-10-11-12-14-15:9.1e-5,5-8-9-10-11-13-14-15:1.2e-5,5-8-9-10-11-14-15:5.0e-6,5-9-10-11-12-13-14-15:0.735,5-9-10-11-12-14-15:0.01431,5-9-10-11-13-14-15:0.001752,5-9-10-11-14-15:0.003217,5-10-11-12-13-14-15:0.04368,5-10-11-12-14-15:5.6e-5,5-10-11-13-14-15:4.0e-6,5-10-11-14-15:1.0e-6,5-11-12-13-14-15:0.002731,5-11-12-14-15:0.0,5-11-13-14-15:0.0,5-11-14-15:0.0,5-15…	5-6:1.0,5-7:165.0,5-8:8.0,5-9:804.0,5-10:30.0,5-11:1.0,5-15:1.0,6-7:2.0,6-9:4.0,7-8:9.0,7-9:271.0,7-10:1.0,8-9:42.0,9-10:972.0,10-11:1080.0,11-12:1595.0,11-13:4.0,11-14:8.0,12-13:1528.0,12-14:33.0,13-14:1699.0,14-15:1731.0	0.197	0.14	0.201	0.183	0.119	0.14	0.128	0.321	0.275	0.254	0.33	0.286	0.292	0.337	0.343
chr1:155275701-155278981	Xpr1	19	-	TE	0.58593	0.9148	-0.32887	0.947	K1	0.9985	Xpr1	19	-	TE	0.8013	0.106	0.742,0.848	151	K1	0.7193	18-19:0.8013	NA	NA	0.5612	0.4026	0.4273	0.3945	0.5889	0.5226	1	1	0.9261	1	1	1	0.8868	0.8003	0.7428
chr1:155278982-155281070	Xpr1	18	-	TE	0.41412	0.085966	0.32816	0.94	K1	0.9985	Xpr1	18	-	TE	0.1987	0.106	0.152,0.258	151	K1	0.7193	00:18:00.199000	NA	NA	0.4388	0.5974	0.5727	0.6055	0.4111	0.4774	0	0	0.0739	0	0	0	0.1132	0.1997	0.2572
chr1:171604990-171605319	Ly9	4	-	CE	0.97912	0.85249	0.12663	1	K2	0.7952	Ly9	4	-	CE	0.974	0.02	0.962,0.982	757	K1	0.1744	3-4-5:0.9739	3-5:0.02608	3-4:278.0,3-5:10.0,4-5:469.0	0.961	1	0.979	1	0.979	0.968	0.982	0.87	0.868	0.856	0.847	0.898	0.815	0.84	0.835
chr1:173591957-173593776	Pydc4	8	-	TE	0.16861	0.068046	0.10056	0.961	K1	0.8324	Pydc4	8	-	TE	0.1616	0.157	0.1,0.257	59	K1	0.6381	7-8:0.1616	NA	NA	0.1846	0.1278	0.1185	0.1763	0.2638	0.0918	0.1583	0.0631	0.0816	0.0572	0.0626	0.0585	0.0739	0.0566	0.0653
chr1:173593777-173593937	Pydc4	7	-	TE	0.83159	0.93194	-0.10035	0.962	K1	0.8324	Pydc4	7	-	TE	0.8384	0.157	0.743,0.9	59	K1	0.6381	00:07:00.838000	NA	NA	0.8154	0.8722	0.8815	0.8237	0.7362	0.9082	0.8417	0.9369	0.9184	0.9428	0.9374	0.9415	0.9261	0.9434	0.9347
chr1:36538094-36539359	Ankrd39	7	-	TE	0.35587	0.50334	-0.14747	0.993	K1	1	Ankrd39	7	-	TE	0.3677	0.078	0.33,0.408	408	K1	0.9489	6-7:0.3677	NA	NA	0.361	0.3347	0.3208	0.4122	0.3201	0.3247	0.403	0.4938	0.4556	0.5112	0.5395	0.4829	0.4969	0.4696	0.5757
chr1:36539360-36539534	Ankrd39	6	-	TE	0.64441	0.49696	0.14745	0.995	K1	1	Ankrd39	6	-	TE	0.6323	0.078	0.592,0.67	408	K1	0.9489	00:06:00.632000	NA	NA	0.639	0.6653	0.6792	0.5878	0.6799	0.6753	0.597	0.5062	0.5444	0.4888	0.4605	0.5171	0.5031	0.5304	0.4243
chr1:40466270-40466357	Il18r1	7	+	AD	0.34434	0.53016	-0.18582	0.99	K3	2.8237	Il18r1	7	+	AD	0.304	0.133	0.242,0.375	128	K3	2.1538	3-6-7-8:0.1693,4-5-6-7-8:0.1344	3-8:0.09182,3-6-8:0.3797,4-5-6-8:0.2248	3-6:10.0,3-8:6.0,4-5:2.0,5-6:28.0,6-7:33.0,6-8:68.0,7-8:21.0	0.375	0.305	0.305	0.346	0.338	0.356	0.41	0.5	0.497	0.581	0.448	0.615	0.55	0.51	0.545
chr1:51469488-51469856	Nabp1	15	-	TE	0.57276	0.67624	-0.10348	0.928	K3	1.4448	Nabp1	15	-	TE	0.5853	0.04	0.565,0.605	1630	K3	1.2985	11-12-13-14-15:0.5853	NA	NA	0.6171	0.501	0.6266	0.4695	0.5082	0.624	0.6513	0.6698	0.6923	0.6104	0.6597	0.6463	0.719	0.6859	0.7281
chr1:51477825-51478300	Nabp1	5	-	AD	0.77886	0.63043	0.14843	0.909	K2	1.8316	Nabp1	5	-	AD	0.846	0.095	0.792,0.887	155	K2	0.8216	4-5-6-7:0.03333,4-5-7:0.813	4-7:0.1537	4-5:37.0,4-7:13.0,5-6:3.0,5-7:102.0,6-7:4.0	0.791	0.76	0.725	0.737	0.762	0.814	0.819	0.674	0.665	0.606	0.482	0.802	0.57	0.646	0.604
chr1:52011783-52011911	Stat4	4	+	CE	0.84966	0.71033	0.13933	0.996	K1	0.9158	Stat4	4	+	CE	0.858	0.037	0.839,0.876	985	K1	0.5882	3-4-5:0.8585	3-5:0.1415	3-4:387.0,3-5:75.0,4-5:523.0	0.875	0.846	0.799	0.867	0.88	0.862	0.815	0.739	0.768	0.707	0.669	0.727	0.691	0.673	0.714
chr1:66715959-66716045	Rpe	7	+	CE	0.99855	0.86835	0.1302	1	K1	0.6403	Rpe	7	+	CE	1	0.005	0.995,1.0	616	K0	0	6-7-8:1.0	NA	6-7:320.0,7-8:296.0	1	1	1	1	1	1	1	0.893	0.913	0.854	0.844	0.838	0.858	0.89	0.867
chr1:85649988-85650013	Sp100	1	+	TS	0.29596	0.050169	0.24579	0.947	K2	1.0519	Sp100	1	+	TS	0	0.0135	0.000236,0.0137	216	K2	0.0237	00:03:00	NA	NA	0.2655	0.2212	0.1369	0.3915	0.2755	0.5321	0.5321	0	0.1531	0.089	0.1363	0	0	0	0
chr1:85650014-85650049	Sp100	2	+	TS	0.69882	0.94005	-0.24122	0.926	K2	1.0519	Sp100	2	+	TS	0.9977	0.017	0.982,0.999	216	K2	0.0237	2-3:0.9977	NA	NA	0.7245	0.7738	0.8554	0.6031	0.7195	0.4605	0.4664	0.9905	0.8405	0.9072	0.8607	0.9785	0.9813	0.9932	0.9902
chr1:85719025-85719129	A630001G21Rik	8	-	CE	0.97815	0.85643	0.12172	0.991	K4	1.5395	A630001G21Rik	8	-	CE	0.975	0.046	0.942,0.988	144	K3	0.3747	4-8-9:0.01595,4-5-7-8-9:0.01157,4-5-6-7-8-9:0.9478	4-5-7-9:0.0,4-5-6-7-9:0.02465	4-5:26.0,4-8:1.0,5-6:84.0,5-7:1.0,6-7:63.0,7-8:76.0,7-9:2.0,8-9:65.0	0.976	1	1	1	0.963	0.967	1	0.802	0.97	0.833	0.821	0.855	0.905	0.881	0.818
chr10:108253325-108253495	Ppp1r12a	14	+	CE	0.30252	0.1921	0.11042	0.919	K3	1.6772	Ppp1r12a	14	+	CE	0.313	0.159	0.24,0.399	90	K2	1.536	12-14-15:0.159,12-13-14-15:0.1542	12-15:0.06994,12-13-15:0.6169	12-13:59.0,12-14:7.0,12-15:5.0,13-14:6.0,13-15:41.0,14-15:31.0	0.231	0.37	0.24	0.324	0.32	0.31	0.283	0.16	0.196	0.205	0.129	0.24	0.186	0.136	0.251
chr10:20340264-20342499	Bclaf1	17	+	TE	0.22771	0.0060782	0.22164	0.985	K2	1.392	Bclaf1	17	+	TE	0.0282	0.0234	0.0191,0.0425	565	K2	1.0878	16-17:0.02823	NA	NA	0.3898	0.282	0.3044	0.3887	0.0056	0.4129	0.0026	0.0001	0	0.0169	0.0002	0.0132	0	0.004	0
chr10:29344178-29346170	Rnf146	10	-	TE	0.337	0.19392	0.14308	0.989	K2	1.4616	Rnf146	10	-	TE	0.383	0.04	0.363,0.403	1580	K2	0.9601	7-8-9-10:0.383	NA	NA	0.2872	0.3358	0.2805	0.2642	0.3758	0.4495	0.3184	0.2004	0.1974	0.1695	0.2272	0.183	0.1732	0.2226	0.176
chr10:29344341-29345560	Echdc1	7	+	TE	0.43932	0.2421	0.19721	0.931	K1	0.9991	Echdc1	7	+	TE	0.4661	0.062	0.435,0.497	688	K1	0.9967	00:07:00.466000	NA	NA	0.4827	0.4567	0.3537	0.294	0.5255	0.5409	0.3934	0.2965	0.2607	0.3796	0.2255	0.0126	0.169	0.3429	0.2441
chr10:29345561-29346661	Echdc1	8	+	TE	0.56085	0.758	-0.19715	0.928	K1	0.9991	Echdc1	8	+	TE	0.5339	0.062	0.503,0.565	688	K1	0.9967	7-8:0.5339	NA	NA	0.5173	0.5433	0.6463	0.706	0.4745	0.4591	0.6066	0.7035	0.7393	0.6204	0.7745	0.9874	0.831	0.6571	0.7559
chr10:29346176-29346657	Rnf146	8	-	TE	0.029775	0.18656	-0.15679	0.965	K2	1.4616	Rnf146	8	-	TE	0	0.0019	3.25e-5,0.0019	1580	K2	0.9601	7-8:0.0	NA	NA	0	0.0296	0.1057	0.0892	0.0094	0	0	0.0006	0.188	0.2242	0.2163	0.2724	0.2129	0.1358	0.2392
chr10:63018760-63018898	Hnrnph3	4	-	CE	0.85796	0.65175	0.20621	0.996	K3	2.5304	Hnrnph3	4	-	CE	0.924	0.058	0.89,0.948	229	K1	0.3866	3-4-5:0.9244	3-5:0.07563	3-4:118.0,3-5:9.0,4-5:102.0	0.796	0.896	0.887	0.839	0.834	0.795	0.912	0.68	0.705	0.573	0.698	0.603	0.577	0.695	0.696
chr11:100503160-100503189	Acly	16	-	CE	0.6197	0.51407	0.10563	0.963	K2	1.0247	Acly	16	-	CE	0.619	0.066	0.586,0.652	583	K1	0.9585	15-16-18:0.6194	15-18:0.3806	15-16:216.0,15-18:137.0,16-18:230.0	0.63	0.611	0.592	0.563	0.659	0.631	0.655	0.536	0.53	0.471	0.488	0.478	0.569	0.569	0.474
chr11:102310926-102311036	Ubtf	16	-	CE	0.60353	0.75122	-0.14769	1	K2	0.9862	Ubtf	16	-	CE	0.628	0.063	0.596,0.659	631	K1	0.9519	15-16-17:0.6284	15-17:0.3716	15-16:228.0,15-17:144.0,16-17:259.0	0.569	0.607	0.613	0.587	0.62	0.62	0.587	0.735	0.69	0.736	0.757	0.788	0.748	0.819	0.748
chr11:11748311-11748571	Ikzf1	8	+	CE	0.77614	0.95972	-0.18358	0.998	K3	1.06	Ikzf1	8	+	CE	0.701	0.087	0.656,0.743	298	K2	0.9927	6-8-9:0.6847,6-7-8-9:0.01653	6-9:0.2987	6-7:1.0,6-8:88.0,6-9:52.0,7-8:4.0,8-9:154.0	0.716	0.812	0.871	0.747	0.799	0.778	0.796	0.971	0.927	0.918	0.948	0.974	0.978	1	0.985
chr11:11769799-11772112	Ikzf1	14	+	TE	0.64784	0.29989	0.34795	1	K2	1.2281	Ikzf1	14	+	TE	0.6662	0.024	0.654,0.678	4300	K2	0.9188	13-14:0.6662	NA	NA	0.6407	0.6486	0.6754	0.6364	0.6781	0.6321	0.606	0.3887	0.3372	0.2902	0.2116	0.2932	0.1393	0.2905	0.4483
chr11:11772113-11772926	Ikzf1	15	+	TE	0.30712	0.69996	-0.39285	1	K2	1.2281	Ikzf1	15	+	TE	0.3338	0.024	0.322,0.346	4300	K2	0.9188	13-14-15:0.3338	NA	NA	0.2914	0.2677	0.3246	0.2827	0.3219	0.3077	0.3262	0.6113	0.6628	0.7098	0.7884	0.7068	0.8607	0.7095	0.5517
chr11:120957855-120958775	Slc16a3	8	+	TE	0.81578	0.53735	0.27843	0.913	K2	1.304	Slc16a3	8	+	TE	0.7177	0.108	0.66,0.768	188	K2	0.9563	00:08:00.718000	NA	NA	0.851	0.8262	0.8034	0.8162	0.9576	0.8305	0.7456	0.4797	0.7394	0.7776	0.0893	0.6021	0.5377	0.5542	0.5294
chr11:20685084-20685741	Aftph	13	-	TE	0.59659	0.77957	-0.18298	0.909	K1	0.9999	Aftph	13	-	TE	0.6177	0.085	0.574,0.659	347	K1	0.9597	12-13:0.6177	NA	NA	0.6802	0.4664	0.5049	0.7195	0.5561	0.5607	0.6761	0.7695	0.7048	0.9895	0.7069	0.8522	0.821	0.7662	0.6356
chr11:20685742-20686198	Aftph	12	-	TE	0.40273	0.22047	0.18226	0.92	K1	0.9999	Aftph	12	-	TE	0.3823	0.085	0.341,0.426	347	K1	0.9597	00:12:00.382000	NA	NA	0.3198	0.5336	0.4951	0.2805	0.4439	0.4393	0.3239	0.2305	0.2952	0.0105	0.2931	0.1478	0.179	0.2338	0.3644
chr11:23731321-23731525	Pus10	21	+	TE	0.22352	0.019328	0.20419	0.968	K1	0.9931	Pus10	21	+	TE	0.4512	0.055	0.424,0.479	878	K1	0.9931	00:21:00.451000	NA	NA	0.2783	0.2856	0.1024	0.1426	0.3399	0.1237	0.0595	0	0	0	0.1116	0.0137	0.0156	0	0
chr11:23731526-23732876	Pus10	22	+	TE	0.77636	0.98077	-0.2044	0.973	K1	0.9931	Pus10	22	+	TE	0.5488	0.055	0.521,0.576	878	K1	0.9931	21-22:0.5488	NA	NA	0.7217	0.7144	0.8976	0.8574	0.6601	0.8763	0.9405	1	1	1	0.8884	0.9863	0.9844	1	1
chr11:26471322-26471403	Vrk2	15	-	TE	0.66752	0.45572	0.2118	0.91	K1	0.9993	Vrk2	15	-	TE	0.7263	0.1	0.673,0.773	212	K1	0.8467	14-15:0.7263	NA	NA	0.8418	0.559	0.5353	0.4845	0.6939	0.7495	0.7608	0.4123	0.5374	0.4006	0.4168	0.277	0.4482	0.5301	0.6247
chr11:32744530-32746569	Fbxw11	16	+	TE	0.32739	0.1037	0.2237	0.942	K2	1.3267	Fbxw11	16	+	TE	0.3869	0.045	0.365,0.41	1280	K2	0.9628	00:16:00.387000	NA	NA	0.3106	0.152	0.3619	0.2616	0.3888	0.3862	0.3695	0.11	0.1116	0.0426	0.0258	0	0.0177	0.1978	0.3182
chr11:32746570-32746789	Fbxw11	17	+	TE	0.64351	0.86293	-0.21942	0.933	K2	1.3267	Fbxw11	17	+	TE	0.6131	0.045	0.59,0.635	1280	K2	0.9628	16-17:0.6131	NA	NA	0.6006	0.848	0.545	0.7384	0.6112	0.6138	0.5808	0.89	0.8884	0.9574	0.8233	1	0.8656	0.8022	0.6818
chr11:3643180-3644771	Tug1	5	-	RI	0.14746	0.28357	-0.13611	0.917	K1	0.9414	Tug1	5	-	RI	0.109	0.1332	0.0618,0.195	61	K1	0.4972	4-5-6:0.1091	4-6:0.8909	4-5:10.0,4-6:49.0,5-6:2.0	0.208	0.183	0.147	0.159	0.102	0.0735	0.118	0.165	0.293	0.208	0.306	0.358	0.338	0.245	0.288
chr11:53770014-53770050	Irf1	1	+	TS	0.59487	0.78181	-0.18694	0.946	K1	0.9985	Irf1	1	+	TS	0.5865	0.146	0.511,0.657	121	K1	0.9783	00:02:00.587000	NA	NA	0.6329	0.457	0.6239	0.6205	0.6158	0.5229	0.7042	0.8587	0.7418	0.7771	0.8032	0.8527	0.8734	0.7759	0.6017
chr11:53770051-53770278	Irf1	2	+	TS	0.40592	0.2181	0.18782	0.938	K1	0.9985	Irf1	2	+	TS	0.4135	0.146	0.343,0.489	121	K1	0.9783	1-2:0.4135	NA	NA	0.3671	0.543	0.3761	0.3795	0.3842	0.4771	0.2958	0.1413	0.2582	0.2229	0.1968	0.1473	0.1266	0.2241	0.3983
chr11:54696345-54696979	Rapgef6	37	+	TE	0.37292	0.23841	0.13452	0.94	K2	1.5202	Rapgef6	37	+	TE	0.3838	0.065	0.352,0.417	603	K2	0.9607	36-37:0.3838	NA	NA	0.25	0.44	0.3588	0.438	0.3112	0.429	0.3667	0.2132	0.2619	0.1781	0.2019	0.3597	0.2382	0.1659	0.2831
chr11:54696980-54699285	Rapgef6	38	+	TE	0.53099	0.72673	-0.19574	0.915	K2	1.5202	Rapgef6	38	+	TE	0.6162	0.065	0.583,0.648	603	K2	0.9607	36-37-38:0.6162	NA	NA	0.75	0.4233	0.4373	0.4941	0.5493	0.4963	0.4853	0.7868	0.7381	0.8219	0.7981	0.6403	0.7618	0.5556	0.7169
chr11:68971950-68972516	Slc25a35	7	+	TE	0.021207	0.19803	-0.17683	0.964	K1	0.9585	Slc25a35	7	+	TE	0	0.0115	0.000201,0.0117	254	K1	0	00:07:00	NA	NA	0.1075	0	0	0.0361	0	0	0	0.2264	0.1905	0	0.0559	0.3457	0.3807	0.146	0.2205
chr11:68972517-68974365	Slc25a35	8	+	TE	0.97874	0.80142	0.17732	0.974	K1	0.9585	Slc25a35	8	+	TE	1	0.012	0.988,1.0	254	K1	0	7-8:1.0	NA	NA	0.8925	1	1	0.9639	1	1	1	0.7736	0.8095	1	0.9441	0.6543	0.6193	0.854	0.7795
chr11:76176959-76177382	Vps53	5	-	AL	0.23185	0.40005	-0.1682	0.969	K2	0.9993	Vps53	5	-	AL	0.206	0.112	0.156,0.268	141	K1	0.7332	4-5:0.2057	4-6:0.7943	4-5:29.0,4-6:112.0	0.302	0.13	0.31	0.255	0.186	0.185	0.255	0.332	0.362	0.484	0.448	0.418	0.433	0.4	0.313
chr11:82802449-82803821	Rffl	15	-	TE	0.94794	0.67802	0.26992	0.954	K2	1.4559	Rffl	15	-	TE	1	0.011	0.989,1.0	269	K2	0	13-14-15:1.0	NA	NA	0.9188	0.927	1	1	0.8884	0.9493	0.9193	1	0.6062	0.5886	0.6292	0.8731	0.5492	0.8208	0.3711
chr11:82803822-82805606	Rffl	14	-	TE	0.0027923	0.13511	-0.13232	0.972	K2	1.4559	Rffl	14	-	TE	0	0.0108	0.00019,0.011	269	K2	0	13-14:0.0	NA	NA	0	0	0	0	0	0	0	0	0	0.4114	0.1627	0	0.1517	0.1792	0.1536
chr11:88929165-88929328	Scpep1	12	-	CE	0.99787	0.88541	0.11245	1	K2	0.8096	Scpep1	12	-	CE	1	0.008	0.992,1.0	360	K0	0	11-12-13:1.0	NA	11-12:175.0,11-13:2.0,12-13:185.0	1	1	1	1	1	1	1	0.939	0.973	0.82	0.855	0.904	0.887	0.873	0.858
chr11:93943775-93945321	Mbtd1	25	+	TE	0.40589	0.13504	0.27085	0.907	K1	0.9999	Mbtd1	25	+	TE	0.4323	0.125	0.371,0.496	167	K1	0.9867	00:25:00.432000	NA	NA	0.2038	0.2046	0.5144	0.3676	0.491	0.5229	0.5045	0.1455	0.125	0	0.4641	0.0136	0	0.3065	0
chr11:93945322-93946985	Mbtd1	26	+	TE	0.59418	0.86503	-0.27085	0.907	K1	0.9999	Mbtd1	26	+	TE	0.5677	0.125	0.504,0.629	167	K1	0.9867	25-26:0.5677	NA	NA	0.7962	0.7954	0.4856	0.6324	0.509	0.4771	0.4955	0.8545	0.875	1	0.5359	0.9864	1	0.6935	1
chr12:108683348-108683410	Evl	14	+	CE	0.73311	0.60912	0.124	0.958	K1	0.9947	Evl	14	+	CE	0.75	0.069	0.714,0.783	428	K1	0.8105	13-14-15:0.7505	13-15:0.2495	13-14:180.0,13-15:61.0,14-15:187.0	0.825	0.692	0.69	0.74	0.759	0.697	0.718	0.543	0.702	0.631	0.591	0.64	0.597	0.595	0.579
chr12:111111874-111113384	Rcor1	13	+	TE	0.40385	0.56001	-0.15616	0.937	K1	0.9999	Rcor1	13	+	TE	0.2991	0.08	0.261,0.341	358	K1	0.8802	00:13:00.299000	NA	NA	0.3695	0.3873	0.2587	0.478	0.5066	0.4885	0.4361	0.5644	0.4663	0.6339	0.6179	0.5241	0.6185	0.5095	0.5489
chr12:111113385-111115901	Rcor1	14	+	TE	0.5964	0.43975	0.15665	0.94	K1	0.9999	Rcor1	14	+	TE	0.7009	0.08	0.659,0.739	358	K1	0.8802	13-14:0.7009	NA	NA	0.6305	0.6127	0.7413	0.522	0.4934	0.5115	0.5639	0.4356	0.5337	0.3661	0.3821	0.4759	0.3815	0.4905	0.4511
chr12:3499979-3502466	Asxl2	15	+	TE	0.45223	0.19471	0.25752	0.933	K2	1.485	Asxl2	15	+	TE	0.0946	0.047	0.074,0.121	418	K2	1.1939	00:15:00.095000	NA	NA	0.5273	0.4525	0.4948	0.4121	0.5282	0.5922	0.5169	0.3115	0.2462	0.1274	0.1925	0.0374	0.0657	0.3744	0.1963
chr12:3911276-3913491	Dnmt3a	29	+	TE	0.54931	0.26418	0.28514	0.972	K1	0.9996	Dnmt3a	29	+	TE	0.5265	0.114	0.469,0.583	205	K1	0.998	00:29:00.527000	NA	NA	0.696	0.4876	0.3252	0.6849	0.4521	0.6113	0.6195	0.1835	0.3071	0.3426	0.1666	0.2697	0.2876	0.1975	0.3422
chr12:3913492-3914443	Dnmt3a	30	+	TE	0.45093	0.73652	-0.28559	0.97	K1	0.9996	Dnmt3a	30	+	TE	0.4735	0.114	0.417,0.531	205	K1	0.998	29-30:0.4735	NA	NA	0.304	0.5124	0.6748	0.3151	0.5479	0.3887	0.3805	0.8165	0.6929	0.6574	0.8334	0.7303	0.7124	0.8025	0.6578
chr12:69583766-69584852	Sos2	28	-	TE	0.8779	0.98975	-0.11185	0.912	K2	1.1106	Sos2	28	-	TE	1	0.025	0.975,1.0	116	K2	0	26-27-28:1.0	NA	NA	0.8091	1	0.8116	0.7572	1	1	0.7303	1	1	1	1	1	1	1	1
chr12:81472172-81472351	Cox16	9	-	AA	0.35383	0.4717	-0.11787	0.937	K2	1.5957	Cox16	9	-	AA	0.328	0.09	0.285,0.375	292	K2	1.3553	7-9-10-11:0.3281	7-10-11:0.1144,7-13:0.5575	7-8:3.0,7-9:77.8,7-10:37.0,7-13:93.9,9-10:83.5,10-11:5.8,12-13:2.0	0.398	0.374	0.422	0.356	0.294	0.312	0.338	0.459	0.489	0.443	0.523	0.536	0.508	0.46	0.355
chr12:81510829-81510965	Synj2bp	5	-	CE	0.6853	0.79822	-0.11292	0.964	K2	0.9325	Gm20498	3	-	CE	0.853	0.077	0.809,0.886	229	K2	0.657	2-3-4-5:0.8526	2-4-5:0.1372,2-5:0.01024	2-3:90.5,2-4:20.0,2-5:1.0,3-4:117.2,4-5:49.0	0.858	0.812	0.877	0.826	0.839	0.823	0.898	0.901	0.9	0.914	0.92	0.891	0.887	0.903	0.921
chr12:81510829-81510965	Synj2bp	5	-	CE	0.6853	0.79822	-0.11292	0.964	K2	0.9325	Synj2bp	5	-	CE	0.674	0.109	0.617,0.726	195	K1	0.9105	3-5-6:0.6743	3-6:0.3257	3-5:43.5,3-6:38.0,5-6:113.8	0.761	0.684	0.697	0.681	0.658	0.691	0.652	0.821	0.784	0.799	0.869	0.832	0.794	0.767	0.741
chr13:101680563-101683663	Pik3r1	18	-	TE	0.23663	0.40028	-0.16366	0.954	K1	0.9987	Pik3r1	18	-	TE	0.3651	0.076	0.328,0.404	437	K1	0.9468	17-18:0.3651	NA	NA	0.2296	0.1952	0.1944	0.2178	0.1778	0.2644	0.2381	0.4723	0.3164	0.4325	0.4507	0.3168	0.4784	0.3216	0.4068
chr13:101683664-101685069	Pik3r1	17	-	TE	0.76341	0.5998	0.16361	0.965	K1	0.9987	Pik3r1	17	-	TE	0.6349	0.076	0.596,0.672	437	K1	0.9468	00:17:00.635000	NA	NA	0.7704	0.8048	0.8056	0.7822	0.8222	0.7356	0.7619	0.5277	0.6836	0.5675	0.5493	0.6832	0.5216	0.6784	0.5932
chr13:108388541-108388702	Depdc1b	12	+	TE	0.2818	0.092066	0.18973	0.901	K1	0.9604	Depdc1b	12	+	TE	0.3834	0.052	0.358,0.41	953	K1	0.9604	00:12:00.383000	NA	NA	0.1661	0.2733	0.2453	0.2837	0.3633	0.3053	0.2311	0	0.1885	0	0	0.1169	0.339	0.0842	0
chr13:108388703-108389585	Depdc1b	13	+	TE	0.71836	0.90817	-0.1898	0.909	K1	0.9604	Depdc1b	13	+	TE	0.6166	0.052	0.59,0.642	953	K1	0.9604	12-13:0.6166	NA	NA	0.8339	0.7267	0.7547	0.7163	0.6367	0.6947	0.7689	1	0.8115	1	1	0.8831	0.661	0.9158	1
chr13:12451401-12451427	Lgals8	14	-	CE	0.91916	0.639	0.28016	0.998	K4	2.2143	Lgals8	14	-	CE	0.841	0.118	0.772,0.89	104	K1	0.6326	13-14-15:0.8407	13-15:0.1593	13-14:43.0,13-15:9.0,14-15:52.0	0.939	0.933	0.972	0.882	0.978	0.953	0.912	0.45	0.745	0.623	0.762	0.738	0.658	0.583	0.571
chr13:55132741-55134825	Zfp346	14	+	TE	0.87116	0.97919	-0.10803	0.917	K2	0.8649	Zfp346	14	+	TE	1	0.006	0.994,1.0	519	K2	0	12-13-14:1.0	NA	NA	0.7129	0.7952	0.8613	0.9719	0.883	0.899	0.856	1	1	0.8469	1	1	1	1	1
chr13:58391142-58391238	Hnrnpk	28	-	TE	0.14313	0.27577	-0.13264	1	K2	1.5752	Hnrnpk	28	-	TE	0.1614	0.011	0.156,0.167	12900	K2	1.4404	26-27-28:0.1614	NA	NA	0.1534	0.1272	0.1237	0.1367	0.144	0.1489	0.1495	0.2875	0.2729	0.2862	0.3169	0.2913	0.2947	0.2459	0.2101
chr13:58391337-58392416	Hnrnpk	26	-	TE	0.53494	0.38396	0.15098	0.992	K2	1.5752	Hnrnpk	26	-	TE	0.5208	0.014	0.514,0.528	12900	K2	1.4404	00:26:00.521000	NA	NA	0.4973	0.5411	0.6054	0.5158	0.497	0.5227	0.5788	0.4181	0.2917	0.4388	0.3879	0.3854	0.3169	0.4151	0.4178
chr13:94547755-94547893	Ap3b1	26	+	CE	0.99011	0.88134	0.10877	0.998	K2	0.8111	Ap3b1	26	+	CE	1	0.015	0.985,1.0	194	K0	0	25-26-27:1.0	NA	25-26:95.0,26-27:99.0	1	0.977	1	0.977	1	1	1	0.924	0.907	0.82	0.844	0.904	0.927	0.881	0.871
chr14:25662940-25664719	Zmiz1	26	+	TE	0.12136	0.0014185	0.11994	0.987	K1	0.8604	Zmiz1	26	+	TE	0	0.0039	6.86e-5,0.004	747	K1	0	00:26:00	NA	NA	0.0284	0.2837	0.2298	0.0527	0.1849	0.1799	0.0044	0	0	0	0	0	0	0	0
chr14:25664720-25666743	Zmiz1	27	+	TE	0.87869	0.99856	-0.11987	0.99	K1	0.8604	Zmiz1	27	+	TE	1	0.004	0.996,1.0	747	K1	0	26-27:1.0	NA	NA	0.9716	0.7163	0.7702	0.9473	0.8151	0.8201	0.9956	1	1	1	1	1	1	1	1
chr14:60760876-60764549	Spata13	15	+	TE	0.94916	0.64325	0.30591	0.92	K1	1	Spata13	15	+	TE	0.9495	0.014	0.942,0.956	2470	K1	0.2886	00:15:00.950000	NA	NA	0.9495	0.9495	0.9495	0.9495	0.9495	0.9495	0.9495	0.5	0.2021	0.5317	0.6473	0.9495	0.7923	0.5743	0.9495
chr14:60764550-60764556	Spata13	16	+	TE	0.050875	0.35673	-0.30586	0.922	K1	1	Spata13	16	+	TE	0.0505	0.0145	0.0438,0.0583	2470	K1	0.2886	15-16:0.05053	NA	NA	0.0505	0.0505	0.0505	0.0505	0.0505	0.0505	0.0505	0.5	0.7979	0.4683	0.3527	0.0505	0.2077	0.4257	0.0505
chr15:100692864-100693466	Galnt6	14	-	TE	0.13954	0.026587	0.11295	0.951	K2	1.1928	Galnt6	14	-	TE	0.0728	0.0366	0.0569,0.0935	550	K2	0.451	00:14:00.073000	NA	NA	0.137	0.2785	0.1261	0.1086	0.1059	0.1531	0.1259	0	0	0	0.0206	0.0513	0	0.003	0.1289
chr15:6644762-6644899	Fyb	11	+	CE	0.058752	0.27971	-0.22095	1	K2	1.0305	Fyb	11	+	CE	0.0882	0.0699	0.0601,0.13	179	K1	0.4302	10-11-12:0.08815	10-12:0.9119	10-11:16.0,10-12:150.0,11-12:13.0	0.0476	0.0858	0.0323	0.0457	0.0372	0.0356	0.0591	0.199	0.253	0.255	0.312	0.28	0.329	0.377	0.22
chr15:81688306-81688315	L3mbtl2	23	+	TE	0.043372	0.21263	-0.16926	0.912	K1	0.9953	L3mbtl2	23	+	TE	0	0.0072	0.000125,0.00728	409	K1	0	22-23:0.0	NA	NA	0	0.1765	0	0	0	0.1546	0	0.2455	0.0919	0	0.1868	0.2932	0.2952	0.1182	0.4597
chr15:83137468-83137554	Poldip3	4	-	CE	0.80133	0.56488	0.23645	1	K2	1.2479	Poldip3	4	-	CE	0.814	0.063	0.78,0.843	419	K1	0.6932	3-4-5:0.8139	3-5:0.1861	3-4:217.0,3-5:43.0,4-5:159.0	0.741	0.788	0.812	0.805	0.814	0.807	0.839	0.621	0.506	0.586	0.596	0.614	0.584	0.491	0.527
chr15:96642128-96642343	Slc38a1	2	-	AF	0.64754	0.47698	0.17056	0.969	K1	1	Slc38a1	2	-	AF	0.616	0.088	0.571,0.659	328	K1	0.9609	2-4:0.6159	1-4:0.3841	1-4:126.0,2-4:202.0,3-4:33.0	0.602	0.594	0.644	0.68	0.738	0.67	0.644	0.587	0.496	0.371	0.464	0.508	0.37	0.498	0.526
chr16:14192829-14192918	Nde1	14	+	TE	0.53454	0.13317	0.40138	0.955	K2	1.5709	Nde1	14	+	TE	0.3825	0.048	0.359,0.407	1110	K2	1.3989	13-14:0.3825	NA	NA	0.409	0.585	0.5222	0.608	0.7167	0.639	0.4141	0.0139	0.002	0.3336	0.2454	0	0.4514	0	0.014
chr16:14192919-14192928	Nde1	15	+	TE	0.044959	0.51383	-0.46888	0.997	K2	1.5709	Nde1	15	+	TE	0.1202	0.032	0.105,0.137	1110	K2	1.3989	13-14-15:0.1202	NA	NA	0.1593	0	0	0.0359	0	0.0375	0	0.7372	0.5189	0.2764	0.3674	0.6555	0.3541	0.7234	0.476
chr16:14447478-14447645	Abcc1	18	+	CE	0.95274	0.74219	0.21055	0.93	K2	1.5424	Abcc1	18	+	CE	0.934	0.114	0.854,0.968	56	K1	0.3505	17-18-19-20:0.9341	17-20:0.06593	17-18:32.0,17-20:2.0,18-19:22.0,19-20:31.0	0.929	0.972	1	1	0.936	0.961	1	0.734	0.812	0.8	0.45	0.938	0.711	0.943	0.652
chr16:17105993-17106055	Ppil2	7	-	CE	0.97399	0.87216	0.10183	0.999	K3	1.0947	Ppil2	7	-	CE	0.979	0.018	0.968,0.986	693	K2	0.3338	4-6-7-8-9:0.02881,4-5-6-7-8-9:0.9503	4-9:0.02086	4-5:211.0,4-6:7.0,4-8:1.0,4-9:7.0,5-6:339.0,6-7:315.0,6-8:2.0,7-8:371.0,8-9:390.0	0.961	0.988	0.984	0.958	0.973	0.977	0.98	0.874	0.831	0.923	0.839	0.908	0.879	0.895	0.836
chr16:21800775-21800836	1300002E11Rik	7	+	CE	0.30114	0.43634	-0.1352	0.953	K5	2.978	1300002E11Rik	7	+	CE	0.382	0.129	0.32,0.449	151	K4	2.0045	5-7-8-9-10-11-12:0.009804,5-7-8-9-10-14:0.0546,5-7-8-10-11-12:0.002024,5-7-8-10-14:0.01671,5-7-8-14:0.1418,5-7-14:0.01706,5-6-7-8-9-10-11-12:0.008462,5-6-7-8-9-10-14:0.03636,5-6-7-8-10-11-12:0.002146,5-6-7-8-10-14:0.01219,5-6-7-8-14:0.07079,5-6-7-14:0.009822	5-14:0.6182	5-6:10.0,5-7:18.0,5-13:2.0,5-14:69.0,6-7:16.0,7-8:44.0,7-14:4.0,8-9:16.0,8-10:6.0,8-14:29.0,9-10:16.0,10-11:3.0,10-14:8.0,11-12:1.0,13-14:6.0	0.228	0.302	0.264	0.327	0.297	0.268	0.322	0.405	0.379	0.367	0.493	0.462	0.425	0.46	0.495
chr16:21801281-21801356	1300002E11Rik	8	+	CE	0.28378	0.41597	-0.13219	0.939	K5	2.978	1300002E11Rik	8	+	CE	0.355	0.121	0.297,0.418	168	K4	2.0045	5-7-8-9-10-11-12:0.009804,5-7-8-9-10-14:0.0546,5-6-7-8-9-10-11-12:0.008462,5-6-7-8-9-10-14:0.03636,5-7-8-10-11-12:0.002024,5-7-8-10-14:0.01671,5-6-7-8-10-11-12:0.002146,5-6-7-8-10-14:0.01219,5-7-8-14:0.1418,5-6-7-8-14:0.07079	5-14:0.6182,5-7-14:0.01706,5-6-7-14:0.009822	5-6:10.0,5-7:18.0,5-13:2.0,5-14:69.0,6-7:16.0,7-8:44.0,7-14:4.0,8-9:16.0,8-10:6.0,8-14:29.0,9-10:16.0,10-11:3.0,10-14:8.0,11-12:1.0,13-14:6.0	0.219	0.282	0.238	0.299	0.297	0.238	0.322	0.365	0.359	0.337	0.474	0.458	0.402	0.473	0.451
chr16:21802955-21803097	1300002E11Rik	10	+	CE	0.14809	0.28136	-0.13327	0.948	K5	3.0281	1300002E11Rik	10	+	CE	0.142	0.099	0.101,0.2	135	K4	2.0045	5-7-8-10-11-12:0.002024,5-6-7-8-10-11-12:0.002146,5-7-8-10-14:0.01671,5-6-7-8-10-14:0.01219,5-7-8-9-10-11-12:0.009804,5-6-7-8-9-10-11-12:0.008462,5-7-8-9-10-14:0.0546,5-6-7-8-9-10-14:0.03636	5-14:0.6182,5-7-14:0.01706,5-6-7-14:0.009822,5-7-8-14:0.1418,5-6-7-8-14:0.07079	5-6:10.0,5-7:18.0,5-13:2.0,5-14:69.0,6-7:16.0,7-8:44.0,7-14:4.0,8-9:16.0,8-10:6.0,8-14:29.0,9-10:16.0,10-11:3.0,10-14:8.0,11-12:1.0,13-14:6.0	0.127	0.116	0.145	0.148	0.132	0.111	0.218	0.213	0.22	0.207	0.289	0.395	0.298	0.314	0.3
chr16:31871847-31872261	Dlg1	35	+	TE	0.10973	0.0036767	0.10605	0.988	K3	1.6186	Dlg1	35	+	TE	0.14	0.072	0.108,0.18	252	K3	1.4975	34-35:0.14	NA	NA	0.0983	0.0418	0	0	0.1594	0.2248	0.1854	0	0	0	0	0	0	0	0
chr16:32471297-32474704	Pcyt1a	14	+	TE	0.17553	0.0046173	0.17091	0.987	K2	1.2855	Pcyt1a	14	+	TE	0.2189	0.095	0.176,0.271	203	K2	1.1755	00:14:00.219000	NA	NA	0.3977	0.0073	0.0326	0.2087	0.0968	0.3555	0.0713	0	0	0	0	0	0	0	0
chr16:33013144-33015647	Lrch3	28	+	TE	0.62837	0.88942	-0.26105	0.938	K2	1.6284	Lrch3	28	+	TE	0.5224	0.068	0.488,0.556	575	K2	1.4548	25-26-27-28:0.5224	NA	NA	0.738	0.5027	0.703	0.8106	0.5034	0.5959	0.6556	0.9376	0.7899	0.6991	0.7618	0.9417	0.9998	0.9926	1
chr16:3945007-3945609	Nlrc3	20	-	TE	0.77401	0.95417	-0.18016	0.961	K1	0.9615	Nlrc3	20	-	TE	0.7373	0.047	0.713,0.76	950	K1	0.8308	19-20:0.7373	NA	NA	0.8998	0.846	0.7359	0.8503	0.615	0.769	0.7424	0.9622	1	1	0.8756	1	0.995	0.974	0.8311
chr16:3945610-3947539	Nlrc3	19	-	TE	0.22592	0.045969	0.17996	0.96	K1	0.9615	Nlrc3	19	-	TE	0.2627	0.047	0.24,0.287	950	K1	0.8308	00:19:00.263000	NA	NA	0.1002	0.154	0.2641	0.1497	0.385	0.231	0.2576	0.0378	0	0	0.1244	0	0.005	0.026	0.1689
chr16:3976329-3976545	Nlrc3	2	-	TS	0.12991	0.30259	-0.17267	0.911	K1	0.9992	Nlrc3	2	-	TS	0.1251	0.1312	0.0758,0.207	70	K1	0.5438	1-2:0.1251	NA	NA	0.092	0.1061	0.0964	0.1026	0.0208	0.2364	0.1865	0.3549	0.1404	0.4833	0.2442	0.2858	0.3176	0.2501	0.3042
chr16:3976546-3976632	Nlrc3	1	-	TS	0.87037	0.69722	0.17315	0.93	K1	0.9992	Nlrc3	1	-	TS	0.8749	0.131	0.793,0.924	70	K1	0.5438	00:02:00.875000	NA	NA	0.908	0.8939	0.9036	0.8974	0.9792	0.7636	0.8135	0.6451	0.8596	0.5167	0.7558	0.7142	0.6824	0.7499	0.6958
chr16:44085645-44087516	Atp6v1a	17	-	TE	0.37766	0.20851	0.16915	0.903	K1	0.9992	Atp6v1a	17	-	TE	0.4802	0.043	0.459,0.502	1440	K1	0.9989	00:17:00.480000	NA	NA	0.2942	0.409	0.4226	0.3299	0.3264	0.5171	0.2419	0.2144	0.2703	0.3381	0.1319	0.0125	0.2122	0.2727	0.2119
chr16:55899888-55904950	Cep97	24	-	TE	0.1299	0.26022	-0.13032	0.971	K2	1.4356	Cep97	24	-	TE	0.1679	0.081	0.132,0.213	225	K2	1.2891	22-23-24:0.1679	NA	NA	0.1043	0.1103	0.1247	0.1212	0.0918	0.126	0.1758	0.3173	0.3445	0.2402	0.1857	0.2133	0.3326	0.2019	0.2299
chr16:91714749-91714826	Cryzl1	7	-	CE	0.98278	0.76168	0.2211	1	K2	1.0036	Cryzl1	7	-	CE	1	0.023	0.977,1.0	130	K0	0	6-7-8:1.0	NA	6-7:55.0,7-8:75.0	1	1	0.944	0.991	0.989	1	0.984	0.852	0.834	0.755	0.688	0.711	0.787	0.726	0.761
chr17:25782016-25782791	Narfl	12	+	TE	0.87121	0.75546	0.11576	0.965	K1	0.8994	Narfl	12	+	TE	0.9164	0.046	0.89,0.936	398	K1	0.4148	00:12:00.916000	NA	NA	0.792	0.8989	0.8804	0.9128	0.8534	0.8912	0.8372	0.8198	0.7642	0.7299	0.7453	0.6845	0.7796	0.7425	0.7876
chr17:25782792-25783332	Narfl	13	+	TE	0.12864	0.24449	-0.11586	0.973	K1	0.8994	Narfl	13	+	TE	0.0836	0.0461	0.0639,0.11	398	K1	0.4148	12-13:0.08363	NA	NA	0.208	0.1011	0.1196	0.0872	0.1466	0.1088	0.1628	0.1802	0.2358	0.2701	0.2547	0.3155	0.2204	0.2575	0.2124
chr17:44604001-44606259	Runx2	21	-	TE	0.39147	0.58095	-0.18948	0.932	K3	1.5726	Runx2	21	-	TE	0.4034	0.068	0.37,0.438	572	K3	1.3023	17-18-19-20-21:0.4034	NA	NA	0.3666	0.5019	0.4784	0.3768	0.274	0.3327	0.3957	0.508	0.6741	0.406	0.6009	0.6122	0.7623	0.6025	0.4827
chr17:5341363-5343505	Arid1b	22	+	TE	0.7099	0.56789	0.14201	0.91	K1	0.9998	Arid1b	22	+	TE	0.7163	0.1	0.663,0.763	216	K1	0.8604	00:22:00.716000	NA	NA	0.6527	0.7147	0.7343	0.7551	0.7715	0.6515	0.7015	0.7145	0.6127	0.4926	0.5765	0.3866	0.5336	0.6445	0.5893
chr17:56303321-56303399	Uhrf1	1	+	TS	0.45514	0.17957	0.27557	0.928	K1	0.9994	Uhrf1	1	+	TS	0.3963	0.096	0.349,0.445	278	K1	0.9687	00:02:00.396000	NA	NA	0.4579	0.3416	0.5142	0.5387	0.605	0.353	0.437	0.2996	0.0868	0.0409	0.2825	0.1837	0.0696	0.4304	0
chr17:56303400-56303561	Uhrf1	2	+	TS	0.54446	0.8202	-0.27574	0.928	K1	0.9994	Uhrf1	2	+	TS	0.6037	0.096	0.555,0.651	278	K1	0.9687	1-2:0.6037	NA	NA	0.5421	0.6584	0.4858	0.4613	0.395	0.647	0.563	0.7004	0.9132	0.9591	0.7175	0.8163	0.9304	0.5696	1
chr17:57311784-57311900	Vav1	24	+	CE	0.97645	0.54446	0.43199	1	K4	1.1672	Vav1	24	+	CE	0.981	0.017	0.971,0.988	736	K1	0.1348	23-24-25:0.9812	23-25:0.01884	23-24:335.0,23-25:7.0,24-25:394.0	0.972	0.983	0.992	0.984	0.967	0.97	0.972	0.61	0.591	0.574	0.504	0.498	0.532	0.538	0.512
chr17:78949405-78950548	Prkd3	26	-	TE	0.33755	0.51578	-0.17823	0.946	K2	1.4298	Prkd3	26	-	TE	0.4045	0.072	0.369,0.441	510	K2	0.9735	24-25-26:0.4045	NA	NA	0.3619	0.2397	0.2975	0.3921	0.4204	0.2629	0.3159	0.424	0.5611	0.6482	0.4774	0.4352	0.5642	0.4202	0.5943
chr17:78950549-78951640	Prkd3	25	-	TE	0.63959	0.48479	0.15479	0.936	K2	1.4298	Prkd3	25	-	TE	0.5955	0.072	0.559,0.631	510	K2	0.9735	24-25:0.5955	NA	NA	0.6381	0.7603	0.7025	0.6079	0.5796	0.5524	0.6841	0.576	0.4389	0.3518	0.5226	0.5648	0.4358	0.5798	0.4057
chr18:34312005-34318608	Apc	19	+	TE	0.65855	0.43458	0.22397	0.908	K1	1	Apc	19	+	TE	0.44	0.087	0.397,0.484	352	K1	0.9896	00:19:00.440000	NA	NA	0.8005	0.5943	0.7323	0.6484	0.6818	0.7362	0.6406	0.4472	0.1278	0.5022	0.5333	0.4743	0.3256	0.5184	0.5416
chr18:34318609-34322189	Apc	20	+	TE	0.3414	0.56589	-0.22449	0.91	K1	1	Apc	20	+	TE	0.56	0.087	0.516,0.603	352	K1	0.9896	19-20:0.56	NA	NA	0.1995	0.4057	0.2677	0.3516	0.3182	0.2638	0.3594	0.5528	0.8722	0.4978	0.4667	0.5257	0.6744	0.4816	0.4584
chr18:39414482-39414634	Nr3c1	12	-	TE	0.12001	0.0021753	0.11783	0.964	K2	1.9211	Nr3c1	12	-	TE	0.0752	0.0405	0.0578,0.0983	464	K2	1.7005	00:12:00.075000	NA	NA	0	0.2359	0	0.3591	0	0.0992	0.1784	0	0	0	0	0	0	0	0
chr19:3796640-3796708	Suv420h1	14	+	CE	0.81063	0.94301	-0.13238	0.909	K4	2.3636	Suv420h1	14	+	CE	0.73	0.174	0.633,0.807	68	K4	2.1225	7-13-14-15:0.0331,7-12-13-14-15:0.5268,7-10-12-13-14-15:0.1132,7-10-11-12-13-14-15:0.05721	7-15:0.05554,7-13-15:0.00026,7-12-13-15:0.1788,7-10-12-13-15:0.02332,7-10-11-12-13-15:0.01178	7-10:9.0,7-12:21.0,7-13:1.0,7-15:2.0,10-11:1.0,10-12:3.0,11-12:3.0,12-13:33.0,13-14:23.0,13-15:9.0,14-15:34.0	0.8	1	0.77	0.773	0.824	0.922	0.733	0.965	0.975	1	0.918	1	0.91	1	0.881
chr19:41558311-41559781	Lcor	9	+	TE	0.19881	0.015308	0.1835	0.933	K1	0.991	Lcor	9	+	TE	0.3402	0.183	0.256,0.439	70	K1	0.925	00:09:00.340000	NA	NA	0	0	0	0.1114	0.3055	0.4443	0.3363	0	0	0	0.0503	0	0	0	0
chr19:41559782-41562246	Lcor	10	+	TE	0.80096	0.98501	-0.18405	0.933	K1	0.991	Lcor	10	+	TE	0.6598	0.183	0.561,0.744	70	K1	0.925	9-10:0.6598	NA	NA	1	1	1	0.8886	0.6945	0.5557	0.6637	1	1	1	0.9497	1	1	1	1
chr19:4787361-4788042	Rbm4	6	-	CE	0.60838	0.47874	0.12964	0.96	K1	0.9995	Rbm4	6	-	CE	0.583	0.128	0.517,0.645	159	K1	0.9802	5-6-7:0.5826	5-7:0.4174	5-6:54.6,5-7:42.0,6-7:62.7	0.586	0.603	0.618	0.597	0.595	0.704	0.587	0.46	0.53	0.564	0.466	0.43	0.487	0.43	0.459
chr19:8840519-8840568	Bscl2	5	+	AF	0.30614	0.48012	-0.17398	0.967	K1	0.9998	Bscl2	5	+	AF	0.245	0.114	0.193,0.307	151	K1	0.8033	5-6:0.245	4-6:0.755	4-6:114.0,5-6:37.0	0.348	0.292	0.339	0.341	0.34	0.236	0.286	0.509	0.478	0.41	0.538	0.474	0.466	0.383	0.581
chr2:11471433-11471790	Pfkfb3	28	-	TE	0.10517	0.34934	-0.24418	0.965	K3	1.8477	Pfkfb3	28	-	TE	0.0349	0.0454	0.0197,0.0651	192	K3	0.9855	24-25-26-27-28:0.03494	NA	NA	0.0184	0	0.1839	0.1799	0.1776	0.0734	0.1379	0.4361	0.1839	0.3515	0.3975	0.1615	0.3671	0.6252	0.255
chr2:119547697-119547720	Chp1	1	+	TS	0.53906	0.23247	0.30659	0.923	K1	0.9996	Chp1	1	+	TS	0.4172	0.213	0.315,0.528	55	K1	0.9801	00:02:00.417000	NA	NA	0.6607	0.6467	0.4876	0.352	0.6623	0.5439	0.5489	0.3945	0	0.2567	0.4505	0.3051	0.369	0	0
chr2:119547721-119547917	Chp1	2	+	TS	0.46108	0.76655	-0.30547	0.907	K1	0.9996	Chp1	2	+	TS	0.5828	0.213	0.472,0.685	55	K1	0.9801	1-2:0.5828	NA	NA	0.3393	0.3533	0.5124	0.648	0.3377	0.4561	0.4511	0.6055	1	0.7433	0.5495	0.6949	0.631	1	1
chr2:121543405-121544860	Wdr76	21	+	TE	0.66738	0.94779	-0.28041	0.926	K2	1.4833	Wdr76	21	+	TE	1	0.028	0.972,1.0	104	K2	0	19-20-21:1.0	NA	NA	0.565	0.6379	0.4857	0.532	0.7042	1	0.444	1	0.9589	1	1	1	0.72	1	1
chr2:129827774-129828974	Stk35	4	+	TE	0.50239	0.22477	0.27762	0.984	K1	0.9998	Stk35	4	+	TE	0.5378	0.122	0.476,0.598	177	K1	0.9959	00:04:00.538000	NA	NA	0.448	0.5213	0.5398	0.6527	0.5081	0.3361	0.4811	0.2662	0.2456	0.1487	0.3099	0.1845	0.1476	0.1191	0.3462
chr2:129828975-129832287	Stk35	5	+	TE	0.49645	0.77514	-0.27869	0.989	K1	0.9998	Stk35	5	+	TE	0.4622	0.122	0.402,0.524	177	K1	0.9959	4-5:0.4622	NA	NA	0.552	0.4787	0.4602	0.3473	0.4919	0.6639	0.5189	0.7338	0.7544	0.8513	0.6901	0.8155	0.8524	0.8809	0.6538
chr2:166566342-166566959	Prex1	44	-	TE	0.57142	0.73557	-0.16415	0.974	K2	1.4137	Prex1	44	-	TE	0.6101	0.049	0.585,0.634	1070	K2	0.9648	42-43-44:0.6101	NA	NA	0.5681	0.5679	0.5706	0.5506	0.5672	0.5783	0.5593	0.6951	0.8099	0.662	0.6753	0.8077	0.8725	0.7456	0.6187
chr2:174346242-174346502	Gnas	25	+	TE	0.24676	0.096673	0.15009	0.937	K2	1.5755	Gnas	25	+	TE	0.2062	0.038	0.188,0.226	1170	K2	1.5265	00:25:00.206000	NA	NA	0.2837	0.3013	0.2646	0.2306	0.2599	0.2281	0.198	0.1123	0.1832	0.2549	0.104	0.0275	0.024	0	0.0641
chr2:24790795-24791142	Ehmt1	36	-	TE	0.28251	0.38994	-0.10743	0.906	K3	1.6459	Ehmt1	36	-	TE	0.3417	0.072	0.307,0.379	461	K3	1.5622	33-34-35-36:0.3417	NA	NA	0.2556	0.2724	0.2156	0.297	0.3147	0.2781	0.2803	0.3449	0.3109	0.4762	0.3949	0.4479	0.3875	0.4838	0.2693
chr2:29930470-29931095	Odf2	37	+	TE	0.19499	0.087503	0.10749	0.93	K2	1.3995	Odf2	37	+	TE	0.0337	0.0154	0.027,0.0424	1500	K2	0.9395	00:37:00.034000	NA	NA	0.2532	0.222	0.2212	0.2368	0.1707	0.1847	0.2341	0.1323	0.0702	0.1241	0.0429	0.1357	0.001	0.0787	0.1096
chr2:3461112-3464130	Dclre1c	23	+	TE	0.27874	0.50171	-0.22297	0.911	K2	1.0261	Dclre1c	23	+	TE	0.2456	0.162	0.175,0.337	74	K2	0.842	21-22-23:0.2456	NA	NA	0.2814	0.2018	0.2084	0.2329	0.4873	0.1942	0.3335	0.4289	0.434	0.7314	0.3954	0.5929	0.4392	0.5518	0.4441
chr2:73429610-73430038	Wipf1	12	-	TE	0.42839	0.69699	-0.26859	0.989	K2	0.9985	Wipf1	12	-	TE	0.5449	0.028	0.531,0.559	3320	K2	0.9942	10-11-12:0.5449	NA	NA	0.4073	0.3541	0.477	0.4461	0.3481	0.3733	0.4761	0.7825	0.6131	0.7978	0.649	0.5636	0.8438	0.6717	0.6549
chr2:73430039-73432146	Wipf1	11	-	TE	0.57145	0.30319	0.26826	0.986	K2	0.9985	Wipf1	11	-	TE	0.4551	0.028	0.441,0.469	3320	K2	0.9942	10-11:0.4551	NA	NA	0.5927	0.6459	0.523	0.5539	0.6519	0.6267	0.5239	0.2175	0.3869	0.2022	0.351	0.4364	0.1562	0.3283	0.3451
chr2:73818266-73819148	Atf2	22	-	TE	0.17772	0.048103	0.12961	0.94	K2	1.4896	Atf2	22	-	TE	0.1442	0.042	0.125,0.167	754	K2	1.2822	00:22:00.144000	NA	NA	0.1191	0.2146	0.0458	0.195	0.2409	0.2561	0.2005	0	0.1551	0	0.1017	0.0439	0.0117	0	0.0632
chr2:91013403-91013490	Celf1	22	+	RI	0.16564	0.27413	-0.10849	0.97	K2	1.3147	Celf1	22	+	RI	0.16	0.077	0.126,0.203	243	K2	0.987	21-22-23-24:0.16	21-23-24:0.7685,21-24:0.07147	21-22:32.0,21-23:177.0,21-24:9.0,22-23:25.0,23-24:20.0	0.157	0.173	0.175	0.188	0.131	0.147	0.175	0.197	0.272	0.318	0.279	0.352	0.283	0.2	0.277
chr2:94001425-94001513	Alkbh3	10	-	CE	0.74934	0.85057	-0.10124	0.962	K4	1.3169	Alkbh3	10	-	CE	0.764	0.1	0.71,0.81	193	K2	0.9496	9-10-11-12:0.7644	9-11-12:0.1924,9-12:0.04319	9-10:81.0,9-11:20.0,9-12:5.0,10-11:87.0,11-12:122.0	0.786	0.779	0.76	0.711	0.809	0.683	0.717	0.859	0.827	0.858	0.858	0.844	0.875	0.898	0.806
chr3:135584655-135585277	Nfkb1	27	-	TE	0.67266	0.83179	-0.15912	0.956	K1	0.9909	Nfkb1	27	-	TE	0.596	0.057	0.567,0.624	783	K1	0.9732	26-27:0.596	NA	NA	0.7032	0.6918	0.7114	0.7065	0.6596	0.7581	0.556	0.8967	0.9151	0.9036	0.8737	0.7264	0.742	0.8255	0.7752
chr3:135585278-135585515	Nfkb1	26	-	TE	0.32758	0.16826	0.15931	0.937	K1	0.9909	Nfkb1	26	-	TE	0.404	0.057	0.376,0.433	783	K1	0.9732	00:26:00.404000	NA	NA	0.2968	0.3082	0.2886	0.2935	0.3404	0.2419	0.444	0.1033	0.0849	0.0964	0.1263	0.2736	0.258	0.1745	0.2248
chr3:142303328-142303421	Pdlim5	20	-	TE	0.65302	0.11076	0.54226	0.916	K3	1.0277	Pdlim5	20	-	TE	0.9242	0.098	0.86,0.958	84	K3	0.4631	00:20:00.924000	NA	NA	0.963	0.9394	0	0.7474	0.8081	0	0.8788	0	0	0	0	0	0	0.808	0
chr3:16215007-16216855	Ythdf3	9	+	TE	0.1109	0.0012138	0.10969	0.981	K2	1.554	Ythdf3	9	+	TE	0.0654	0.0283	0.0529,0.0812	835	K2	1.2745	8-9:0.06541	NA	NA	0	0.2767	0.0239	0.0667	0.2042	0.2437	0	0	0	0.0005	0	0	0	0	0
chr3:16216856-16217037	Ythdf3	10	+	TE	0.36233	0.50916	-0.14683	0.962	K2	1.554	Ythdf3	10	+	TE	0.4143	0.056	0.387,0.443	835	K2	1.2745	8-9-10:0.4143	NA	NA	0.4049	0.2907	0.4387	0.3903	0.3286	0.2219	0.4064	0.5015	0.5143	0.5184	0.5958	0.4453	0.5164	0.5103	0.471
chr3:22215294-22216594	Tbl1xr1	23	+	TE	0.14306	0.26697	-0.12391	0.947	K2	1.443	Tbl1xr1	23	+	TE	0.2694	0.04	0.25,0.29	1320	K2	1.0854	20-21-22-23:0.2694	NA	NA	0.1631	0.117	0.1155	0.1595	0.1029	0.0831	0.1302	0.1616	0.2735	0.2833	0.3203	0.2776	0.3363	0.1988	0.282
chr3:34058082-34058168	Fxr1	16	+	RI	0.25587	0.3717	-0.11583	0.93	K2	1.0618	Fxr1	16	+	RI	0.254	0.124	0.197,0.321	131	K1	0.8169	15-16-17:0.2536	15-17:0.7464	15-16:22.0,15-17:78.0,16-17:31.0	0.269	0.24	0.221	0.251	0.27	0.283	0.23	0.314	0.392	0.348	0.337	0.383	0.46	0.438	0.285
chr3:51415148-51416015	Naa15	1	+	TS	0.78169	0.57243	0.20926	0.92	K1	0.9896	Naa15	1	+	TS	0.7667	0.102	0.711,0.813	185	K1	0.7837	00:02:00.767000	NA	NA	0.7849	0.7891	0.7889	0.8451	0.8272	0.7499	0.7256	0.4291	0.5907	0.56	0.3163	0.6924	0.6137	0.6817	0.7131
chr3:51416016-51416376	Naa15	2	+	TS	0.21791	0.42627	-0.20836	0.931	K1	0.9896	Naa15	2	+	TS	0.2333	0.102	0.187,0.289	185	K1	0.7837	1-2:0.2333	NA	NA	0.2151	0.2109	0.2111	0.1549	0.1728	0.2501	0.2744	0.5709	0.4093	0.44	0.6837	0.3076	0.3863	0.3183	0.2869
chr3:60629381-60629381	Mbnl1	20	+	TE	0.29809	0.11514	0.18296	0.975	K3	2.3075	Mbnl1	20	+	TE	0.2968	0.017	0.288,0.305	7730	K3	1.7971	17-18-19-20:0.2968	NA	NA	0.3236	0.4231	0.2274	0.3507	0.2339	0.3448	0.1836	0.1141	0.1	0.0975	0.1347	0.063	0.0765	0.0971	0.2375
chr3:60629732-60629748	Mbnl1	22	+	TE	0.35282	0.57174	-0.21892	0.979	K3	2.3075	Mbnl1	22	+	TE	0.3479	0.018	0.339,0.357	7730	K3	1.7971	17-18-19-20-21-22:0.3479	NA	NA	0.4542	0.3626	0.4087	0.3661	0.3746	0.1718	0.3358	0.568	0.6058	0.4052	0.5879	0.6398	0.6408	0.5984	0.5282
chr3:89429100-89430015	Shc1	17	+	TE	0.7512	0.91203	-0.16083	0.905	K2	1.1911	Shc1	17	+	TE	0.8281	0.029	0.813,0.842	1860	K2	0.6622	16-17:0.8281	NA	NA	0.7608	0.5724	0.6813	0.8201	0.7474	0.9119	0.6884	1	0.937	0.9386	0.8438	0.9917	0.9307	0.7334	0.9244
chr3:89998678-89998697	Hax1	1	-	TS	0.0035318	0.15337	-0.14984	0.955	K2	1.8319	Hax1	1	-	TS	0	0.0081	0.000142,0.00826	360	K2	1.4005	00:04:00	NA	NA	0	0	0	0	0	0	0	0.4028	0.0503	0.2082	0.0107	0	0.1619	0	0.3744
chr4:103328838-103328966	Oma1	6	+	CE	0.81294	0.5887	0.22425	0.986	K3	1.1495	Oma1	6	+	CE	0.841	0.077	0.798,0.875	243	K1	0.6322	5-6-7:0.8409	5-7:0.1591	5-6:127.0,5-7:21.0,6-7:95.0	0.7	0.835	0.888	0.832	0.855	0.759	0.812	0.699	0.508	0.699	0.562	0.673	0.553	0.446	0.578
chr4:11053432-11053488	Ndufaf6	8	-	CE	0.9126	0.79011	0.12249	0.971	K1	0.8731	Ndufaf6	8	-	CE	0.889	0.076	0.844,0.92	187	K1	0.5032	7-8-9:0.8889	7-9:0.1111	7-8:95.0,7-9:11.0,8-9:81.0	0.887	0.946	0.941	0.955	0.932	0.865	0.914	0.79	0.835	0.766	0.826	0.827	0.707	0.846	0.747
chr4:116123479-116123659	Rad54l	2	-	TS	0.98143	0.76965	0.21178	0.934	K1	0.9955	Rad54l	2	-	TS	1	0.025	0.975,1.0	115	K1	0	1-2:1.0	NA	NA	1	1	1	1	0.9708	1	0.9343	0.7806	0.6787	1	0.4596	0.9734	0.8879	0.8915	0.5394
chr4:116123660-116123685	Rad54l	1	-	TS	0.018878	0.23059	-0.21171	0.932	K1	0.9955	Rad54l	1	-	TS	0	0.0251	0.000442,0.0255	115	K1	0	00:02:00	NA	NA	0	0	0	0	0.0292	0	0.0657	0.2194	0.3213	0	0.5404	0.0266	0.1121	0.1085	0.4606
chr4:122872454-122872456	Cap1	5	-	AA	0.63684	0.85058	-0.21374	0.903	K2	1.9519	Cap1	5	-	AA	0.652	0.138	0.579,0.717	125	K2	1.7974	3-5-6:0.21,3-4-5-6:0.4418	3-6:0.08185,3-4-6:0.2664	3-4:48.0,3-5:15.0,3-6:6.0,4-5:34.0,4-6:21.0,5-6:49.0	0.904	0.54	0.667	0.67	0.532	0.473	0.681	0.799	0.844	0.689	1	0.897	0.841	0.835	1
chr4:129182101-129182208	S100pbp	10	-	RI	0.61937	0.79918	-0.17981	0.916	K2	1.4681	S100pbp	10	-	RI	0.482	0.213	0.377,0.59	57	K2	1.3917	8-9-10-11:0.4825	8-11:0.4041,8-9-11:0.1134	8-9:15.0,8-11:14.0,9-10:15.0,9-11:5.0,10-11:23.0	0.701	0.706	0.674	0.716	0.534	0.524	0.65	0.796	0.856	0.718	0.83	0.882	0.731	0.894	0.764
chr4:132204132-132205715	Ythdf2	5	-	CE	0.86149	0.74077	0.12071	0.995	K1	0.9129	Ythdf2	5	-	CE	0.851	0.042	0.829,0.871	759	K1	0.6068	4-5-6:0.8512	4-6:0.1488	4-5:299.0,4-6:61.0,5-6:399.0	0.845	0.895	0.826	0.83	0.868	0.907	0.876	0.774	0.781	0.715	0.672	0.73	0.754	0.744	0.762
chr4:148619184-148619354	Tardbp	8	-	CE	0.99908	0.83122	0.16787	1	K5	2.615	Tardbp	8	-	CE	1	0.003	0.997,1.0	1040	K0	0	7-8-9:1.0	NA	7-8:518.0,8-9:519.0	1	1	1	1	1	1	1	0.851	0.92	0.871	0.788	0.834	0.814	0.811	0.772
chr4:150944773-150945067	Tnfrsf9	12	+	TE	0.35028	0.48638	-0.1361	0.971	K2	1.2631	Tnfrsf9	12	+	TE	0.4056	0.03	0.391,0.421	2920	K2	0.9741	00:12:00.406000	NA	NA	0.3605	0.3811	0.3779	0.3606	0.3257	0.2484	0.3416	0.4526	0.4943	0.513	0.5505	0.5067	0.5331	0.4759	0.365
chr4:150945233-150946102	Tnfrsf9	14	+	TE	0.64601	0.50047	0.14554	0.976	K2	1.2631	Tnfrsf9	14	+	TE	0.5944	0.03	0.579,0.609	2920	K2	0.9741	12-13-14:0.5944	NA	NA	0.6395	0.6189	0.5975	0.6394	0.6689	0.7516	0.6584	0.4885	0.5057	0.487	0.4495	0.4459	0.4669	0.5241	0.635
chr4:155619320-155620090	Slc35e2	13	+	TE	0.31445	0.03723	0.27722	0.982	K2	0.9954	Slc35e2	13	+	TE	0.2313	0.071	0.198,0.269	374	K2	0.7803	12-13:0.2313	NA	NA	0.4153	0.3889	0.3897	0.2429	0	0.4601	0.3788	0	0	0.0404	0	0	0.1496	0	0.0839
chr4:155620091-155623340	Slc35e2	14	+	TE	0.68578	0.96261	-0.27683	0.988	K2	0.9954	Slc35e2	14	+	TE	0.7687	0.071	0.731,0.802	374	K2	0.7803	12-13-14:0.7687	NA	NA	0.5847	0.6111	0.6103	0.7571	1	0.5399	0.6212	1	1	0.9585	1	1	0.8504	1	0.9161
chr4:45395923-45399240	Slc25a51	6	-	TE	0.37434	0.2584	0.11594	0.994	K1	0.988	Slc25a51	6	-	TE	0.3594	0.045	0.337,0.382	1260	K1	0.9422	5-6:0.3594	NA	NA	0.355	0.3779	0.3991	0.4357	0.3678	0.3434	0.3535	0.2992	0.3129	0.2409	0.2794	0.2502	0.2644	0.2062	0.2111
chr4:45399241-45400179	Slc25a51	5	-	TE	0.62592	0.7417	-0.11578	0.992	K1	0.988	Slc25a51	5	-	TE	0.6406	0.045	0.618,0.663	1260	K1	0.9422	00:05:00.641000	NA	NA	0.645	0.6221	0.6009	0.5643	0.6322	0.6566	0.6465	0.7008	0.6871	0.7591	0.7206	0.7498	0.7356	0.7938	0.7889
chr4:46114746-46115731	Tstd2	13	-	TE	0.36822	0.46847	-0.10025	0.953	K1	1	Tstd2	13	-	TE	0.3392	0.058	0.311,0.369	735	K1	0.9241	12-13:0.3392	NA	NA	0.3705	0.4086	0.3412	0.3806	0.3411	0.3664	0.3981	0.5177	0.4632	0.4174	0.4714	0.3735	0.5265	0.5037	0.4741
chr4:46115732-46117083	Tstd2	12	-	TE	0.63145	0.53121	0.10023	0.949	K1	1	Tstd2	12	-	TE	0.6608	0.058	0.631,0.689	735	K1	0.9241	00:12:00.661000	NA	NA	0.6295	0.5914	0.6588	0.6194	0.6589	0.6336	0.6019	0.4823	0.5368	0.5826	0.5286	0.6265	0.4735	0.4963	0.5259
chr4:59471868-59472047	Ptbp3	29	-	TE	0.1843	0.30201	-0.11771	0.905	K3	2.2638	Ptbp3	29	-	TE	0.3271	0.031	0.312,0.343	2430	K3	1.7359	24-25-26-27-28-29:0.3271	NA	NA	0.2237	0.0952	0.1724	0.1817	0.2117	0.1418	0.1196	0.215	0.3002	0.4333	0.3072	0.259	0.3772	0.2508	0.2715
chr4:59472048-59475258	Ptbp3	28	-	TE	0.31118	0.45667	-0.1455	0.912	K3	2.2638	Ptbp3	28	-	TE	0.3807	0.032	0.365,0.397	2430	K3	1.7359	24-25-26-27-28:0.3807	NA	NA	0.2917	0.3498	0.3134	0.2545	0.2229	0.2572	0.4176	0.4158	0.321	0.4532	0.4913	0.6235	0.5278	0.3887	0.4325
chr4:59475259-59475710	Ptbp3	27	-	TE	0.16866	0.018635	0.15002	0.979	K3	2.2638	Ptbp3	27	-	TE	0.0368	0.0126	0.0311,0.0437	2430	K3	1.7359	24-25-26-27:0.03676	NA	NA	0.1291	0.2515	0.1399	0.257	0.2027	0.2484	0.0814	0.0019	0	0	0	0.016	0	0.0674	0.0609
chr5:100443552-100444277	Lin54	20	-	TE	0.17085	0.028632	0.14222	0.915	K3	1.6332	Lin54	20	-	TE	0.0505	0.0399	0.0347,0.0746	336	K3	0.307	00:20:00.051000	NA	NA	0	0.0751	0.1521	0.2472	0.2338	0.3912	0.2027	0	0	0	0	0.0025	0.0867	0	0.1116
chr5:113937094-113939764	Ssh1	19	-	TE	0.2238	0.4454	-0.2216	0.967	K2	1.5675	Ssh1	19	-	TE	0.3367	0.08	0.298,0.378	368	K2	1.3906	17-18-19:0.3367	NA	NA	0.1413	0.2207	0.2959	0.1606	0.1664	0.1877	0.2713	0.5652	0.4744	0.5019	0.5708	0.4443	0.3293	0.4299	0.2477
chr5:113939765-113942191	Ssh1	18	-	TE	0.57814	0.33029	0.24784	0.905	K2	1.5675	Ssh1	18	-	TE	0.5355	0.085	0.493,0.578	368	K2	1.3906	17-18:0.5355	NA	NA	0.6727	0.5205	0.6364	0.6662	0.7716	0.626	0.1954	0.3446	0.3237	0.3004	0.29	0.3457	0.2719	0.24	0.5204
chr5:117091680-117092436	Suds3	16	-	TE	0.64792	0.46425	0.18367	0.902	K1	0.9971	Suds3	16	-	TE	0.6748	0.086	0.63,0.716	320	K1	0.9099	15-16:0.6748	NA	NA	0.4679	0.7312	0.5316	0.8506	0.5915	0.6294	0.7146	0.6058	0.5632	0.3432	0.3996	0.4284	0.5506	0.362	0.4586
chr5:124117985-124118096	Arl6ip4	7	+	TE	0.22146	0.069314	0.15215	0.908	K1	0.9397	Arl6ip4	7	+	TE	0.1805	0.051	0.157,0.208	617	K1	0.6812	00:07:00.181000	NA	NA	0.0497	0.1956	0.1236	0.2186	0.3564	0.3172	0.3213	0.0854	0.2378	0.1927	0	0	0	0.0291	0
chr5:124460789-124460960	Kmt5a	11	+	TE	0.37094	0.2604	0.11054	0.917	K2	0.9999	Kmt5a	11	+	TE	0.3408	0.041	0.321,0.362	1430	K2	0.9256	10-11:0.3408	NA	NA	0.337	0.3038	0.3025	0.449	0.3296	0.5062	0.3996	0.299	0.305	0.2878	0.1555	0.2924	0.2391	0.2384	0.2628
chr5:124460961-124462308	Kmt5a	12	+	TE	0.62863	0.73975	-0.11112	0.908	K2	0.9999	Kmt5a	12	+	TE	0.6592	0.041	0.638,0.679	1430	K2	0.9256	10-11-12:0.6592	NA	NA	0.663	0.6962	0.6975	0.551	0.6704	0.4938	0.6004	0.701	0.695	0.7122	0.8445	0.7076	0.7609	0.7616	0.7372
chr5:137307424-137307666	Srrt	2	-	TS	0.033502	0.25222	-0.21872	0.943	K1	0.9999	Srrt	2	-	TS	0	0.034	0.000603,0.0346	84	K1	0	1-2:0.0	NA	NA	0	0	0	0	0	0	0.186	0	0.2971	0.3241	0.5053	0.2477	0.2662	0	0.3183
chr5:137307667-137307674	Srrt	1	-	TS	0.96649	0.7469	0.21959	0.935	K1	0.9999	Srrt	1	-	TS	1	0.034	0.965,0.999	84	K1	0	00:02:01	NA	NA	1	1	1	1	1	1	0.814	1	0.7029	0.6759	0.4947	0.7523	0.7338	1	0.6817
chr5:138100590-138104491	Zkscan1	9	+	TE	0.484	0.35491	0.12908	0.948	K2	1.5844	Zkscan1	9	+	TE	0.4662	0.083	0.425,0.508	381	K2	1.5173	00:09:00.466000	NA	NA	0.4818	0.4913	0.509	0.4859	0.5262	0.5424	0.3663	0.4106	0.3057	0.3406	0.4092	0.2736	0.3148	0.4258	0.3557
chr5:138104493-138107822	Zkscan1	11	+	TE	0.18754	0.33899	-0.15145	0.975	K2	1.5844	Zkscan1	11	+	TE	0.2176	0.07	0.185,0.255	381	K2	1.5173	9-10-11:0.2176	NA	NA	0.1865	0.1675	0.1324	0.1783	0.1789	0.1608	0.2692	0.3288	0.3905	0.3201	0.2496	0.4546	0.3722	0.2984	0.2902
chr5:142903115-142903500	Actb	8	-	TE	0.58036	0.89926	-0.3189	0.999	K1	0.9997	Actb	8	-	TE	0.6659	0.008	0.662,0.67	37600	K1	0.9191	7-8:0.6659	NA	NA	0.5878	0.5104	0.6005	0.5238	0.5504	0.5463	0.6576	0.801	0.8271	1	0.9234	0.9072	0.9918	0.8251	0.9186
chr5:142903501-142903941	Actb	7	-	TE	0.41965	0.10074	0.3189	0.999	K1	0.9997	Actb	7	-	TE	0.3341	0.008	0.33,0.338	37600	K1	0.9191	00:07:00.334000	NA	NA	0.4122	0.4896	0.3995	0.4762	0.4496	0.4537	0.3424	0.199	0.1729	0	0.0766	0.0928	0.0082	0.1749	0.0814
chr5:143551409-143551541	Fam220a	5	+	CE	0.5763	0.81648	-0.24017	0.979	K2	1.124	Fam220a	5	+	CE	0.589	0.207	0.481,0.688	58	K1	0.977	4-5-6:0.589	4-7:0.411	4-5:16.0,4-7:15.0,5-6:27.0	0.761	0.372	0.606	0.534	0.57	0.512	0.692	0.771	0.851	0.841	0.841	0.814	0.85	0.824	0.788
chr5:150807813-150809865	Pds5b	40	+	TE	0.53717	0.37385	0.16332	0.905	K2	1.5675	Pds5b	40	+	TE	0.3359	0.076	0.299,0.375	416	K2	1.5675	00:40:00.336000	NA	NA	0.4865	0.5709	0.5034	0.5934	0.6473	0.5844	0.5724	0.4016	0.4937	0.3163	0.2268	0.4916	0.294	0.3917	0.3728
chr5:33871407-33872502	Whsc1	15	+	TE	0.2496	0.046778	0.20282	0.927	K1	0.9603	Whsc1	15	+	TE	0.356	0.076	0.319,0.395	434	K1	0.9393	00:15:00.356000	NA	NA	0.1406	0.0915	0.2745	0.3833	0.2174	0.2348	0.2894	0	0	0	0	0	0	0	0.3551
chr5:33872503-33877282	Whsc1	16	+	TE	0.75005	0.9535	-0.20345	0.918	K1	0.9603	Whsc1	16	+	TE	0.644	0.076	0.605,0.681	434	K1	0.9393	15-16:0.644	NA	NA	0.8594	0.9085	0.7255	0.6167	0.7826	0.7652	0.7106	1	1	1	1	1	1	1	0.6449
chr5:45697181-45700449	Lcorl	13	-	TE	0.9958	0.65609	0.33971	1	K1	0.9867	Lcorl	13	-	TE	1	0.013	0.987,1.0	234	K1	0	12-13:1.0	NA	NA	1	1	1	1	1	1	1	0.6756	0.8934	0.8847	0.4322	0.6668	0.6977	0.5727	0.4321
chr5:45700450-45701997	Lcorl	12	-	TE	0.0041984	0.34369	-0.33949	0.999	K1	0.9867	Lcorl	12	-	TE	0	0.0125	0.000218,0.0127	234	K1	0	00:12:00	NA	NA	0	0	0	0	0	0	0	0.3244	0.1066	0.1153	0.5678	0.3332	0.3023	0.4273	0.5679
chr5:48380124-48380231	5730480H06Rik	8	+	CE	0.75269	0.87982	-0.12712	0.91	K3	1.8932	5730480H06Rik	8	+	CE	0.82	0.149	0.732,0.881	71	K1	0.679	7-8-9:0.8205	7-9:0.1795	7-8:29.0,7-9:7.0,8-9:35.0	0.711	0.699	0.848	0.75	0.706	0.776	0.759	0.912	0.825	0.907	0.885	0.818	0.846	0.907	1
chr5:76209868-76212176	Clock	28	-	TE	0.39082	0.67638	-0.28557	0.91	K2	0.9999	Clock	28	-	TE	0.1827	0.106	0.137,0.243	143	K2	0.6859	26-27-28:0.1827	NA	NA	0.3777	0.3754	0.473	0.2618	0.4745	0.4676	0.5053	0.6691	0.7644	0.375	0.8437	0.6875	0.8962	0.6638	0.5279
chr5:76212177-76213852	Clock	27	-	TE	0.60834	0.32378	0.28456	0.904	K2	0.9999	Clock	27	-	TE	0.8173	0.106	0.757,0.863	143	K2	0.6859	26-27:0.8173	NA	NA	0.6223	0.6246	0.527	0.7382	0.5255	0.5324	0.4947	0.3309	0.2356	0.625	0.1563	0.3125	0.1038	0.3362	0.4721
chr6:120324323-120325034	Ccdc77	15	-	TE	0.29161	0.43867	-0.14706	0.917	K1	1	Ccdc77	15	-	TE	0.3417	0.135	0.278,0.413	131	K1	0.9264	14-15:0.3417	NA	NA	0.3104	0.2012	0.2611	0.3323	0.2692	0.2643	0.3324	0.4932	0.5027	0.4096	0.3654	0.4124	0.45	0.5969	0.2697
chr6:120325035-120325493	Ccdc77	14	-	TE	0.70903	0.56133	0.14771	0.905	K1	1	Ccdc77	14	-	TE	0.6583	0.135	0.587,0.722	131	K1	0.9264	00:14:00.658000	NA	NA	0.6896	0.7988	0.7389	0.6677	0.7308	0.7357	0.6676	0.5068	0.4973	0.5904	0.6346	0.5876	0.55	0.4031	0.7303
chr6:124958816-124959637	Cops7a	10	-	AL	0.65589	0.53155	0.12434	0.916	K2	1.0495	Cops7a	10	-	AL	0.665	0.102	0.612,0.714	233	K1	0.9198	9-10:0.6652	9-11:0.3348	9-10:155.0,9-11:78.0	0.647	0.704	0.657	0.652	0.55	0.71	0.677	0.605	0.5	0.595	0.575	0.511	0.466	0.482	0.519
chr6:67291318-67292017	Il12rb2	18	-	TE	0.80816	0.95676	-0.14861	0.929	K1	0.9041	Il12rb2	18	-	TE	0.7157	0.085	0.671,0.756	297	K1	0.8612	17-18:0.7157	NA	NA	0.6803	0.8917	0.8599	0.7032	0.7835	0.9651	0.8749	1	0.9585	0.9896	1	1	1	0.9466	0.8184
chr6:67292018-67292736	Il12rb2	17	-	TE	0.19168	0.042949	0.14873	0.914	K1	0.9041	Il12rb2	17	-	TE	0.2843	0.085	0.244,0.329	297	K1	0.8612	00:17:00.284000	NA	NA	0.3197	0.1083	0.1401	0.2968	0.2165	0.0349	0.1251	0	0.0415	0.0104	0	0	0	0.0534	0.1816
chr6:8593513-8593621	Glcci1	14	+	TE	0.080793	0.53322	-0.45242	0.974	K2	1.5029	Glcci1	14	+	TE	0.0073	0.0506	0.00253,0.0531	71.7	K2	0.0623	13-14:0.007291	NA	NA	0	0	0.0402	0	0.418	0.0013	0.0344	0.4203	0.6499	0.5294	0.6259	0.6939	0.3239	0.5273	0.4959
chr6:8594072-8597548	Glcci1	16	+	TE	0.90693	0.35918	0.54776	0.99	K2	1.5029	Glcci1	16	+	TE	0.9927	0.05	0.947,0.997	71.7	K2	0.0623	13-14-15-16:0.9927	NA	NA	1	0.907	0.9492	1	0.582	0.9987	0.9656	0.5797	0.3301	0.1739	0.3741	0.3061	0.5449	0.2722	0.2665
chr7:100836166-100836487	Fam168a	16	+	TE	0.18182	0.0091159	0.17271	0.927	K3	1.6905	Fam168a	16	+	TE	0	0.0211	0.000372,0.0215	137	K3	0.8527	15-16:0.0	NA	NA	0.4698	0	0.2519	0.177	0.349	0.1679	0	0.0262	0	0	0	0	0	0	0
chr7:102073175-102073316	Xntrpc	6	+	CE	0.4473	0.90438	-0.45707	0.989	K2	1.0804	Xndc1	5	+	CE	0.928	0.108	0.855,0.963	66	K2	0.712	2-4-5-6-7-8-9-10:0.06513,2-3-4-5-6-7-8-9-10:0.8633	2-10:0.07158	2-3:7.0,2-4:1.0,2-10:2.0,3-4:30.0,4-5:31.5,5-6:32.5,6-7:16.7,7-8:26.6,8-9:29.5,9-10:27.6	1	1	1	1	1	1	1	1	1	1	1	1	1	1	1
chr7:104338754-104339875	Trim12c	11	-	TE	0.36146	0.5818	-0.22033	0.959	K1	0.9987	Trim12c	11	-	TE	0.418	0.083	0.377,0.46	380	K1	0.9805	10-11:0.418	NA	NA	0.3376	0.3862	0.385	0.3001	0.3277	0.3388	0.3918	0.521	0.4447	0.8458	0.6236	0.5554	0.6763	0.53	0.4591
chr7:104339876-104341373	Trim12c	10	-	TE	0.63889	0.41835	0.22054	0.937	K1	0.9987	Trim12c	10	-	TE	0.582	0.083	0.54,0.623	380	K1	0.9805	00:10:00.582000	NA	NA	0.6624	0.6138	0.615	0.6999	0.6723	0.6612	0.6082	0.479	0.5553	0.1542	0.3764	0.4446	0.3237	0.47	0.5409
chr7:113568095-113570458	Far1	17	+	TE	0.66902	0.55986	0.10916	0.978	K1	0.9992	Far1	17	+	TE	0.6342	0.032	0.618,0.65	2560	K1	0.9474	00:17:00.634000	NA	NA	0.6879	0.7126	0.6739	0.6391	0.6705	0.7116	0.6238	0.5951	0.5372	0.5606	0.5508	0.5455	0.4834	0.6159	0.5917
chr7:113570459-113571511	Far1	18	+	TE	0.33084	0.44021	-0.10937	0.983	K1	0.9992	Far1	18	+	TE	0.3658	0.032	0.35,0.382	2560	K1	0.9474	17-18:0.3658	NA	NA	0.3121	0.2874	0.3261	0.3609	0.3295	0.2884	0.3762	0.4049	0.4628	0.4394	0.4492	0.4545	0.5166	0.3841	0.4083
chr7:118850621-118850689	Knop1	9	-	CE	0.89068	0.67154	0.21914	0.907	K4	1.8261	Knop1	9	-	CE	0.813	0.135	0.735,0.87	89	K2	1.1874	7-9-10:0.09731,7-8-9-10:0.716	7-10:0.01171,7-8-10:0.175	7-8:142.0,7-9:11.0,7-10:1.0,8-9:28.0,8-10:2.0,9-10:47.0	0.945	0.848	0.925	0.888	0.805	0.964	1	0.531	0.803	0.748	0.746	0.792	0.433	0.547	0.797
chr7:30023648-30025111	Zfp568	15	+	TE	0.22273	0.043114	0.17961	0.909	K2	1.4222	Zfp568	15	+	TE	0.2222	0.098	0.178,0.276	194	K2	0.7642	14-15:0.2222	NA	NA	0.195	0.3059	0.3411	0.2048	0.0577	0.4337	0	0	0	0	0	0	0	0.2663	0.0273
chr7:30565365-30565365	U2af1l4	27	+	TE	0.85687	0.51656	0.34031	0.917	K3	1.6595	U2af1l4	27	+	TE	0.8168	0.054	0.788,0.842	561	K3	0.7095	21-22-23-24-25-26-27:0.8168	NA	NA	1	0.9916	0.7702	0.9824	0.6536	0.7286	0.9205	0.3568	0.5575	0.9135	0.4301	0.2291	0.7122	0.4525	0.4807
chr7:34357766-34357942	Lsm14a	5	-	CE	0.81327	0.65144	0.16183	0.973	K1	0.9913	Lsm14a	5	-	CE	0.81	0.071	0.771,0.842	323	K1	0.7025	4-5-6:0.8095	4-6:0.1905	4-5:169.0,4-6:34.0,5-6:120.0	0.828	0.77	0.882	0.769	0.824	0.788	0.849	0.707	0.621	0.699	0.564	0.555	0.701	0.717	0.656
chr7:35622305-35622349	Ankrd27	24	+	CE	0.74354	0.85794	-0.11439	0.928	K1	0.9109	Ankrd27	24	+	CE	0.776	0.121	0.709,0.83	127	K1	0.767	23-24-25:0.7762	23-25:0.2238	23-24:58.0,23-25:16.0,24-25:53.0	0.823	0.739	0.807	0.718	0.709	0.734	0.674	0.878	0.784	0.882	0.845	0.909	0.875	0.859	0.905
chr7:59228750-59228750	Ube3a	1	+	TS	0.26772	0.64653	-0.37881	0.904	K2	1.0949	Ube3a	1	+	TS	0	0.0192	0.000337,0.0195	151	K2	0.1848	00:03:00	NA	NA	0.6457	0.1451	0.0652	0.4247	0.31	0.2737	0.2497	0.458	0.8021	0.4054	0.6558	0.9349	0.8124	0.5072	0.6167
chr7:59228751-59228801	Ube3a	2	+	TS	0.71229	0.34329	0.36899	0.906	K2	1.0949	Ube3a	2	+	TS	0.9719	0.047	0.939,0.986	151	K2	0.1848	2-3:0.9719	NA	NA	0.3446	0.831	0.9087	0.5586	0.6709	0.7059	0.7291	0.5268	0.192	0.5772	0.3348	0.0633	0.1821	0.479	0.3725
chr8:113643807-113645179	Mon1b	8	+	TE	0.58034	0.77942	-0.19908	0.901	K1	1	Mon1b	8	+	TE	0.6224	0.077	0.583,0.66	437	K1	0.9563	7-8:0.6224	NA	NA	0.4974	0.5231	0.8361	0.5002	0.5514	0.573	0.5369	0.8951	0.5948	0.6439	0.8587	0.7776	0.8955	0.8049	0.7789
chr8:72460489-72460629	Cherp	21	-	TE	0.75178	0.93343	-0.18165	0.901	K1	0.99	Cherp	21	-	TE	0.9832	0.019	0.971,0.99	572	K1	0.1229	20-21:0.9832	NA	NA	0.8062	0.6713	0.8541	0.7051	0.6688	0.7738	0.5588	1	1	0.9659	0.8943	1	0.6854	0.9882	0.9481
chr9:109051229-109051254	Shisa5	9	+	AD	0.43538	0.56516	-0.12978	1	K4	2.8476	Shisa5	9	+	AD	0.416	0.08	0.377,0.457	413	K3	2.4607	6-7-8-9-10-11-12:0.1133,6-7-8-9-11-12:0.03421,6-7-8-9-12:0.2686	4-11-12:0.06308,4-12:0.3048,5-11-12:0.01262,6-7-8-11-12:0.02451,6-7-8-12:0.1788	4-11:10.0,4-12:66.0,5-11:2.0,5-12:1.0,6-7:62.0,7-8:77.0,8-9:109.0,8-11:9.0,8-12:76.0,9-10:28.0,9-11:11.0,9-12:102.0,10-11:33.0,11-12:68.0	0.454	0.414	0.417	0.451	0.429	0.453	0.448	0.52	0.601	0.576	0.58	0.56	0.574	0.578	0.533
chr9:109051255-109051363	Shisa5	10	+	RI	0.14881	0.25761	-0.1088	0.99	K4	2.8476	Shisa5	10	+	RI	0.113	0.0566	0.0884,0.145	337	K3	2.4607	6-7-8-9-10-11-12:0.1133	4-11-12:0.06308,4-12:0.3048,5-11-12:0.01262,6-7-8-11-12:0.02451,6-7-8-12:0.1788,6-7-8-9-11-12:0.03421,6-7-8-9-12:0.2686	4-11:10.0,4-12:66.0,5-11:2.0,5-12:1.0,6-7:62.0,7-8:77.0,8-9:109.0,8-11:9.0,8-12:76.0,9-10:28.0,9-11:11.0,9-12:102.0,10-11:33.0,11-12:68.0	0.144	0.153	0.15	0.156	0.128	0.162	0.173	0.213	0.283	0.329	0.262	0.229	0.28	0.24	0.218
chr9:110115162-110115490	Dhx30	8	-	RI	0.25332	0.40359	-0.15027	0.902	K1	0.9994	Dhx30	8	-	RI	0.25	0.181	0.172,0.353	60	K1	0.8113	7-8-9:0.25	7-9:0.75	7-8:10.0,7-9:36.0,8-9:14.0	0.333	0.208	0.234	0.179	0.35	0.253	0.172	0.388	0.458	0.396	0.326	0.463	0.446	0.486	0.244
chr9:118484331-118485366	Eomes	8	+	TE	0.42215	0.17975	0.2424	0.943	K1	0.9999	Eomes	8	+	TE	0.3372	0.045	0.315,0.36	1200	K1	0.9221	00:08:00.337000	NA	NA	0.4517	0.5298	0.3386	0.2641	0.4875	0.4929	0.4722	0.2537	0.1024	0.1906	0.0794	0.1582	0.0122	0.3511	0.2868
chr9:118485367-118486132	Eomes	9	+	TE	0.57748	0.8202	-0.24272	0.952	K1	0.9999	Eomes	9	+	TE	0.6628	0.045	0.64,0.685	1200	K1	0.9221	8-9:0.6628	NA	NA	0.5483	0.4702	0.6614	0.7359	0.5125	0.5071	0.5278	0.7463	0.8976	0.8094	0.9206	0.8418	0.9878	0.6489	0.7132
chr9:20468708-20469546	Zfp426	18	-	TE	0.46329	0.6069	-0.1436	0.965	K3	1.3772	Zfp426	18	-	TE	0.3479	0.067	0.315,0.382	539	K3	1.3772	15-16-17-18:0.3479	NA	NA	0.509	0.4209	0.4047	0.4701	0.49	0.5026	0.5566	0.6222	0.6666	0.6176	0.5712	0.6042	0.5977	0.5705	0.6068
chr9:20469547-20469825	Zfp426	17	-	TE	0.51099	0.37092	0.14007	0.969	K3	1.3772	Zfp426	17	-	TE	0.534	0.07	0.499,0.569	539	K3	1.3772	15-16-17:0.534	NA	NA	0.469	0.53	0.5953	0.5299	0.51	0.4765	0.4434	0.3778	0.3334	0.2488	0.4288	0.3958	0.3575	0.4295	0.3932
chr9:21702936-21703366	Smarca4	37	+	TE	0.98109	0.87991	0.10118	1	K2	0.722	Smarca4	37	+	TE	0.9685	0.025	0.953,0.978	546	K2	0.2018	00:37:00.969000	NA	NA	0.9846	0.9905	0.9827	0.9833	0.9876	0.9834	0.9846	0.8924	0.9155	0.8648	0.8748	0.8968	0.8746	0.8761	0.8561
chr9:42412316-42413417	Tbcel	17	-	TE	0.27036	0.56642	-0.29605	0.93	K2	1.8016	Tbcel	17	-	TE	0.3337	0.093	0.289,0.382	279	K2	1.3138	14-15-16-17:0.3337	NA	NA	0.1988	0.2771	0.2871	0.2478	0.2225	0.2082	0.3734	0.5265	0.5614	1	0.4451	0.5395	0.6921	0.3664	0.4022
chr9:45860054-45862484	Bace1	9	+	TE	0.0084075	0.2379	-0.22949	0.973	K1	0.9871	Bace1	9	+	TE	0	0.0336	0.000596,0.0342	85	K1	0	00:09:00	NA	NA	0.0048	0	0	0	0	0	0	0	0	0.3919	0.3866	0.175	0.209	0.1435	0.5668
chr9:45862485-45864399	Bace1	10	+	TE	0.99149	0.76242	0.22907	0.967	K1	0.9871	Bace1	10	+	TE	1	0.033	0.966,0.999	85	K1	0	9-10:1.0	NA	NA	0.9952	1	1	1	1	1	1	1	1	0.6081	0.6134	0.825	0.791	0.8565	0.4332
chr9:54627431-54627551	Acsbg1	5	-	CE	0.91118	0.61751	0.29368	0.979	K2	1.6378	Acsbg1	5	-	CE	0.914	0.1	0.85,0.95	88	K1	0.422	3-4-5-6:0.9143	3-6:0.08571	3-4:44.0,3-6:4.0,4-5:40.0,5-6:44.0	0.966	0.89	0.804	0.976	1	0.806	1	0.524	0.729	0.671	0.541	0.619	0.593	0.796	0.484
chr9:54627870-54627958	Acsbg1	4	-	CE	0.94782	0.83968	0.10815	0.923	K2	1.6378	Acsbg1	4	-	CE	0.914	0.1	0.85,0.95	88	K1	0.422	3-4-5-6:0.9143	3-6:0.08571	3-4:44.0,3-6:4.0,4-5:40.0,5-6:44.0	0.966	1	0.872	1	1	0.905	1	0.86	0.9	0.837	0.798	0.843	0.821	0.847	0.849
chr9:71844723-71845511	Tcf12	27	-	TE	0.34277	0.10531	0.23746	0.982	K3	1.9962	Tcf12	27	-	TE	0.2868	0.055	0.26,0.315	733	K3	1.1192	26-27:0.2868	NA	NA	0.5164	0.3018	0.3314	0.3432	0.2554	0.3346	0.371	0.2289	0.1128	0.0261	0.0516	0.0369	0.1463	0.0358	0.1991
chr9:75056806-75056822	Arpp19	16	+	TE	0.53464	0.66006	-0.12542	0.992	K3	1.6133	Arpp19	16	+	TE	0.6027	0.029	0.588,0.617	3240	K3	1.4462	15-16:0.6027	NA	NA	0.5487	0.4887	0.505	0.5236	0.5443	0.5709	0.4939	0.6328	0.7015	0.6891	0.6939	0.6724	0.6023	0.6359	0.6551
chrX:107292059-107295307	Gpr174	12	+	TE	0.56947	0.42316	0.1463	0.944	K3	2.1341	Gpr174	12	+	TE	0.5767	0.065	0.544,0.609	620	K3	1.639	00:12:00.577000	NA	NA	0.5518	0.5693	0.5064	0.6284	0.6208	0.6259	0.4763	0.4233	0.4741	0.3451	0.5415	0.3002	0.3872	0.4857	0.4257
chrX:134604855-134606384	Hnrnph2	10	+	TE	0.15099	0.050826	0.10017	0.957	K2	1.4944	Hnrnph2	10	+	TE	0.1872	0.018	0.178,0.196	5200	K2	0.7798	00:10:00.187000	NA	NA	0.1553	0.1692	0.1108	0.0861	0.103	0.2081	0.1876	0.0662	0.0586	0.072	0.0638	0.019	0	0.021	0.104
chrX:134758446-134760106	Armcx3	9	+	TE	0.83823	0.67704	0.16118	0.94	K2	1.0624	Armcx3	9	+	TE	0.7655	0.115	0.702,0.817	145	K2	0.7858	00:09:00.766000	NA	NA	0.8261	0.8331	0.9313	0.8392	0.785	0.9169	0.8341	0.605	0.5999	0.6317	0.8097	0.7289	0.7576	0.5786	0.7194
chrX:38192215-38194684	Zbtb33	4	+	TE	0.28957	0.019986	0.26958	0.953	K1	0.9915	Zbtb33	4	+	TE	0	0.0321	0.00057,0.0327	89	K1	0	00:04:00	NA	NA	0.3483	0.5939	0.5541	0.243	0.4178	0	0.1136	0	0	0	0	0	0	0.0715	0
chrX:38194685-38197046	Zbtb33	5	+	TE	0.71096	0.97975	-0.26878	0.951	K1	0.9915	Zbtb33	5	+	TE	1	0.032	0.967,0.999	89	K1	0	4-5:1.0	NA	NA	0.6517	0.4061	0.4459	0.757	0.5822	1	0.8864	1	1	1	1	1	1	0.9285	1
chrX:53243425-53243745	Fam122b	14	-	TE	0.74527	0.95712	-0.21184	0.922	K2	0.9988	Fam122b	14	-	TE	0.7449	0.101	0.691,0.792	199	K2	0.8219	13-14:0.7449	NA	NA	0.7778	0.9651	0.7768	0.6069	0.5342	0.5747	0.9997	0.9997	0.8009	0.9996	0.9997	0.9997	0.9034	0.9997	0.9997
chrX:53243746-53245371	Fam122b	13	-	TE	0.25441	0.042702	0.21171	0.933	K2	0.9988	Fam122b	13	-	TE	0.2549	0.101	0.208,0.309	199	K2	0.8219	00:13:00.255000	NA	NA	0.222	0.0346	0.223	0.3929	0.4656	0.4251	0	0	0.1989	0.0001	0	0	0.0964	0	0
chrX:71393296-71393445	Mtmr1	8	+	CE	0.74157	0.91023	-0.16867	0.93	K3	1.3899	Mtmr1	8	+	CE	0.664	0.208	0.551,0.759	53	K2	1.3899	2-3-4-5-6-7-8-9-10-11-12:0.6645	2-12:0.05508,2-3-4-5-6-7-9-10-11-12:0.08954,2-3-4-5-6-7-10-11-12:0.1908	2-3:8.0,2-12:2.0,3-4:23.0,4-5:31.0,5-6:29.0,6-7:32.0,7-8:18.0,7-9:2.0,7-10:10.0,8-9:21.0,9-10:50.0,10-11:63.0,11-12:39.0	0.844	0.674	0.8	0.759	0.816	0.66	0.753	1	0.93	0.951	0.941	1	0.861	0.781	0.9
chrX:74035289-74035669	Mecp2	11	-	TE	0.50012	0.66252	-0.1624	0.961	K3	1.6641	Mecp2	11	-	TE	0.3901	0.095	0.344,0.439	284	K3	1.6024	10-11:0.3901	NA	NA	0.5292	0.4409	0.5744	0.4467	0.4969	0.5904	0.5358	0.7489	0.6527	0.6477	0.6974	0.7269	0.6295	0.5445	0.6567
chrX:74035670-74036330	Mecp2	10	-	TE	0.33726	0.12598	0.21128	0.963	K3	1.6641	Mecp2	10	-	TE	0.4594	0.097	0.411,0.508	284	K3	1.6024	00:10:00.459000	NA	NA	0.3089	0.4052	0.2657	0.3871	0.3296	0.2481	0.2874	0	0.127	0.1673	0.0967	0.0542	0.1394	0.3052	0.1021
chrX:74270875-74270978	Rpl10	3	+	RI	0.17067	0.29424	-0.12357	0.987	K1	0.9048	Rpl10	3	+	RI	0.23	0.072	0.196,0.268	361	K1	0.7775	3-4:0.2297	2-4:0.7703	2-3:27.0,2-4:278.3,3-4:83.0	0.163	0.147	0.165	0.152	0.129	0.142	0.225	0.276	0.32	0.31	0.296	0.293	0.255	0.319	0.273
