# Supplementary material for: Optimal CD8+ T cell effector function requires costimulation-induced RNA-binding proteins that reprogram the transcript isoform landscape
Source: Nat Commun. 2022 Jun 20;13:3540. doi: 10.1038/s41467-022-31228-0 (PMC9209503; doi:10.1038/s41467-022-31228-0)
Supplement: Supplementary file 7 — Supplementary Data 5 [file 41467_2022_31228_MOESM7_ESM.xlsx]

## Sheet: SupTable1
Coord	Gene.y.x	Node.y.x	Strand.y.x	Type.y.x	Psi_C(Ctrl)	Psi_T(Tardbp)	DeltaPsi.y	Probability.y	Complexity.y.x	Entropy.y.x	Gene	Node	Strand	Type	C1	CI_Width.x	CI_Lo.Hi.x	Total_Reads.x	Complexity	Entropy	Inc_Paths.x	Exc_Paths.x	Edges.x	C2	C3	C4	C5	C6	C7	C8	T1	T2	T3	T4	T5	T6	T7	T8		Gene.x.y	Node.x.y	Strand.x.y	Type.x.y	Psi_A(Ag)	Psi_B(Ag+Co)	DeltaPsi	Probability	Complexity.x.y	Entropy.x.y
chr11:11772113-11772926	Ikzf1	15	+	TE	0.30712	0.69996	-0.39285	1	K2	1.2281	Ikzf1	15	+	TE	0.3338	0.024	0.322,0.346	4300	K2	0.9188	13-14-15:0.3338	NA	NA	0.2914	0.2677	0.3246	0.2827	0.3219	0.3077	0.3262	0.6113	0.6628	0.7098	0.7884	0.7068	0.8607	0.7095	0.5517		Mbtd1	26	+	TE	0.83406	0.48931	0.34475	0.968	K1	0.9997
chr1:155275701-155278981	Xpr1	19	-	TE	0.58593	0.9148	-0.32887	0.947	K1	0.9985	Xpr1	19	-	TE	0.8013	0.106	0.742,0.848	151	K1	0.7193	18-19:0.8013	NA	NA	0.5612	0.4026	0.4273	0.3945	0.5889	0.5226	1	1	0.9261	1	1	1	0.8868	0.8003	0.7428		Xpr1	19	-	TE	0.95184	0.65372	0.29812	0.978	K1	0.9803
chr11:93945322-93946985	Mbtd1	26	+	TE	0.59418	0.86503	-0.27085	0.907	K1	0.9999	Mbtd1	26	+	TE	0.5677	0.125	0.504,0.629	167	K1	0.9867	25-26:0.5677	NA	NA	0.7962	0.7954	0.4856	0.6324	0.509	0.4771	0.4955	0.8545	0.875	1	0.5359	0.9864	1	0.6935	1		Bace1	9	+	TE	0.40844	0.12702	0.28142	0.921	K1	0.9974
chr2:73429610-73430038	Wipf1	12	-	TE	0.42839	0.69699	-0.26859	0.989	K2	0.9985	Wipf1	12	-	TE	0.5449	0.028	0.531,0.559	3320	K2	0.9942	10-11-12:0.5449	NA	NA	0.4073	0.3541	0.477	0.4461	0.3481	0.3733	0.4761	0.7825	0.6131	0.7978	0.649	0.5636	0.8438	0.6717	0.6549		Ikzf1	15	+	TE	0.51068	0.26449	0.24619	0.999	K2	1.3469
chr9:45860054-45862484	Bace1	9	+	TE	0.0084075	0.2379	-0.22949	0.973	K1	0.9871	Bace1	9	+	TE	0	0.0336	0.000596,0.0342	85	K1	0	00:09:00	NA	NA	0.0048	0	0	0	0	0	0	0	0	0.3919	0.3866	0.175	0.209	0.1435	0.5668		Wipf1	12	-	TE	0.60857	0.40347	0.2051	0.939	K2	0.9839
chr5:113937094-113939764	Ssh1	19	-	TE	0.2238	0.4454	-0.2216	0.967	K2	1.5675	Ssh1	19	-	TE	0.3367	0.08	0.298,0.378	368	K2	1.3906	17-18-19:0.3367	NA	NA	0.1413	0.2207	0.2959	0.1606	0.1664	0.1877	0.2713	0.5652	0.4744	0.5019	0.5708	0.4443	0.3293	0.4299	0.2477		Dhx30	8	-	RI	0.42046	0.23596	0.1845	0.942	K1	0.9973
chr3:60629732-60629748	Mbnl1	22	+	TE	0.35282	0.57174	-0.21892	0.979	K3	2.3075	Mbnl1	22	+	TE	0.3479	0.018	0.339,0.357	7730	K3	1.7971	17-18-19-20-21-22:0.3479	NA	NA	0.4542	0.3626	0.4087	0.3661	0.3746	0.1718	0.3358	0.568	0.6058	0.4052	0.5879	0.6398	0.6408	0.5984	0.5282		Ythdf3	10	+	TE	0.50317	0.33453	0.16864	0.931	K2	1.3588
chr3:51416016-51416376	Naa15	2	+	TS	0.21791	0.42627	-0.20836	0.931	K1	0.9896	Naa15	2	+	TS	0.2333	0.102	0.187,0.289	185	K1	0.7837	1-2:0.2333	NA	NA	0.2151	0.2109	0.2111	0.1549	0.1728	0.2501	0.2744	0.5709	0.4093	0.44	0.6837	0.3076	0.3863	0.3183	0.2869		Mbnl1	22	+	TE	0.4916	0.32597	0.16562	0.924	K3	1.892
chr11:23731526-23732876	Pus10	22	+	TE	0.77636	0.98077	-0.2044	0.973	K1	0.9931	Pus10	22	+	TE	0.5488	0.055	0.521,0.576	878	K1	0.9931	21-22:0.5488	NA	NA	0.7217	0.7144	0.8976	0.8574	0.6601	0.8763	0.9405	1	1	1	0.8884	0.9863	0.9844	1	1		Kmt5a	12	+	TE	0.83478	0.6804	0.15439	0.914	K2	0.9511
chr9:110115162-110115490	Dhx30	8	-	RI	0.25332	0.40359	-0.15027	0.902	K1	0.9994	Dhx30	8	-	RI	0.25	0.181	0.172,0.353	60	K1	0.8113	7-8-9:0.25	7-9:0.75	7-8:10.0,7-9:36.0,8-9:14.0	0.333	0.208	0.234	0.179	0.35	0.253	0.172	0.388	0.458	0.396	0.326	0.463	0.446	0.486	0.244		Ssh1	19	-	TE	0.32831	0.17632	0.15199	0.966	K2	1.5762
chr3:16216856-16217037	Ythdf3	10	+	TE	0.36233	0.50916	-0.14683	0.962	K2	1.554	Ythdf3	10	+	TE	0.4143	0.056	0.387,0.443	835	K2	1.2745	8-9-10:0.4143	NA	NA	0.4049	0.2907	0.4387	0.3903	0.3286	0.2219	0.4064	0.5015	0.5143	0.5184	0.5958	0.4453	0.5164	0.5103	0.471		Naa15	2	+	TS	0.37227	0.23228	0.13999	0.916	K1	0.9995
chr9:20468708-20469546	Zfp426	18	-	TE	0.46329	0.6069	-0.1436	0.965	K3	1.3772	Zfp426	18	-	TE	0.3479	0.067	0.315,0.382	539	K3	1.3772	15-16-17-18:0.3479	NA	NA	0.509	0.4209	0.4047	0.4701	0.49	0.5026	0.5566	0.6222	0.6666	0.6176	0.5712	0.6042	0.5977	0.5705	0.6068		Zmiz1	27	+	TE	0.97258	0.83866	0.13392	0.947	K1	0.7882
chr16:55899888-55904950	Cep97	24	-	TE	0.1299	0.26022	-0.13032	0.971	K2	1.4356	Cep97	24	-	TE	0.1679	0.081	0.132,0.213	225	K2	1.2891	22-23-24:0.1679	NA	NA	0.1043	0.1103	0.1247	0.1212	0.0918	0.126	0.1758	0.3173	0.3445	0.2402	0.1857	0.2133	0.3326	0.2019	0.2299		Far1	18	+	TE	0.46338	0.35448	0.1089	0.921	K1	0.9955
chr14:25664720-25666743	Zmiz1	27	+	TE	0.87869	0.99856	-0.11987	0.99	K1	0.8604	Zmiz1	27	+	TE	1	0.004	0.996,1.0	747	K1	0	26-27:1.0	NA	NA	0.9716	0.7163	0.7702	0.9473	0.8151	0.8201	0.9956	1	1	1	1	1	1	1	1		Cep97	24	-	TE	0.20634	0.10479	0.10154	0.914	K2	1.4808
chr12:69583766-69584852	Sos2	28	-	TE	0.8779	0.98975	-0.11185	0.912	K2	1.1106	Sos2	28	-	TE	1	0.025	0.975,1.0	116	K2	0	26-27-28:1.0	NA	NA	0.8091	1	0.8116	0.7572	1	1	0.7303	1	1	1	1	1	1	1	1		Sos2	28	-	TE	0.99539	0.89722	0.098172	0.961	K2	0.7462
chr5:124460961-124462308	Kmt5a	12	+	TE	0.62863	0.73975	-0.11112	0.908	K2	0.9999	Kmt5a	12	+	TE	0.6592	0.041	0.638,0.679	1430	K2	0.9256	10-11-12:0.6592	NA	NA	0.663	0.6962	0.6975	0.551	0.6704	0.4938	0.6004	0.701	0.695	0.7122	0.8445	0.7076	0.7609	0.7616	0.7372		Zfp426	18	-	TE	0.56311	0.46501	0.0981	0.952	K3	1.4877
chr7:113570459-113571511	Far1	18	+	TE	0.33084	0.44021	-0.10937	0.983	K1	0.9992	Far1	18	+	TE	0.3658	0.032	0.35,0.382	2560	K1	0.9474	17-18:0.3658	NA	NA	0.3121	0.2874	0.3261	0.3609	0.3295	0.2884	0.3762	0.4049	0.4628	0.4394	0.4492	0.4545	0.5166	0.3841	0.4083		Pus10	22	+	TE	0.99579	0.89972	0.09607	0.978	K1	0.7481
chr12:3506848-3506852	Asxl2	17	+	TE	0.121	0.21088	-0.089885	0.941	K2	1.485	Asxl2	17	+	TE	0.2313	0.068	0.199,0.267	418	K2	1.1939	15-16-17:0.2313	NA	NA	0.0924	0.1238	0.1027	0.1438	0.0922	0.0772	0.0952	0.1936	0.2139	0.2265	0.2087	0.2365	0.2302	0.1624	0.2071		Asxl2	17	+	TE	0.17604	0.089855	0.086189	0.968	K2	1.4772
chr19:3818303-3818303	Suv420h1	30	+	TE	0.25196	0.32466	-0.072701	0.907	K2	1.9749	Suv420h1	30	+	TE	0.3115	0.091	0.268,0.359	283	K2	1.718	27-28-29-30:0.3115	NA	NA	0.2419	0.2429	0.2658	0.211	0.1864	0.2599	0.286	0.3372	0.3262	0.3285	0.2835	0.3087	0.3699	0.2927	0.3455		Suv420h1	30	+	TE	0.27714	0.20549	0.071654	0.927	K2	1.898
chr2:31026795-31028883	Fnbp1	29	-	TE	0.030795	0.00057464	0.03022	0.975	K2	1.7482	Fnbp1	29	-	TE	0	0.0017	2.88e-5,0.00168	1780	K2	1.4758	00:29:00	NA	NA	0	0.0003	0.0166	0.0838	0.0775	0.0502	0.0146	0	0	0	0	0	0	0	0		Orc1	3	+	CE	0.9257	0.98868	-0.06298	0.903	K2	0.8304
chr11:11768881-11769798	Ikzf1	13	+	TE	0.045217	0.00025745	0.04496	1	K2	1.2281	Ikzf1	13	+	TE	0	0.0007	1.19e-5,0.000697	4300	K2	0.9188	00:13:00	NA	NA	0.0678	0.0836	0	0.0808	0	0.0601	0.0677	0	0	0	0	0	0	0	0		Skp2	13	-	TE	0.015938	0.087069	-0.071131	0.906	K1	0.6384
chr4:108590653-108590777	Orc1	3	+	CE	0.98908	0.92916	0.059921	0.944	K2	0.5151	Orc1	3	+	CE	0.962	0.066	0.915,0.981	103	K1	0.2335	2-3-4:0.9619	2-4:0.0381	2-3:58.0,2-4:2.0,3-4:43.0	1	1	1	1	1	1	1	1	0.885	1	0.914	1	0.927	0.899	0.892		Ythdf3	9	+	TE	0.014946	0.086363	-0.071417	0.947	K2	1.3588
chr15:9113302-9113867	Skp2	13	-	TE	0.084214	0.016296	0.067918	0.931	K1	0.6887	Skp2	13	-	TE	0	0.0046	8.08e-5,0.00471	634	K1	0	00:13:00	NA	NA	0	0.1186	0.0751	0.1353	0.0586	0.092	0.184	0	0	0.0619	0	0.0317	0	0	0.0196		Ikzf1	13	+	TE	0.0094041	0.084297	-0.074893	0.974	K2	1.3469
chrX:134604855-134606384	Hnrnph2	10	+	TE	0.15099	0.050826	0.10017	0.957	K2	1.4944	Hnrnph2	10	+	TE	0.1872	0.018	0.178,0.196	5200	K2	0.7798	00:10:00.187000	NA	NA	0.1553	0.1692	0.1108	0.0861	0.103	0.2081	0.1876	0.0662	0.0586	0.072	0.0638	0.019	0	0.021	0.104		Rnf146	10	-	TE	0.14999	0.23105	-0.08106	0.914	K2	1.4031
chr16:31871847-31872261	Dlg1	35	+	TE	0.10973	0.0036767	0.10605	0.988	K3	1.6186	Dlg1	35	+	TE	0.14	0.072	0.108,0.18	252	K3	1.4975	34-35:0.14	NA	NA	0.0983	0.0418	0	0	0.1594	0.2248	0.1854	0	0	0	0	0	0	0	0		Hnrnph2	10	+	TE	0.16111	0.24516	-0.084047	0.99	K2	1.5581
chr7:113568095-113570458	Far1	17	+	TE	0.66902	0.55986	0.10916	0.978	K1	0.9992	Far1	17	+	TE	0.6342	0.032	0.618,0.65	2560	K1	0.9474	00:17:00.634000	NA	NA	0.6879	0.7126	0.6739	0.6391	0.6705	0.7116	0.6238	0.5951	0.5372	0.5606	0.5508	0.5455	0.4834	0.6159	0.5917		Ptbp3	27	-	TE	0.075673	0.16384	-0.088167	0.916	K3	2.262
chr3:16215007-16216855	Ythdf3	9	+	TE	0.1109	0.0012138	0.10969	0.981	K2	1.554	Ythdf3	9	+	TE	0.0654	0.0283	0.0529,0.0812	835	K2	1.2745	8-9:0.06541	NA	NA	0	0.2767	0.0239	0.0667	0.2042	0.2437	0	0	0	0.0005	0	0	0	0	0		Pus10	21	+	TE	0.0042178	0.10022	-0.096002	0.968	K1	0.7481
chr5:124460789-124460960	Kmt5a	11	+	TE	0.37094	0.2604	0.11054	0.917	K2	0.9999	Kmt5a	11	+	TE	0.3408	0.041	0.321,0.362	1430	K2	0.9256	10-11:0.3408	NA	NA	0.337	0.3038	0.3025	0.449	0.3296	0.5062	0.3996	0.299	0.305	0.2878	0.1555	0.2924	0.2391	0.2384	0.2628		Far1	17	+	TE	0.53673	0.64547	-0.10874	0.904	K1	0.9955
chr14:25662940-25664719	Zmiz1	26	+	TE	0.12136	0.0014185	0.11994	0.987	K1	0.8604	Zmiz1	26	+	TE	0	0.0039	6.86e-5,0.004	747	K1	0	00:26:00	NA	NA	0.0284	0.2837	0.2298	0.0527	0.1849	0.1799	0.0044	0	0	0	0	0	0	0	0		Atf2	22	-	TE	0.053096	0.16521	-0.11212	0.903	K2	1.5277
chr2:73818266-73819148	Atf2	22	-	TE	0.17772	0.048103	0.12961	0.94	K2	1.4896	Atf2	22	-	TE	0.1442	0.042	0.125,0.167	754	K2	1.2822	00:22:00.144000	NA	NA	0.1191	0.2146	0.0458	0.195	0.2409	0.2561	0.2005	0	0.1551	0	0.1017	0.0439	0.0117	0	0.0632		Fnbp1	29	-	TE	0.0068361	0.13679	-0.12995	1	K2	1.862
chr10:29344178-29346170	Rnf146	10	-	TE	0.337	0.19392	0.14308	0.989	K2	1.4616	Rnf146	10	-	TE	0.383	0.04	0.363,0.403	1580	K2	0.9601	7-8-9-10:0.383	NA	NA	0.2872	0.3358	0.2805	0.2642	0.3758	0.4495	0.3184	0.2004	0.1974	0.1695	0.2272	0.183	0.1732	0.2226	0.176		Zmiz1	26	+	TE	0.027371	0.16121	-0.13384	0.946	K1	0.7882
chr4:59475259-59475710	Ptbp3	27	-	TE	0.16866	0.018635	0.15002	0.979	K3	2.2638	Ptbp3	27	-	TE	0.0368	0.0126	0.0311,0.0437	2430	K3	1.7359	24-25-26-27:0.03676	NA	NA	0.1291	0.2515	0.1399	0.257	0.2027	0.2484	0.0814	0.0019	0	0	0	0.016	0	0.0674	0.0609		Naa15	1	+	TS	0.62738	0.76723	-0.13984	0.93	K1	0.9995
chr11:23731321-23731525	Pus10	21	+	TE	0.22352	0.019328	0.20419	0.968	K1	0.9931	Pus10	21	+	TE	0.4512	0.055	0.424,0.479	878	K1	0.9931	00:21:00.451000	NA	NA	0.2783	0.2856	0.1024	0.1426	0.3399	0.1237	0.0595	0	0	0	0.1116	0.0137	0.0156	0	0		Kmt5a	11	+	TE	0.16511	0.31953	-0.15442	0.919	K2	0.9511
chr3:51415148-51416015	Naa15	1	+	TS	0.78169	0.57243	0.20926	0.92	K1	0.9896	Naa15	1	+	TS	0.7667	0.102	0.711,0.813	185	K1	0.7837	00:02:00.767000	NA	NA	0.7849	0.7891	0.7889	0.8451	0.8272	0.7499	0.7256	0.4291	0.5907	0.56	0.3163	0.6924	0.6137	0.6817	0.7131		Dlg1	35	+	TE	0.042419	0.20131	-0.15889	0.924	K3	1.5059
chr9:45862485-45864399	Bace1	10	+	TE	0.99149	0.76242	0.22907	0.967	K1	0.9871	Bace1	10	+	TE	1	0.033	0.966,0.999	85	K1	0	9-10:1.0	NA	NA	0.9952	1	1	1	1	1	1	1	1	0.6081	0.6134	0.825	0.791	0.8565	0.4332		Ikzf1	14	+	TE	0.48008	0.6513	-0.17123	0.993	K2	1.3469
chr9:71844723-71845511	Tcf12	27	-	TE	0.34277	0.10531	0.23746	0.982	K3	1.9962	Tcf12	27	-	TE	0.2868	0.055	0.26,0.315	733	K3	1.1192	26-27:0.2868	NA	NA	0.5164	0.3018	0.3314	0.3432	0.2554	0.3346	0.371	0.2289	0.1128	0.0261	0.0516	0.0369	0.1463	0.0358	0.1991		Wipf1	11	-	TE	0.39135	0.59657	-0.20522	0.939	K2	0.9839
chr12:3499979-3502466	Asxl2	15	+	TE	0.45223	0.19471	0.25752	0.933	K2	1.485	Asxl2	15	+	TE	0.0946	0.047	0.074,0.121	418	K2	1.1939	00:15:00.095000	NA	NA	0.5273	0.4525	0.4948	0.4121	0.5282	0.5922	0.5169	0.3115	0.2462	0.1274	0.1925	0.0374	0.0657	0.3744	0.1963		Asxl2	15	+	TE	0.29457	0.55065	-0.25608	0.912	K2	1.4772
chr2:73430039-73432146	Wipf1	11	-	TE	0.57145	0.30319	0.26826	0.986	K2	0.9985	Wipf1	11	-	TE	0.4551	0.028	0.441,0.469	3320	K2	0.9942	10-11:0.4551	NA	NA	0.5927	0.6459	0.523	0.5539	0.6519	0.6267	0.5239	0.2175	0.3869	0.2022	0.351	0.4364	0.1562	0.3283	0.3451		Bace1	10	+	TE	0.5914	0.87311	-0.28171	0.932	K1	0.9974
chr11:93943775-93945321	Mbtd1	25	+	TE	0.40589	0.13504	0.27085	0.907	K1	0.9999	Mbtd1	25	+	TE	0.4323	0.125	0.371,0.496	167	K1	0.9867	00:25:00.432000	NA	NA	0.2038	0.2046	0.5144	0.3676	0.491	0.5229	0.5045	0.1455	0.125	0	0.4641	0.0136	0	0.3065	0		Xpr1	18	-	TE	0.047909	0.34596	-0.29805	0.974	K1	0.9803
chr1:155278982-155281070	Xpr1	18	-	TE	0.41412	0.085966	0.32816	0.94	K1	0.9985	Xpr1	18	-	TE	0.1987	0.106	0.152,0.258	151	K1	0.7193	00:18:00.199000	NA	NA	0.4388	0.5974	0.5727	0.6055	0.4111	0.4774	0	0	0.0739	0	0	0	0.1132	0.1997	0.2572		Tcf12	27	-	TE	0.064604	0.36606	-0.30146	0.999	K3	1.533
chr11:11769799-11772112	Ikzf1	14	+	TE	0.64784	0.29989	0.34795	1	K2	1.2281	Ikzf1	14	+	TE	0.6662	0.024	0.654,0.678	4300	K2	0.9188	13-14:0.6662	NA	NA	0.6407	0.6486	0.6754	0.6364	0.6781	0.6321	0.606	0.3887	0.3372	0.2902	0.2116	0.2932	0.1393	0.2905	0.4483		Mbtd1	25	+	TE	0.1653	0.51095	-0.34564	0.962	K1	0.9997
Highlighted genes/events were found in CLIP-seq of Tardbp of Fig 3
[truncated: 22 more columns]
