# Supplementary material for: Optimal CD8+ T cell effector function requires costimulation-induced RNA-binding proteins that reprogram the transcript isoform landscape
Source: Nat Commun. 2022 Jun 20;13:3540. doi: 10.1038/s41467-022-31228-0 (PMC9209503; doi:10.1038/s41467-022-31228-0)
Supplement: Supplementary file 9 — Source Data [file 41467_2022_31228_MOESM9_ESM.zip]

Archive with 5 entries (4 files):
- SourceData_012622.xlsx
- __MACOSX/
- __MACOSX/._SourceData_012622.xlsx
- Immunoblots_NatComms.pdf
- __MACOSX/._Immunoblots_NatComms.pdf
