# Supplementary material for: Optimal CD8+ T cell effector function requires costimulation-induced RNA-binding proteins that reprogram the transcript isoform landscape
Source: Nat Commun. 2022 Jun 20;13:3540. doi: 10.1038/s41467-022-31228-0 (PMC9209503; doi:10.1038/s41467-022-31228-0)
Supplement: Supplementary file 9 — Source Data [file 41467_2022_31228_MOESM9_ESM.zip › SourceData_012622.xlsx]

## Sheet: Fig 1
A	Expansion of antigen-specific CD8+ T cells
Ag	Ag+Co
3.92	7.16
2.4	27.5
5.44	26.5
6.11	44.7
4.99	56.6
0.932	22.1
0.78	20.39
1.02	12.45
1.28	18.73
1.08	20.85
B	ELISA of IFNg
Naive	Ag	Ag+Co
39.265	452.786	729.901
51.959	255.062	1222.17
76.271	192.022	876.85
46.149	357.259	1448.72

## Sheet: Fig 2
B	Splicing Analysis using Whippet from events in A
	AS	521
	TS	236
	APA	707
C	Splicing Analysis using Whippet from events in A
CE	366
AA	51
AF	19
AD	46
RI	30
AL	9
D	Exon Skipping Analysis using IsoformSwitchR from events in A
Exon Inclusion	SE		Exon Skipping	SE
29	10		50	10
	Transcriptional Start Site Analysis using IsoformSwitchR from events in A
Alt. TSS Gain	SE	Alt. TSS Loss	SE
49	10	57	10
E	Alternative polyadenylation analysis using DaPars from events in A
Shorter 3'UTR	Longer 3'UTR
507	96
G	ORF Gain analysis using Isoform SwitchR from events in A
Complete ORF Loss	SE	Complete ORF Gain	SE
4	2.7	39	2.7
	Domain Gain analysis using Isoform SwitchR from events in A
Domain Loss	SE	Domain Gain	SE
14	3.7	37	3.7

## Sheet: Fig 3
D
FPKM of Tardbp from RNA-seq from Fig 1e and Sup Fig 1c
Tardbp	Naïve	Ag	Ag+Co
	19.1029	18.8505	40.3961
	32.3388	19.392	27.8079
	17.0018	9.46848	20.7335
	18.0959	31.2438	35.6499
	20.4914	19.0243	27.434
	37.5823	39.6989	25.0778
	39.6989	30.484	39.3591
		21.4862	26.5253
		17.9527
		21.7897
		40.8682
		50.8861

## Sheet: Fig 4
D
Selected splicing genes from analysis in 4C analyzed with Whippet. Data are Percent Spliced In values
Control	Tardbp KO	STAT4
0.858	0.739
0.875	0.768
0.846	0.707
0.799	0.669
0.867	0.727
0.88	0.691
0.862	0.673
0.815	0.714
Control	Tardbp KO	Fyb
0.0882	0.199
0.0476	0.253
0.0858	0.255
0.0323	0.312
0.0457	0.28
0.0372	0.329
0.0356	0.377
0.0591	0.22
Control	Tardbp KO	Ikzf4
0.701	0.971
0.716	0.927
0.812	0.918
0.871	0.948
0.747	0.974
0.799	0.978
0.778	1
0.796	0.985
E
Quantification of 3 experimental replicates of blot shown in e
Control	Tardbp KO
1.81	5.3
1.5	6.65
1.73	2.9
F
Quantification of 3 experimental replicates of blot shown in f
Control	Tardbp KO
1.7	6.9
2.4	4.3
2.3	3.7

## Sheet: Fig 5
B	PSI values of Whippet analysis of select genes highlighted in Fig 5a
Dlg1					Atf2					Skp2
Ag	Ag+Co	Ctrl gRNA	Tardbp KO		Ag	Ag+Co	Ctrl gRNA	Tardbp KO		Ag	Ag+Co	Ctrl gRNA	Tardbp KO
0	0.2774	0.14	0		0	0.0687	0.1442	0		Ag	Co	Ctrl	Tardbp KO
0.0354	0.0973	0.0983	0		0	0.214	0.1191	0.1551		0	0.1617	0	0
0	0.2512	0.0418	0		0.015	0.0947	0.2146	0		0	0.0022	0	0
0.1702	0.0665	0	0		0	0.1554	0.0458	0.1017		0	0.0139	0.1186	0.0619
0	0.3129	0	0		0.0179	0.1508	0.195	0.0439		0	0.1096	0.0751	0
		0.1594	0				0.2409	0.0117		0.069	0.1458	0.1353	0.0317
		0.2248	0				0.2561	0				0.0586	0
		0.1854	0				0.2005	0.0632				0.092	0
												0.184	0.0196
Dhx30					Mbnl1					Sos2
Ag	Ag+Co	Ctrl gRNA	Tardbp KO		Ag	Ag+Co	Ctrl gRNA	Tardbp KO		Ag	Co	Ctrl	Tardbp KO
0.435	0.283	0.333	0.388		0.659	0.3929	0.3479	0.568		1	0.7875	1	1
0.274	0.212	0.208	0.458		0.5017	0.3846	0.4542	0.6058		1	1	0.8091	1
0.589	0.242	0.234	0.396		0.3484	0.3218	0.3626	0.4052		1	1	1	1
0.469	0.198	0.179	0.326		0.4434	0.2294	0.4087	0.5879		1	0.8012	0.7572	1
0.328	0.233	0.35	0.463		0.508	0.3013	0.3661	0.6398		1	0.9077	0.8116	1
		0.253	0.446				0.3746	0.6408				1	1
		0.172	0.486				0.1718	0.5984				1	1
		0.25	0.244				0.3358	0.5282				0.7303	1
Ikzf1					Tcf12
Ag	Ag+Co	Ctrl gRNA	Tardbp KO		Ag	Ag+Co	Ctrl gRNA	Tardbp KO
0.529	0.2355	0.3338	0.6113		0	0.3379	0.2868	0.2289
0.499	0.2855	0.2914	0.6628		0.1607	0.3222	0.5164	0.1128
0.4257	0.284	0.2677	0.7098		0.0134	0.352	0.3018	0.0261
0.4648	0.2562	0.3246	0.7884		0.0622	0.3616	0.3314	0.0516
0.6349	0.2609	0.2827	0.7068		0.0848	0.4562	0.3432	0.0369
		0.3219	0.8607				0.2554	0.1463
		0.3077	0.7095				0.3346	0.0358
		0.3262	0.5517				0.371	0.1991

## Sheet: Fig 6
A	Expansion of antigen-specific CD8 T cells
Control	Tardbp KO
17.2	2.8
19.1	2.6
13.1	4.3
28.3	2.41
13	1.41
31.8	4.52
24.2	4.47
28.4	3.75
14	3.18
19.1	5.75
21.2	3.46
35.1	2.97
29.1	3.97
27.4	5.92
	6.7
	8.1
	4.9
B	MFI of IFNg after restimulation
Control	Tardbp KO
27503	19092
28371	20134
25211	23493
37451	13158
23822	21920
36720	14408
37811	17707
23692	24042
	21817
	23839
	% of IFNg expressing CD8 T cells after restimulation
Control	Tardbp KO
90.6	85.8
91.6	81.2
87.3	88
95.2	72.7
85.8	89.1
94.2	77.3
94.3	74.7
91.5	89.5
	90.1
	90.8
C	ELISA for IFNg of CD8 T cells seen in a after restimulation
Control	Tardbp KO
379.988	67.524
564.024	72.82
376.016	63.552
1447.13	5.296
607.716	90.032
662	54.284
736.144	58.256
201.248	96.652
232	95.328
70	119.16
150	26
264	19
	19
	35
	26
D	ELISA for IL2 of CD8 T cells seen in a after restimulation
Control	Tardbp KO
1730	135.73
2121	215.47
1350	146.94
3463	9.48
1955	239.44
1699	213.46
E	ELISA for IL3 of CD8 T cells seen in a after restimulation
Control	Tardbp KO
93.81	6.58
242.11	9.7
70.21	8.04
570.48	2.47
199.59	9.45
217.56	6.9
F	ELISA for IL1a of CD8 T cells seen in a after restimulation
Control	Tardbp KO
61.39	30.06
73.87	25.68
64.96	20.52
101	18.83
59.6	29.18
68.53	22.22
G	ELISA for IL17 of CD8 T cells seen in a after restimulation
Control	Tardbp KO
158.87	7.29
148.86	10.35
75.5	9.05
626.54	2.93
184.25	15.26
439.14	18.63
H	ELISA for TNFa of CD8 T cells seen in a after restimulation
Control	Tardbp KO
31.62	6.52
41.43	8.31
25.34	6.75
61.11	3.44
31.79	11.02
36.64	7.31
I	ELISA for IFNg of human CD8 T cells seen in 4f
Control	Tardbp KO
852.657	360.141
999.5	322.4
967.57	413.66

## Sheet: Sup Fig 3
Sup Fig 3a, left panel	FPKMs from RNA-seq seen in Fig 1c
Nfkb1	Nfkb2	Ap1m1	Ap1s1	Ap1b1	Nfatc1	Nfatc2	Nfatc3	Il2	Tra2b	Srsf1	Hnrnph1	Srsf6	Srsf10	Hnrnpa2b1	Hnrnpf	Tardbp	Hnrnpl	Hnrnpr	Hnrnpm	Prpf19	Hnrnpu	Ap1s2	Ap1s3	Ap1m2	Celf2	Dazap1	Cstf2	Khdrbs1	Sf3a1	Sf3a3
-0.06	0.21	0.24	0.17	0.29	-0.025	0.28	-0.05	-0.04	0.944668	0.725374	0.39	0.6	0.6	0.74	0.411	0.4	0.74	0.482	0.615	1.11	0.56	0.38804	-0.25386	-0.900595	0.3	0.86	0.68	0.38	0.6	0.58
Sup Fig 3a, right panel	FPKMs from RNA-seq seen in Sup Fig 2a
Nfkb1	Nfkb2	Ap1m1	Ap1s1	Ap1b1	Nfatc1	Nfatc2	Nfatc3	Il2	Tra2b	Srsf1	Hnrnpr	Srsf6	Srsf10	Prpf19	Sf3a1	Tardbp	Hnrnpl	Sf3a3	Hnrnpm	Hnrnpa2b1	Hnrnpu	Ap1s2	Ap1s3	Ap1m2	Khdrbs1	Hnrnpf	Hnrnph1	Celf2	Cstf2	Dazap1
-0.11	1.19167	0.177518	-0.0620003	0.844454	0.516715	1.04268	0.881904	-0.672583	1.51924	1.6977	1.08	0.461955	0.753213	3.6	1.22	0.767862	2.1	1.29	0.526688	0.95	1.12	0.6	0.13	-1.2	0.42	0.38	0.42	0.3	1.24	2.15
Sup Fig 3b, left panel	FPKMs from RNA-seq seen in Fig 1c
Nfkb1	Nfkb2	Ap1m1	Ap1s1	Ap1b1	Nfatc1	Nfatc2	Nfatc3	Il2	Tra2b	Srsf1	Prpf19	Srsf6	Srsf10	Sf3a1	Sf3a3	Tardbp	Hnrnpl	Hnrnpa2b1	Hnrnpm	Hnrnpr	Hnrnpu	Ap1s2	Ap1s3	Ap1m2	Celf2	Dazap1	Cstf2	Khdrbs1	Hnrnph1	Hnrnpf
0.5	-0.18	0.185769	0.956231	0.29	0.216063	-0.32	-0.51131	0.675357	-0.06	-0.234395	-0.11	0.0762624	-0.07	0.03	0.17	-0.33	-0.19	0.12	0.06	-0.3	-0.11	0.478856	0.722021	0.225062	0.08	0.06	0.051	-0.15	-0.14	-0.03
Sup Fig 3b, rightpanel	FPKMs from RNA-seq seen in Sup Fig 2a
Nfkb1	Nfkb2	Ap1m1	Ap1s1	Ap1b1	Nfatc1	Nfatc2	Nfatc3	Il2	Tra2b	Srsf1	Prpf19	Srsf6	Srsf10	Sf3a1	Sf3a3	Tardbp	Hnrnpl	Hnrnpa2b1	Hnrnpm	Hnrnpr	Hnrnpu	Ap1s2	Ap1s3	Ap1m2	Celf2	Dazap1	Cstf2	Khdrbs1	Hnrnph1	Hnrnpf
0.483407	-0.442341	0.253822	1.41971	-0.625441	0.295886	-0.49	-1.18	10.5109	-0.1561	-0.699903	-2.41	0.186365	0.13357	-0.22	-0.5	-0.489065	-1.25246	0.12	0.365549	-0.84	-0.0970083	0.77588	0.710552	0.343235	0.27	-0.97	0.05	-0.06	-0.08	0.18

## Sheet: Sup Fig 4
B	Splicing Analysis using Whippet from events in A
AS	1028
TS	314
APA	919
C	Splicing Analysis using Whippet from events in A
CE	789
AA	57
AD	65
RI	44
AF	43
AL	30
D	Exon Skipping Analysis using IsoformSwitchR from events in A
Exon Retention	SE	Exon Skipping	SE
229	6.9	445	6.9
	Transcriptional Start Site Analysis using IsoformSwitchR from events in A
Alt. TSS Gain	SE	Alt. TSS Loss	SE
361	7.9	656	7.9
	Intron Retention Analysis using IsoformSwitchR from events in A
Intron Retention	SE	Intron Loss	SE
92	3.8	157	3.8
E	Alternative polyadenylation analysis using DaPars from events in A
Longer 3'UTR	Shorter 3'UTR
116	313
F	Domain Gain analysis using Isoform SwitchR from events in A
Domain Loss	SE	Domain Gain	SE
102	9.4	524	9.4
	ORF Gain analysis using Isoform SwitchR from events in A
Complete ORF Loss	SE	Complete ORF Gain	SE
74	8.1	553	8.1
	Nonsense Mediated Decay analysis using Isoform SwitchR from events in A
NMD sensitive	SE	NMD insensitive	SE
25	4.6	75	4.6

## Sheet: Sup Fig 5
A	Quantification of Mass spec data using Scaffold
Naive	Ag+Co
7	9
D	Quantification of blots shown in B and C using ImageJ
Naive	Ag+Co	Naive	Ag+Co	Naive	Ag+Co
0.46	0.7	0.41	0.6	0.63	0.82
